# Supplementary material for: Bibliometric analysis of research trends of physical activity intervention for autism spectrum disorders
Source: Front Hum Neurosci. 2022 Aug 12;16:926346. doi: 10.3389/fnhum.2022.926346 (PMC9414033; doi:10.3389/fnhum.2022.926346)
Supplement: Supplementary file 1 [file Data_Sheet_1.ZIP]

Archive with 4 entries (4 files):
- download_1-500.txt
- __MACOSX/._download_1-500.txt
- download_501-885.txt
- __MACOSX/._download_501-885.txt
