# Supplementary material for: Bibliometric analysis of research trends of physical activity intervention for autism spectrum disorders
Source: Front Hum Neurosci. 2022 Aug 12;16:926346. doi: 10.3389/fnhum.2022.926346 (PMC9414033; doi:10.3389/fnhum.2022.926346)
Supplement: Supplementary file 1 [file Data_Sheet_1.ZIP › download_1-500.txt]

FN Clarivate Analytics Web of Science
VR 1.0
PT J
AU Fairburn, DJ
   Baiamonte, BA
   Gray, BE
   Hernandez, KA
   Horton, JR
   Hollander, DB
AF Fairburn, David J.
   Baiamonte, Brandon A.
   Gray, Bethany E.
   Hernandez, Katherine A.
   Horton, Jade R.
   Hollander, Daniel B.
TI Voluntary exercise attenuates nociceptive abnormalities with no
   significant alterations of social interaction deficits in the BTBR mouse
   model of autism
SO BEHAVIOURAL BRAIN RESEARCH
LA English
DT Article
DE Autism spectrum disorder; Aerobic exercise; BTBR vs. B6; Hypoalgesia;
   Nociception
ID COGNITIVE-BEHAVIORAL THERAPY; SPECTRUM DISORDERS; CHILDREN; ANXIETY;
   PHENOTYPES; ATTENTION
AB Due to the financial burden and undesired side effects of treatment options, researchers have begun exploring alternative methods of treating autism spectrum disorder (ASD). Based on research suggesting impressive health benefits of engaging in physical activity, exercise treatment to alleviate symptoms could be a more cost effective alternative to pharmaceutical interventions. This study examined the effects of physical exercise on nociceptive responses and social interactions in an autism mouse model (BTBR T+ Itpr3(tf)/J). Subjects (n = 32) were separated into groups (BTBR vs B6 controls) based on the genetic strain and activity condition they were assigned. When compared to B6 controls, the BTBR mice demonstrated thermal hypoalgesia that normalized following 5 weeks of voluntary wheel running. However, exercise did not significantly attenuate social interaction deficits in BTBR mice, despite scores trending toward a positive direction. These results suggest that exercise could serve as a potential additive to other therapies for abnormal nociception in individuals with Autism Spectrum Disorder.
C1 [Fairburn, David J.; Baiamonte, Brandon A.; Gray, Bethany E.; Hernandez, Katherine A.; Horton, Jade R.] Southeastern Louisiana Univ, Dept Psychol, Box 10831, Hammond, LA 70402 USA.
   [Hollander, Daniel B.] Southeastern Louisiana Univ, Dept Kinesiol & Hlth Studies, Hammond, LA 70402 USA.
   [Hollander, Daniel B.] Tulane Univ, Sch Profess Adv, New Orleans, LA 70118 USA.
RP Baiamonte, BA (通讯作者)，Southeastern Louisiana Univ, Dept Psychol, Box 10831, Hammond, LA 70402 USA.
EM brandon.baiamonte@selu.edu
CR Ahmad SF, 2018, BRAIN RES BULL, V142, P328, DOI 10.1016/j.brainresbull.2018.08.020
   American Psychiatric Association, 2013, DIAGN STAT MAN MENT, DOI [DOI 10.1176/APPI.BOOKS.9780890425596, 10.1176/appi.books.9780890425596]
   American Psychological Association, 2020, AUTISM SPECTRUM DISO
   Ansari MA, 2017, CELL SIGNAL, V36, P14, DOI 10.1016/j.cellsig.2017.04.014
   Baiamonte BA, 2017, J SPORT SCI, V35, P1831, DOI 10.1080/02640414.2016.1239833
   Baio Jon, 2012, Morbidity and Mortality Weekly Report, V61, P1
   Ben-Sasson A, 2010, J ABNORM CHILD PSYCH, V38, P1193, DOI 10.1007/s10802-010-9435-9
   Buescher AVS, 2014, JAMA PEDIATR, V168, P721, DOI 10.1001/jamapediatrics.2014.210
   Chao OY, 2018, BEHAV BRAIN RES, V347, P140, DOI 10.1016/j.bbr.2018.03.014
   Di Bartolomeo G, 2019, J SPORT ECON, V20, P50, DOI 10.1177/1527002517717299
   Dreisinger TE, 2014, OCHSNER J, V14, P101
   Estes A, 2015, J NEURODEV DISORD, V7, DOI 10.1186/s11689-015-9117-6
   Faraji J, 2018, TRANSL PSYCHIAT, V8, DOI 10.1038/s41398-018-0280-x
   Fujii C, 2013, SCH MENT HEALTH, V5, P25, DOI 10.1007/s12310-012-9090-0
   Gunn A, 2011, J PAIN, V12, P222, DOI 10.1016/j.jpain.2010.06.011
   Holden JE, 2005, AACN ADV CRIT CARE, V16, P291, DOI 10.1097/00044067-200507000-00003
   Kim TW, 2015, J EXERC REHABIL, V11, P192, DOI 10.12965/jer.150225
   Koltyn KF, 2014, J PAIN, V15, P1294, DOI 10.1016/j.jpain.2014.09.006
   Leekam SR, 2007, J AUTISM DEV DISORD, V37, P894, DOI 10.1007/s10803-006-0218-7
   Marco EJ, 2011, PEDIATR RES, V69, p48R, DOI [10.1203/PDR.0b013e3182130c54, 10.1109/SPL.2011.5782616]
   McFarlane HG, 2008, GENES BRAIN BEHAV, V7, P152, DOI 10.1111/j.1601-183X.2007.00330.x
   McKean CC, 2018, BIOL SPORT, V35, P321, DOI 10.5114/biolsport.2018.77837
   Miltenberger CA, 2014, J AUTISM DEV DISORD, V44, P41, DOI 10.1007/s10803-013-1850-7
   Moy SS, 2007, BEHAV BRAIN RES, V176, P4, DOI 10.1016/j.bbr.2006.07.030
   Naugle KM, 2012, J PAIN, V13, P1139, DOI 10.1016/j.jpain.2012.09.006
   Olin SS, 2017, MED SCI SPORT EXER, V49, P983, DOI 10.1249/MSS.0000000000001197
   Pan CY, 2008, J AUTISM DEV DISORD, V38, P1292, DOI 10.1007/s10803-007-0518-6
   Perihan C, 2020, J AUTISM DEV DISORD, V50, P1958, DOI 10.1007/s10803-019-03949-7
   Petrus Christopher, 2008, Physiother Can, V60, P134, DOI 10.3138/physio.60.2.134
   Pickett E, 2009, COGN BEHAV NEUROL, V22, P1, DOI 10.1097/WNN.0b013e318190d185
   Reaven J, 2012, J CHILD PSYCHOL PSYC, V53, P410, DOI 10.1111/j.1469-7610.2011.02486.x
   Rice D, 2019, J PAIN, V20, P1249, DOI 10.1016/j.jpain.2019.03.005
   Richler J, 2007, J AUTISM DEV DISORD, V37, P73, DOI 10.1007/s10803-006-0332-6
   Robertson CE, 2017, NAT REV NEUROSCI, V18, P671, DOI 10.1038/nrn.2017.112
   Scattoni ML, 2008, PLOS ONE, V3, DOI 10.1371/journal.pone.0003067
   Silverman JL, 2010, NEUROSCIENCE, V171, P1197, DOI 10.1016/j.neuroscience.2010.09.059
   Spielman L, 2017, MOL CELL NEUROSCI, V79, P93, DOI 10.1016/j.mcn.2016.12.009
   Tordjman S, 2009, PLOS ONE, V4, DOI 10.1371/journal.pone.0005289
   Toscano CVA, 2018, PERCEPT MOTOR SKILL, V125, P126, DOI 10.1177/0031512517743823
   Vaughan S, 2020, J AUTISM DEV DISORD, V50, P1607, DOI 10.1007/s10803-019-03918-0
   Wang L, 2016, NEUROPHARMACOLOGY, V111, P323, DOI 10.1016/j.neuropharm.2016.09.013
   Williams ZJ, 2019, SCI REP-UK, V9, DOI 10.1038/s41598-019-49103-2
   Wood JJ, 2015, BEHAV THER, V46, P7, DOI 10.1016/j.beth.2014.01.002
NR 43
TC 0
Z9 0
U1 1
U2 1
PU ELSEVIER
PI AMSTERDAM
PA RADARWEG 29, 1043 NX AMSTERDAM, NETHERLANDS
SN 0166-4328
EI 1872-7549
J9 BEHAV BRAIN RES
JI Behav. Brain Res.
PD FEB 26
PY 2022
VL 420
AR 113727
DI 10.1016/j.bbr.2021.113727
EA DEC 2021
PG 7
WC Behavioral Sciences; Neurosciences
WE Science Citation Index Expanded (SCI-EXPANDED); Social Science Citation Index (SSCI)
SC Behavioral Sciences; Neurosciences & Neurology
GA YY0ID
UT WOS:000754476000005
PM 34954299
DA 2022-03-20
ER

PT J
AU Chen, ZC
   Lan, WC
   Yang, GF
   Li, Y
   Ji, X
   Chen, L
   Zhou, Y
   Li, SS
AF Chen, Zichao
   Lan, Wencen
   Yang, Guifen
   Li, Yan
   Ji, Xiang
   Chen, Lan
   Zhou, Yan
   Li, Shanshan
TI Exercise Intervention in Treatment of Neuropsychological Diseases: A
   Review
SO FRONTIERS IN PSYCHOLOGY
LA English
DT Review
DE exercise intervention; neuropsychological disease; ADHD; depression;
   anxiety; autism
ID ATTENTION-DEFICIT/HYPERACTIVITY DISORDER; DEFICIT HYPERACTIVITY
   DISORDER; AUTISM SPECTRUM DISORDER; QUALITY-OF-LIFE;
   COGNITIVE-BEHAVIORAL THERAPY; MEASURED PHYSICAL-ACTIVITY; MAJOR
   DEPRESSIVE DISORDER; NEUROTROPHIC FACTOR; ANXIETY DISORDERS; AEROBIC
   EXERCISE
AB Faced with a constant inundation of information and increasing pressures brought by the continuous development of modern civilization, people are increasingly faced with mental health challenges that are only now being actively researched. Mental illness is caused by brain dysfunction due to internal and external pathogenic factors that destroy the integrity of the human brain and alter its function. Regular participation in physical exercise can stimulate the cerebral cortex and simultaneously increase the supply of oxygen and nutrients, helping to preserve or restore normal functioning of the nervous system. In conjunction with other systems of the body, the nervous system constitutes the neuro-humoral regulation system responsible for maintaining the stable state of the human body. This paper is a systematic review of studies investigating the effects of exercise intervention on several common neuropsychological diseases, including depression, anxiety disorder, autism, and attention-deficit/hyperactivity disorder. Furthermore, we discuss possible physiological mechanisms underlying exercise-induced benefits and study limitations that must be addressed by future research. In many cases, drug therapy is ineffective and brings unwanted side effects. Based on the literature, we conclude that exercise intervention plays a positive role and that certain standards must be established in the field to make physical activity consistently effective.
C1 [Chen, Zichao; Lan, Wencen; Li, Yan; Ji, Xiang; Chen, Lan; Zhou, Yan; Li, Shanshan] Sichuan Univ, Inst Sport Sci, Chengdu, Peoples R China.
   [Yang, Guifen] Sichuan Normal Univ, Coll Appl Technol, Chengdu, Peoples R China.
RP Li, SS (通讯作者)，Sichuan Univ, Inst Sport Sci, Chengdu, Peoples R China.
EM 27568192@qq.com
CR Abu-Omar K, 2004, SOZ PRAVENTIV MED, V49, P301, DOI 10.1007/s00038-004-3109-8
   Ahlskog JE, 2011, MAYO CLIN PROC, V86, P876, DOI 10.4065/mcp.2011.0252
   Anderson-Hanley C, 2011, PSYCHOL RES BEHAV MA, V4, P129, DOI 10.2147/PRBM.S24016
   Andersson Eva, 2015, Lakartidningen, V112
   Angeli A, 2004, J ENDOCRINOL INVEST, V27, P603, DOI 10.1007/BF03347487
   Baldwin DS, 2011, INT J NEUROPSYCHOPH, V14, P697, DOI 10.1017/S1461145710001434
   Baldwin DS, 2005, J PSYCHOPHARMACOL, V19, P567, DOI 10.1177/0269881105059253
   Bandini LG, 2013, AUTISM, V17, P44, DOI 10.1177/1362361312437416
   BANDURA A, 1977, PSYCHOL REV, V84, P191, DOI 10.1037/0033-295X.84.2.191
   Bartley CA, 2013, PROG NEURO-PSYCHOPH, V45, P34, DOI 10.1016/j.pnpbp.2013.04.016
   Batelaan NM, 2016, BRIT J PSYCHIAT, V208, P223, DOI 10.1192/bjp.bp.114.156554
   Bauman ML, 2010, NEUROTHERAPEUTICS, V7, P320, DOI 10.1016/j.nurt.2010.06.001
   Behnken A, 2010, J AFFECT DISORDERS, V122, P144, DOI 10.1016/j.jad.2009.07.010
   Benzing V, 2019, SCAND J MED SCI SPOR, V29, P1243, DOI 10.1111/sms.13446
   Benzing V, 2017, BMC PEDIATR, V17, DOI 10.1186/s12887-016-0757-9
   Berlucchi G., 2009, ENCY NEUROSCIENCE, P1001, DOI [10.1016/B978-008045046-9.00996-7, DOI 10.1016/B978-008045046-9.00996-7]
   Bhui K, 2000, SOC PSYCH PSYCH EPID, V35, P28, DOI 10.1007/s001270050005
   Biederman J, 2010, PSYCHIAT RES, V177, P299, DOI 10.1016/j.psychres.2009.12.010
   Binder E, 2004, BEHAV BRAIN RES, V155, P197, DOI 10.1016/j.bbr.2004.04.017
   Bjornebekk A, 2005, INT J NEUROPSYCHOPH, V8, P357, DOI 10.1017/S1461145705005122
   Blumenthal JA, 2007, PSYCHOSOM MED, V69, P587, DOI 10.1097/PSY.0b013e318148c19a
   Bodnar RJ, 2006, PEPTIDES, V27, P3391, DOI 10.1016/j.peptides.2006.07.011
   Booth FW, 2012, COMPR PHYSIOL, V2, P1143, DOI 10.1002/cphy.c110025
   Bradley E, 2006, BRIT J PSYCHIAT, V189, P361, DOI 10.1192/bjp.bp.105.018127
   Brosse AL, 2002, SPORTS MED, V32, P741, DOI 10.2165/00007256-200232120-00001
   Bustamante EE, 2016, MED SCI SPORT EXER, V48, P1397, DOI 10.1249/MSS.0000000000000891
   Campbell S, 2004, AM J PSYCHIAT, V161, P598, DOI 10.1176/appi.ajp.161.4.598
   Carek PJ, 2011, INT J PSYCHIAT MED, V41, P15, DOI 10.2190/PM.41.1.c
   Carpenter JK, 2018, DEPRESS ANXIETY, V35, P502, DOI 10.1002/da.22728
   Castelli DM, 2007, J SPORT EXERCISE PSY, V29, P239, DOI 10.1123/jsep.29.2.239
   Chakrabarty Trisha, 2016, Focus (Am Psychiatr Publ), V14, P194, DOI 10.1176/appi.focus.20150043
   Chan AS, 2015, FRONT PSYCHOL, V6, DOI 10.3389/fpsyg.2015.01893
   Chang YK, 2012, ARCH CLIN NEUROPSYCH, V27, P225, DOI 10.1093/arclin/acr094
   Childress AC, 2014, CNS DRUGS, V28, P121, DOI 10.1007/s40263-013-0130-6
   Chu AHY, 2014, OCCUP MED-OXFORD, V64, P235, DOI 10.1093/occmed/kqu045
   Coelho L, 2010, ACTA MEDICA PORT, V23, P689
   Coghill DR, 2014, PSYCHOL MED, V44, P1989, DOI 10.1017/S0033291713002547
   Colvin Mary K, 2015, J Clin Psychiatry, V76, pe1148, DOI 10.4088/JCP.12040vr1c
   Courchesne E, 2001, NEUROLOGY, V57, P245, DOI 10.1212/WNL.57.2.245
   Croen LA, 2015, AUTISM, V19, P814, DOI 10.1177/1362361315577517
   Croen LA, 2008, AUTISM RES, V1, P130, DOI 10.1002/aur.14
   Cropley VL, 2006, BIOL PSYCHIAT, V59, P898, DOI 10.1016/j.biopsych.2006.03.004
   Crush EA, 2018, J AFFECT DISORDERS, V229, P282, DOI 10.1016/j.jad.2017.12.092
   de Mello MT, 2013, J AFFECT DISORDERS, V149, P241, DOI 10.1016/j.jad.2013.01.035
   De Moor MHM, 2006, PREV MED, V42, P273, DOI 10.1016/j.ypmed.2005.12.002
   de Sousa CV, 2017, SPORTS MED, V47, P277, DOI 10.1007/s40279-016-0566-1
   de Vries YA, 2016, BRIT J PSYCHIAT, V208, P515, DOI 10.1192/bjp.bp.115.173450
   Den Heijer AE, 2017, J NEURAL TRANSM, V124, pS3, DOI 10.1007/s00702-016-1593-7
   Diamond A, 2013, ANNU REV PSYCHOL, V64, P135, DOI 10.1146/annurev-psych-113011-143750
   Dinas PC, 2011, IRISH J MED SCI, V180, P319, DOI 10.1007/s11845-010-0633-9
   Dobbins M, 2013, COCHRANE DB SYST REV, DOI 10.1002/14651858.CD007651.pub2
   Donnelly JE, 2016, MED SCI SPORT EXER, V48, P1197, DOI 10.1249/MSS.0000000000000901
   Dopp Richard R, 2012, Depress Res Treat, V2012, P257472, DOI 10.1155/2012/257472
   Droste SK, 2003, ENDOCRINOLOGY, V144, P3012, DOI 10.1210/en.2003-0097
   Duclos M, 2016, FRONT HORM RES, V47, P12, DOI 10.1159/000445149
   Duman RS, 2006, BIOL PSYCHIAT, V59, P1116, DOI 10.1016/j.biopsych.2006.02.013
   Durbeej N, 2019, BMC PSYCHOL, V7, DOI 10.1186/s40359-019-0326-8
   Ernst C, 2006, J PSYCHIATR NEUROSCI, V31, P84
   Faraone Stephen V, 2003, World Psychiatry, V2, P104
   Fayyad J, 2017, ADHD-ATTEND DEFICIT, V9, P47, DOI 10.1007/s12402-016-0208-3
   Ferris LT, 2007, MED SCI SPORT EXER, V39, P728, DOI 10.1249/mss.0b013e31802f04c7
   Firth J, 2017, SCHIZOPHRENIA BULL, V43, P546, DOI 10.1093/schbul/sbw115
   Fisher A, 2011, EUR J PUBLIC HEALTH, V21, P145, DOI 10.1093/eurpub/ckq034
   Fiuza-Luces C, 2013, PHYSIOLOGY, V28, P330, DOI 10.1152/physiol.00019.2013
   Fletcher GF, 2001, CIRCULATION, V104, P1694, DOI 10.1161/hc3901.095960
   Gaudlitz K, 2015, DEPRESS ANXIETY, V32, P221, DOI 10.1002/da.22337
   Gomez-Cabrera MC, 2008, FREE RADICAL BIO MED, V44, P126, DOI 10.1016/j.freeradbiomed.2007.02.001
   Goodwin RD, 2003, PREV MED, V36, P698, DOI 10.1016/S0091-7435(03)00042-2
   Gordon BR, 2017, SPORTS MED, V47, P2521, DOI 10.1007/s40279-017-0769-0
   Grassmann V, 2017, J ATTEN DISORD, V21, P367, DOI 10.1177/1087054714526041
   Greenhill LL, 2001, J AM ACAD CHILD PSY, V40, P180, DOI 10.1097/00004583-200102000-00012
   Greer TL, 2015, EUR NEUROPSYCHOPHARM, V25, P248, DOI 10.1016/j.euroneuro.2014.10.001
   Gunter RW, 2010, CLIN PSYCHOL REV, V30, P194, DOI 10.1016/j.cpr.2009.11.001
   Guszkowska Monika, 2004, Psychiatr Pol, V38, P611
   Haarasilta LM, 2004, EUR J PUBLIC HEALTH, V14, P280, DOI 10.1093/eurpub/14.3.280
   Hansen DL, 2006, QUAL HEALTH RES, V16, P1267, DOI 10.1177/1049732306292543
   Healy S, 2018, AUTISM RES, V11, P818, DOI 10.1002/aur.1955
   Herring MP, 2010, ARCH INTERN MED, V170, P321, DOI 10.1001/archinternmed.2009.530
   Hillman CH, 2008, NAT REV NEUROSCI, V9, P58, DOI 10.1038/nrn2298
   Hofmann SG, 2008, J CLIN PSYCHIAT, V69, P621, DOI 10.4088/jcp.v69n0415
   Jackson EM, 2006, PSYCHOPHYSIOLOGY, V43, P57, DOI 10.1111/j.1469-8986.2006.00373.x
   Janszky I, 2010, J AM COLL CARDIOL, V56, P31, DOI 10.1016/j.jacc.2010.03.033
   Jensen PS, 2007, J AM ACAD CHILD PSY, V46, P989, DOI 10.1097/chi.0b013e3180686d48
   Jonsson T, 2018, BMC MUSCULOSKEL DIS, V19, DOI 10.1186/s12891-018-2098-3
   Kandola A, 2016, FRONT HUM NEUROSCI, V10, DOI 10.3389/fnhum.2016.00373
   Katz DL, 2010, PREV CHRONIC DIS, V7
   Kessler RC, 2008, PSYCHOL MED, V38, P365, DOI 10.1017/S0033291707002012
   KESSLER RC, 1994, ARCH GEN PSYCHIAT, V51, P8
   Knapen J, 2015, DISABIL REHABIL, V37, P1490, DOI 10.3109/09638288.2014.972579
   Kvam S, 2016, J AFFECT DISORDERS, V202, P67, DOI 10.1016/j.jad.2016.03.063
   Kwok JYY, 2019, JAMA NEUROL, V76, P755, DOI 10.1001/jamaneurol.2019.0534
   Lawrence D, 2013, BMJ-BRIT MED J, V346, DOI 10.1136/bmj.f2539
   LeBlanc-Duchin D, 2007, NEUROBIOL LEARN MEM, V88, P312, DOI 10.1016/j.nlm.2007.04.010
   LeBouthillier DM, 2017, J ANXIETY DISORD, V52, P43, DOI 10.1016/j.janxdis.2017.09.005
   Legrand FD, 2016, J AFFECT DISORDERS, V191, P139, DOI 10.1016/j.jad.2015.11.047
   Nguyen L, 2019, EUR ARCH PSY CLIN N, V269, P785, DOI 10.1007/s00406-018-0953-8
   LePage ML, 2010, BODY IMAGE, V7, P124, DOI 10.1016/j.bodyim.2009.12.002
   Lin TW, 2013, BRAIN SCI, V3, P39, DOI 10.3390/brainsci3010039
   Lin TW, 2012, NEUROBIOL LEARN MEM, V97, P140, DOI 10.1016/j.nlm.2011.10.006
   Lindwall M, 2014, HEALTH PSYCHOL, V33, P1309, DOI 10.1037/a0034402
   Martinez-Raga J, 2013, CNS DRUGS, V27, P15, DOI 10.1007/s40263-012-0019-9
   McCoy SM, 2016, J AUTISM DEV DISORD, V46, P2317, DOI 10.1007/s10803-016-2762-0
   McIntyre RS, 2013, DEPRESS ANXIETY, V30, P515, DOI 10.1002/da.22063
   McKercher CM, 2009, AM J PREV MED, V36, P161, DOI 10.1016/j.amepre.2008.09.036
   Mead GE, 2008, COCHRANE DB SYST REV, DOI [10.1002/14651858.CD004366.pub3, 10.1002/14651858.CD004366.pub6, 10.1002/14651858.CD004366.pub4]
   Medina JA, 2010, ADHD-ATTEND DEFICIT, V2, P49, DOI 10.1007/s12402-009-0018-y
   Mee-inta O, 2019, CELLS-BASEL, V8, DOI 10.3390/cells8070691
   Memarmoghaddam M, 2016, J Med Life, V9, P373
   Messler CF, 2018, J ATTEN DISORD, V22, P806, DOI 10.1177/1087054716636936
   Mishra Shailendra Kumar, 2018, J Family Med Prim Care, V7, P21, DOI 10.4103/jfmpc.jfmpc_248_17
   Morgan W P, 1987, Br J Sports Med, V21, P107
   Morres ID, 2019, DEPRESS ANXIETY, V36, P39, DOI 10.1002/da.22842
   Motl RW, 2004, PSYCHOSOM MED, V66, P336, DOI 10.1097/01.psy.0000126205.35683.0a
   Moussavi S, 2007, LANCET, V370, P851, DOI 10.1016/S0140-6736(07)61415-9
   Myers SM, 2007, PEDIATRICS, V120, P1162, DOI 10.1542/peds.2007-2362
   Nagamatsu LS, 2014, BRIT J SPORT MED, V48, P943, DOI 10.1136/bjsports-2013-093224
   Ng QX, 2017, J CHILD ADOL PSYCHOP, V27, P112, DOI 10.1089/cap.2016.0124
   Nigg JT, 2005, BIOL PSYCHIAT, V57, P1424, DOI 10.1016/j.biopsych.2004.11.011
   Oertel-Knochel V, 2014, EUR ARCH PSY CLIN N, V264, P589, DOI 10.1007/s00406-014-0485-9
   Olin SS, 2017, MED SCI SPORT EXER, V49, P983, DOI 10.1249/MSS.0000000000001197
   Ori R, 2015, COCHRANE DB SYST REV, DOI 10.1002/14651858.CD007803.pub2
   Pajonk FG, 2010, ARCH GEN PSYCHIAT, V67, P133, DOI 10.1001/archgenpsychiatry.2009.193
   Pan CY, 2006, J AUTISM DEV DISORD, V36, P597, DOI 10.1007/s10803-006-0101-6
   Pan CY, 2017, AUTISM, V21, P190, DOI 10.1177/1362361316633562
   Pan CY, 2016, PHYS THER, V96, P511, DOI 10.2522/ptj.20140353
   Park SC, 2019, CELL TISSUE RES, V377, P95, DOI 10.1007/s00441-019-03043-5
   Pate RR, 2019, MED SCI SPORT EXER, V51, P1282, DOI 10.1249/MSS.0000000000001940
   Phung JN, 2019, J AUTISM DEV DISORD, V49, P3669, DOI 10.1007/s10803-019-04072-3
   Pliszka S, 2007, J AM ACAD CHILD PSY, V46, P894, DOI 10.1097/chi.0b013e318054e724
   Polanczyk G, 2007, AM J PSYCHIAT, V164, P942, DOI 10.1176/appi.ajp.164.6.942
   Radak Z, 2001, NEUROCHEM INT, V38, P17, DOI 10.1016/S0197-0186(00)00063-2
   Rafie F, 2017, J SPORT MED PHYS FIT, V57, P53, DOI 10.23736/S0022-4707.16.05919-3
   RAGLIN JS, 1990, SPORTS MED, V9, P323, DOI 10.2165/00007256-199009060-00001
   Remes O, 2016, BRAIN BEHAV, V6, DOI 10.1002/brb3.497
   Reppermund S, 2009, PSYCHOL MED, V39, P603, DOI 10.1017/S003329170800411X
   Rimmele U, 2007, PSYCHONEUROENDOCRINO, V32, P627, DOI 10.1016/j.psyneuen.2007.04.005
   Robinson ESJ, 2012, PSYCHOPHARMACOLOGY, V219, P303, DOI 10.1007/s00213-011-2420-3
   Rock PL, 2014, PSYCHOL MED, V44, P2029, DOI 10.1017/S0033291713002535
   Russell VA, 2002, BEHAV BRAIN RES, V130, P191, DOI 10.1016/S0166-4328(01)00425-9
   Saha S, 2007, ARCH GEN PSYCHIAT, V64, P1123, DOI 10.1001/archpsyc.64.10.1123
   Sairanen M, 2005, J NEUROSCI, V25, P1089, DOI 10.1523/JNEUROSCI.3741-04.2005
   Salmon P, 2001, CLIN PSYCHOL REV, V21, P33, DOI 10.1016/S0272-7358(99)00032-X
   Sarabzadeh M, 2019, J BODYW MOV THER, V23, P284, DOI 10.1016/j.jbmt.2019.01.007
   Saunders TJ, 2016, APPL PHYSIOL NUTR ME, V41, pS283, DOI 10.1139/apnm-2015-0626
   Scherer EBS, 2010, NEUROBIOL LEARN MEM, V94, P247, DOI 10.1016/j.nlm.2010.06.002
   Schlack R, 2007, BUNDESGESUNDHEITSBLA, V50, P827, DOI 10.1007/s00103-007-0246-2
   Schuch FB, 2015, J PSYCHIATR RES, V61, P25, DOI 10.1016/j.jpsychires.2014.11.005
   Schuch FB, 2018, AM J PSYCHIAT, V175, P631, DOI 10.1176/appi.ajp.2018.17111194
   Schuch FB, 2016, PSYCHIAT RES, V241, P47, DOI 10.1016/j.psychres.2016.04.054
   Schuch FB, 2016, J PSYCHIATR RES, V77, P42, DOI 10.1016/j.jpsychires.2016.02.023
   Seo TB, 2013, J EXERC REHABIL, V9, P220, DOI [10.12965/jer.130003, 10.12965/jer.130048]
   Silverstein MJ, 2020, J ATTEN DISORD, V24, P41, DOI 10.1177/1087054718804347
   Smith AL, 2013, J ATTEN DISORD, V17, P70, DOI 10.1177/1087054711417395
   Smits JAJ, 2006, DEPRESS ANXIETY, V23, P102, DOI 10.1002/da.20146
   Sotoodeh MS, 2017, COMPLEMENT THER CLIN, V28, P47, DOI 10.1016/j.ctcp.2017.05.001
   Srinivasan SM, 2014, PHYS THER, V94, P875, DOI 10.2522/ptj.20130157
   Stonerock GL, 2015, ANN BEHAV MED, V49, P542, DOI 10.1007/s12160-014-9685-9
   Stroth S, 2009, NEUROPSYCHOL REHABIL, V19, P223, DOI 10.1080/09602010802091183
   Swaab DF, 2005, AGEING RES REV, V4, P141, DOI 10.1016/j.arr.2005.03.003
   Tantimonaco M, 2014, CELL MOL LIFE SCI, V71, P2681, DOI 10.1007/s00018-014-1575-6
   Teychenne M, 2015, BMC PUBLIC HEALTH, V15, DOI 10.1186/s12889-015-1843-x
   Thomas R, 2015, PEDIATRICS, V135, pE994, DOI 10.1542/peds.2014-3482
   Tibber MS, 2013, FRONT PSYCHOL, V4, DOI [10.3389/fpsyg.2013.00088, 10.3389/fpsyt.2013.00027]
   Toscano CVA, 2018, PERCEPT MOTOR SKILL, V125, P126, DOI 10.1177/0031512517743823
   Tsatsoulis A, 2006, ANN NY ACAD SCI, V1083, P196, DOI 10.1196/annals.1367.020
   Tse CYA, 2019, AUTISM, V23, P1699, DOI 10.1177/1362361318823910
   Tully PJ, 2008, J PSYCHOSOM RES, V64, P285, DOI 10.1016/j.jpsychores.2007.09.007
   Tully PJ, 2013, PSYCHOL HEALTH MED, V18, P627, DOI 10.1080/13548506.2012.749355
   Tyler CV, 2011, AJIDD-AM J INTELLECT, V116, P371, DOI 10.1352/1944-7558-116.5.371
   Vancampfort D, 2015, WORLD PSYCHIATRY, V14, P339, DOI 10.1002/wps.20252
   Vaynman S, 2004, EUR J NEUROSCI, V20, P2580, DOI 10.1111/j.1460-9568.2004.03720.x
   Vera-Garcia E, 2015, PSYCHIAT RES, V229, P828, DOI 10.1016/j.psychres.2015.07.083
   Verret C, 2012, J ATTEN DISORD, V16, P71, DOI 10.1177/1087054710379735
   Vos T, 2015, LANCET, V386, P743, DOI 10.1016/S0140-6736(15)60692-4
   Voss MW, 2013, TRENDS COGN SCI, V17, P525, DOI 10.1016/j.tics.2013.08.001
   Walker ER, 2015, JAMA PSYCHIAT, V72, P334, DOI 10.1001/jamapsychiatry.2014.2502
   Wang GJ, 2013, PLOS ONE, V8, DOI 10.1371/journal.pone.0063023
   Willcutt EG, 2005, BIOL PSYCHIAT, V57, P1336, DOI 10.1016/j.biopsych.2005.02.006
   Wipfli BM, 2008, J SPORT EXERCISE PSY, V30, P392, DOI 10.1123/jsep.30.4.392
   Wong VCN, 2008, J CHILD NEUROL, V23, P67, DOI 10.1177/0883073807308702
   Zablotsky B, 2019, PEDIATRICS, V144, DOI 10.1542/peds.2019-0811
   Zhao MX, 2018, BIOMED RES INT, V2018, DOI 10.1155/2018/1825046
NR 182
TC 3
Z9 3
U1 10
U2 14
PU FRONTIERS MEDIA SA
PI LAUSANNE
PA AVENUE DU TRIBUNAL FEDERAL 34, LAUSANNE, CH-1015, SWITZERLAND
SN 1664-1078
J9 FRONT PSYCHOL
JI Front. Psychol.
PD OCT 22
PY 2020
VL 11
AR 569206
DI 10.3389/fpsyg.2020.569206
PG 14
WC Psychology, Multidisciplinary
WE Social Science Citation Index (SSCI)
SC Psychology
GA OL5RV
UT WOS:000585397800001
PM 33192853
OA Green Published, gold
DA 2022-03-20
ER

PT J
AU Sefen, JAN
   Al-Salmi, S
   Shaikh, Z
   AlMulhem, JT
   Rajab, E
   Fredericks, S
AF Sefen, Jessica Atef Nassef
   Al-Salmi, Sabrina
   Shaikh, Zoya
   AlMulhem, Jawaher Tariq
   Rajab, Ebrahim
   Fredericks, Salim
TI Beneficial Use and Potential Effectiveness of Physical Activity in
   Managing Autism Spectrum Disorder
SO FRONTIERS IN BEHAVIORAL NEUROSCIENCE
LA English
DT Review
DE early intervention; autism; autism spectral disorder (ASD); autism
   spectrum-disorder; physical activity; neurodeveloment; children with
   ASD; parental involvement
ID TEACCH PROGRAM; CHILDREN; EXERCISE; ADOLESCENTS; ADULTS; INTERVENTIONS;
   DISABILITIES; METAANALYSIS; PREVALENCE; BEHAVIOR
AB Autism Spectrum Disorder (ASD) is a neurodevelopmental condition characterized by poor social and communication skills. Therapeutic interventions are behavioral and educational-normally delivered as structured programs. Several well-established programs exist and most of them do not incorporate physical activity and exercise as core elements. Deficiencies in motor skills are associated with ASD and physical activity has been shown to reduce maladaptive behaviors with autistics. However, the notion of exercise being employed to manage autism is controversial. Meta-analysis and systematic reviews have concluded that physical activity has positive effects on social skills and behavior in young children and adolescents with autism. Activities such as martial arts have been singled out as being particularly beneficial. Established programs such as TEACCH have been successfully modified, as research trials, to be more physical activity-based and have shown positive results. Studies have also reinforced the importance of the role of parental involvement in delivering programs based on physical activity. There is a paucity of research evidence about the long-term effects of physical activity-based interventions. There is also disparity over the detailed nature of the activities and exercises that compose an effective program. Each person with autism has a highly individualized set of symptoms and characteristics for which highly individualized programs are warranted. This is especially true for physical activity programs.
C1 [Sefen, Jessica Atef Nassef; Al-Salmi, Sabrina; Shaikh, Zoya; AlMulhem, Jawaher Tariq; Rajab, Ebrahim; Fredericks, Salim] Royal Coll Surg Ireland RCSI Bahrain, Al Muharraq, Bahrain.
RP Sefen, JAN (通讯作者)，Royal Coll Surg Ireland RCSI Bahrain, Al Muharraq, Bahrain.
EM 17206651@rcsi.com
OI AlMulhem, Jawaher/0000-0002-3711-615X; Sefen,
   Jessica/0000-0001-6212-6280
FU Royal College of Surgeons in Ireland-Bahrain (RCSI) Bahrain Research
   Department
FX Royal College of Surgeons in Ireland-Bahrain (RCSI) Bahrain Research
   Department covered the costs of publication.
CR Alvarez-Bueno C, 2017, PEDIATRICS, V140, DOI 10.1542/peds.2017-1498
   Bahrami F, 2016, J AUTISM DEV DISORD, V46, P978, DOI 10.1007/s10803-015-2643-y
   Bahrami F, 2012, RES DEV DISABIL, V33, P1183, DOI 10.1016/j.ridd.2012.01.018
   Bandini LG, 2013, AUTISM, V17, P44, DOI 10.1177/1362361312437416
   Beaudoin Audree Jeanne, 2014, Autism Res Treat, V2014, P839890, DOI 10.1155/2014/839890
   Bellini S, 2007, REM SPEC EDUC, V28, P153, DOI 10.1177/07419325070280030401
   Bremer E, 2016, AUTISM, V20, P899, DOI 10.1177/1362361315616002
   Burrell TL, 2012, COGN BEHAV PRACT, V19, P423
   Cameron KL, 2020, DEV MED CHILD NEUROL, V62, P290, DOI 10.1111/dmcn.14394
   Celiberti DA, 1997, RES DEV DISABIL, V18, P139, DOI 10.1016/S0891-4222(96)00032-7
   Christensen DL, 2016, MMWR SURVEILL SUMM, V65, P1
   Curtin C, 2014, HARVARD REV PSYCHIAT, V22, P93, DOI 10.1097/HRP.0000000000000031
   de Greeff JW, 2018, J SCI MED SPORT, V21, P501, DOI 10.1016/j.jsams.2017.09.595
   Decker J., 2000, FOCUS AUTISM OTHER D, V15, P159, DOI DOI 10.1177/108835760001500306
   DeFilippis Melissa, 2016, Psychopharmacol Bull, V46, P18
   DeJesus BM, 2020, COMPLEMENT THER MED, V49, DOI 10.1016/j.ctim.2020.102299
   Diamond Adele, 2015, Ann Sports Med Res, V2, P1011
   Donnelly JE, 2016, MED SCI SPORT EXER, V48, P1197, DOI 10.1249/MSS.0000000000000901
   ELLIOTT RO, 1994, J AUTISM DEV DISORD, V24, P565, DOI 10.1007/BF02172138
   Ghaziuddin M, 1998, J INTELL DISABIL RES, V42, P43, DOI 10.1046/j.1365-2788.1998.00065.x
   Green D, 2009, DEV MED CHILD NEUROL, V51, P311, DOI 10.1111/j.1469-8749.2008.03242.x
   Healy S, 2018, AUTISM RES, V11, P818, DOI 10.1002/aur.1955
   Hewitt AS, 2017, RES AUTISM SPECT DIS, V34, P1, DOI 10.1016/j.rasd.2016.11.007
   Hillier A, 2020, PERCEPT MOTOR SKILL, V127, P874, DOI 10.1177/0031512520927560
   Howells K, 2019, J AUTISM DEV DISORD, V49, P3290, DOI 10.1007/s10803-019-04050-9
   Hyman SL, 2020, PEDIATRICS, V145, DOI 10.1542/peds.2019-3447
   Hyman SL, 2020, PEDIATRICS, V145, DOI 10.1542/peds.2019-3448
   Iliadis I., 2020, DIALOGUES CLIN NEURO, V3, P71
   Kaplan G, 2012, PEDIATR CLIN N AM, V59, P175, DOI 10.1016/j.pcl.2011.10.005
   KERN L, 1984, J AUTISM DEV DISORD, V14, P57, DOI 10.1007/BF02408555
   Lakes KD, 2004, J APPL DEV PSYCHOL, V25, P283, DOI 10.1016/j.appdev.2004.04.002
   LAKIN BL, 2004, RESIDENTIAL TREATMEN, V0022, P00037, DOI DOI 10.1300/J007V22N02_03
   Landa R, 2007, MENT RETARD DEV D R, V13, P16, DOI 10.1002/mrdd.20134
   Landa RJ, 2018, INT REV PSYCHIATR, V30, P25, DOI 10.1080/09540261.2018.1432574
   Lang R, 2010, RES AUTISM SPECT DIS, V4, P565, DOI 10.1016/j.rasd.2010.01.006
   Leary MR, 1996, MENT RETARD, V34, P39
   Lees C, 2013, PREV CHRONIC DIS, V10, DOI 10.5888/pcd10.130010
   Levy SE, 2009, LANCET, V374, P1627, DOI 10.1016/S0140-6736(09)61376-3
   Lima Joao L, 2020, Clin Pract Epidemiol Ment Health, V16, P1, DOI 10.2174/1745017902016010001
   Macdonald Megan, 2011, BMC Res Notes, V4, P422, DOI 10.1186/1756-0500-4-422
   Medavarapu S, 2019, CUREUS, V11, DOI 10.7759/cureus.3901
   Memari AH, 2015, NEUROL RES INT, V2015, DOI 10.1155/2015/531906
   Mendlowitz SL, 1999, J AM ACAD CHILD PSY, V38, P1223, DOI 10.1097/00004583-199910000-00010
   Must A, 2017, CHILD OBES, V13, P25, DOI 10.1089/chi.2016.0079
   Myers SM, 2007, PEDIATRICS, V120, P1162, DOI 10.1542/peds.2007-2362
   Nichols C, 2019, AUTISM, V23, P1398, DOI 10.1177/1362361318810221
   Obrusnikova I, 2012, ADAPT PHYS ACT Q, V29, P63, DOI 10.1123/apaq.29.1.63
   Oono IP, 2013, COCHRANE DB SYST REV, DOI 10.1002/14651858.CD009774.pub2
   Ozonoff S, 2008, J AUTISM DEV DISORD, V38, P644, DOI 10.1007/s10803-007-0430-0
   Pan CY, 2008, J AUTISM DEV DISORD, V38, P1292, DOI 10.1007/s10803-007-0518-6
   Pan CY, 2009, RES AUTISM SPECT DIS, V3, P22, DOI 10.1016/j.rasd.2008.03.002
   Panerai S, 2002, J INTELL DISABIL RES, V46, P318, DOI 10.1046/j.1365-2788.2002.00388.x
   Potvin MC, 2013, J AUTISM DEV DISORD, V43, P445, DOI 10.1007/s10803-012-1589-6
   Rinehart NJ, 2018, DEV MED CHILD NEUROL, V60, P856, DOI 10.1111/dmcn.13962
   Ruggeri A, 2020, AUTISM, V24, P544, DOI 10.1177/1362361319885215
   Schall C, 2014, ADOLESCENTS AND ADULTS WITH AUTISM SPECTRUM DISORDERS, P41, DOI 10.1007/978-1-4939-0506-5_3
   SCHOPLER E, 1987, AM PSYCHOL, V42, P376, DOI 10.1037/0003-066X.42.4.376
   Siniscalco D, 2018, STEM CELLS CLONING, V11, P55, DOI 10.2147/SCCAA.S155410
   Smith T, 2013, BEHAV ANALYST, V36, P7, DOI 10.1007/BF03392290
   Sorensen C, 2014, REV J AUTISM DEV DIS, V1, P344, DOI 10.1007/s40489-014-0027-4
   Sowa M, 2012, RES AUTISM SPECT DIS, V6, P46, DOI 10.1016/j.rasd.2011.09.001
   Srinivasan SM, 2014, PHYS THER, V94, P875, DOI 10.2522/ptj.20130157
   Stanish HI, 2017, J AUTISM DEV DISORD, V47, P785, DOI 10.1007/s10803-016-3001-4
   Tan BWZ, 2016, J AUTISM DEV DISORD, V46, P3126, DOI 10.1007/s10803-016-2854-x
   Virues-Ortega J, 2013, CLIN PSYCHOL REV, V33, P940, DOI 10.1016/j.cpr.2013.07.005
   Virues-Ortega J, 2010, CLIN PSYCHOL REV, V30, P387, DOI 10.1016/j.cpr.2010.01.008
   Wang JG, 2020, BRAIN SCI, V10, DOI 10.3390/brainsci10050263
   Warren Z., 2012, 12EHC129EF AG HEALTH
   Williamson J, 2010, ARCH INTERN MED, V170, P124, DOI 10.1001/archinternmed.2009.491
   Wong C, 2015, J AUTISM DEV DISORD, V45, P1951, DOI 10.1007/s10803-014-2351-z
   Zeng N, 2017, BIOMED RES INT, V2017, DOI 10.1155/2017/2760716
   Zhao MX, 2018, BIOMED RES INT, V2018, DOI 10.1155/2018/1825046
NR 72
TC 1
Z9 1
U1 11
U2 20
PU FRONTIERS MEDIA SA
PI LAUSANNE
PA AVENUE DU TRIBUNAL FEDERAL 34, LAUSANNE, CH-1015, SWITZERLAND
SN 1662-5153
J9 FRONT BEHAV NEUROSCI
JI Front. Behav. Neurosci.
PD OCT 22
PY 2020
VL 14
AR 587560
DI 10.3389/fnbeh.2020.587560
PG 8
WC Behavioral Sciences; Neurosciences
WE Science Citation Index Expanded (SCI-EXPANDED); Social Science Citation Index (SSCI)
SC Behavioral Sciences; Neurosciences & Neurology
GA OM9FF
UT WOS:000586320200001
PM 33192368
OA Green Published, gold
DA 2022-03-20
ER

PT J
AU Johnson, NL
   Bekhet, AK
   Sawdy, R
   Zint, E
   Wang, JN
   Pena, S
   Zurcher, H
   Enea, N
AF Johnson, Norah L.
   Bekhet, Abir K.
   Sawdy, Rachel
   Zint, Emily
   Wang, June
   Pena, Sylvia
   Zurcher, Hannah
   Enea, Nina
TI Parent Physical Activity: A Systematic Review of the Literature and
   Recommendations for Parents of Children With Autism Spectrum Disorder
SO JOURNAL OF PHYSICAL ACTIVITY & HEALTH
LA English
DT Review
DE meta-analysis; pediatrics; interventions
ID WEIGHT-RELATED BEHAVIORS; ACTIVITY INTERVENTION; WORKING MOTHERS;
   STRESS; FAMILY; BARRIERS; PREVALENCE; GUIDELINES; INACTIVITY; COUPLES
AB Background: The aims of this review were to describe exercise interventions, facilitators, and barriers to physical activity for parents of children with autism spectrum disorder. Methods: A systematic review of the literature, appraising the validity of each article with Melnyk and Fineout-Overholt's level of evidence, from different databases CINAHL, Cochrane, PsycINFO, PubMed, ProQuest, and Web of Science between 2000 and 2020 was conducted. As the initial search revealed no articles on exercise interventions and only 2 articles with children with autism spectrum disorder, the aim was widened to all parents of children. Results: Forty-five articles were identified on barriers to physical activity including being the primary caregiving parent, perception of guilt and selfishness, and adhering to exercise programs they do as part of research, once research ends. Facilitators for physical activity including parents being more likely to exercise if they can bring their child with them and parents preferring exercise that is a lifelong habit, such as walking. Conclusions: Due to the lack of research on parents of children with autism spectrum disorder, recommendations include development and testing of interventions for parents of children with this condition including family-based exercise interventions where children and parents have a choice to exercise together.
C1 [Johnson, Norah L.; Bekhet, Abir K.; Sawdy, Rachel; Zint, Emily; Wang, June; Pena, Sylvia; Zurcher, Hannah; Enea, Nina] Marquette Univ, Coll Nursing, Milwaukee, WI 53233 USA.
RP Johnson, NL (通讯作者)，Marquette Univ, Coll Nursing, Milwaukee, WI 53233 USA.
EM Norah.johnson@marquette.edu
CR AJZEN I, 1991, ORGAN BEHAV HUM DEC, V50, P179, DOI 10.1016/0749-5978(91)90020-T
   Albright CL, 2015, WOMEN HEALTH, V55, P1, DOI 10.1080/03630242.2014.972014
   Albright Cheryl L, 2009, BMC Womens Health, V9, P4, DOI 10.1186/1472-6874-9-4
   American Psychiatric Association (APA), 2013, DIAGN STAT MAN MENT, V5th
   Belanger-Gravel A, 2015, PUBLIC HEALTH, V129, P1218, DOI 10.1016/j.puhe.2015.05.019
   Bellows-Riecken KH, 2008, PREV MED, V46, P99, DOI 10.1016/j.ypmed.2007.08.003
   Berniell L, 2013, HEALTH ECON, V22, P1004, DOI 10.1002/hec.2958
   Booth FW, 2017, PHYSIOL REV, V97, P1351, DOI 10.1152/physrev.00019.2016
   Bronikowski M, 2016, BIOMED RES INT, V2016, DOI 10.1155/2016/5489348
   Bull FC, 2020, BRIT J SPORT MED, V54, P1451, DOI 10.1136/bjsports-2020-102955
   Centers for Disease Control and Prevention, 2021, BENEFITS PHYS ACTIVI
   Cooper H, 2009, ANGEW SOZIALFORSCHUN, V2nd, P344
   Cowie E, 2018, BRIT J HEALTH PSYCH, V23, P782, DOI 10.1111/bjhp.12316
   Craike MJ, 2010, J SPORT EXERCISE PSY, V32, P23, DOI 10.1123/jsep.32.1.23
   Diaz KM, 2020, J INTELL DISABIL RES, V64, P38, DOI 10.1111/jir.12680
   Dlugonski D, 2020, PSYCHOL HEALTH, V35, P239, DOI 10.1080/08870446.2019.1626397
   Dlugonski D, 2015, CONTEMP CLIN TRIALS, V45, P233, DOI 10.1016/j.cct.2015.09.003
   Fahrenwald NL, 2004, ANN BEHAV MED, V27, P82, DOI 10.1207/s15324796abm2702_2
   Fjeldsoe BS, 2015, ANN BEHAV MED, V49, P487, DOI 10.1007/s12160-014-9675-y
   Flett MR, 2010, AM J HEALTH EDUC, V41, P292, DOI 10.1080/19325037.2010.10599156
   Fu BQ, 2017, IMMUNITY, V47, P1100, DOI [10.1016/j.immuni.2017.11.018, 10.15585/mmwr.ss6904a1]
   George VA, 2011, J INTELL DISABIL RES, V55, P1054, DOI 10.1111/j.1365-2788.2011.01437.x
   Halliday GC, 2017, PEDIATR BLOOD CANCER, V64, DOI 10.1002/pbc.26668
   Hamilton K, 2014, J PHYS ACT HEALTH, V11, P152, DOI 10.1123/jpah.2011-0190
   Hamilton K, 2011, J SCI MED SPORT, V14, P135, DOI 10.1016/j.jsams.2010.07.004
   Hamilton K, 2010, AM J HEALTH BEHAV, V34, P573
   Hartman MA, 2013, BMC PUBLIC HEALTH, V13, DOI 10.1186/1471-2458-13-768
   Hayes SA, 2013, J AUTISM DEV DISORD, V43, P629, DOI 10.1007/s10803-012-1604-y
   Higgins JPT, 2011, BMJ-BRIT MED J, V343, DOI 10.1136/bmj.d5928
   Horne J, 2021, J PHYS ACT HEALTH, V18, P212, DOI 10.1123/jpah.2020-0526
   Hull EE, 2010, J PHYS ACT HEALTH, V7, P577, DOI 10.1123/jpah.7.5.577
   Jastreboff AM, 2018, J PEDIATR-US, V202, P136, DOI 10.1016/j.jpeds.2018.07.011
   Johnson N, 2011, FAM SYST HEALTH, V29, P232, DOI 10.1037/a0025341
   Johnson NL, 2016, J PEDIATR HEALTH CAR, V30, P15, DOI 10.1016/j.pedhc.2015.09.008
   Kernot J, 2014, PLOS ONE, V9, DOI 10.1371/journal.pone.0108842
   Levy SE, 2010, J DEV BEHAV PEDIATR, V31, P267, DOI 10.1097/DBP.0b013e3181d5d03b
   Lewis B, 2005, SOC SCI MED, V60, P2295, DOI 10.1016/j.socscimed.2004.10.011
   Machalicek W, 2015, CURR DEV DISORD REP, V2, P110, DOI [10.1007/s40474- 015-0048-4, DOI 10.1007/S40474-015-0048-4]
   Mailey EL, 2018, J PHYS ACT HEALTH, V15, P857, DOI 10.1123/jpah.2017-0469
   Mailey EL, 2016, J BEHAV MED, V39, P599, DOI 10.1007/s10865-016-9744-8
   Mailey EL, 2014, WOMEN HEALTH, V54, P552, DOI 10.1080/03630242.2014.899542
   Mailey EL, 2014, J BEHAV MED, V37, P343, DOI 10.1007/s10865-013-9492-y
   Mascarenhas MN, 2018, J MED INTERNET RES, V20, DOI 10.2196/jmir.9310
   Melnyk BM, 2005, EVIDENCE BASED PRACT
   Mikolajczak M, 2019, CLIN PSYCHOL SCI, V7, P1319, DOI 10.1177/2167702619858430
   Miller YD, 2002, AM J PREV MED, V23, P98, DOI 10.1016/S0749-3797(02)00484-1
   Milton K, 2011, BMC PUBLIC HEALTH, V11, DOI 10.1186/1471-2458-11-614
   Must A, 2015, J PHYS ACT HEALTH, V12, P529, DOI 10.1123/jpah.2013-0271
   Naidoo P, 2019, J CHILD ADOLESC MENT, V31, P39, DOI 10.2989/17280583.2019.1584107
   Norman E, 2010, PHYS THER, V90, P348, DOI 10.2522/ptj.20090139
   Ooi KL, 2016, NEUROPSYCH DIS TREAT, V12, P745, DOI 10.2147/NDT.S100634
   Padden C, 2017, J DEV PHYS DISABIL, V29, P567, DOI 10.1007/s10882-017-9547-z
   Pluta B, 2017, BIOMED HUM KINET, V9, P165, DOI 10.1515/bhk-2017-0023
   Polfuss M, 2019, J PEDIATR NURS, V47, P121, DOI 10.1016/j.pedn.2019.05.009
   Polfuss M, 2016, J PEDIATR NURS, V31, P598, DOI 10.1016/j.pedn.2016.05.006
   Quinlan A, 2017, BMC PUBLIC HEALTH, V17, DOI 10.1186/s12889-017-4874-7
   Ransdell LB, 2003, AM J HEALTH EDUC, V34, P19, DOI [DOI 10.1080/19325037.2003.10603521, 10.1080/19325037.2003]
   Rhodes RE, 2018, J SCI MED SPORT, V21, P1050, DOI 10.1016/j.jsams.2018.03.013
   Rhodes RE, 2018, HEALTH EDUC BEHAV, V45, P112, DOI 10.1177/1090198117704266
   Rhodes RE, 2014, PSYCHOL HEALTH, V29, P1320, DOI 10.1080/08870446.2014.929687
   Rhodes RE, 2014, J BEHAV MED, V37, P533, DOI 10.1007/s10865-013-9508-7
   Rhodes RE, 2010, J BEHAV MED, V33, P91, DOI 10.1007/s10865-009-9237-0
   Rowley Claire, 2007, Community Pract, V80, P28
   Sadler Lois S, 2003, J Spec Pediatr Nurs, V8, P62, DOI 10.1111/j.1744-6155.2003.tb00188.x
   Solomon-Moore Emma, 2016, BMJ Open Sport Exerc Med, V2, pe000137, DOI 10.1136/bmjsem-2016-000137
   Sterne JAC, 2016, BMJ-BRIT MED J, V355, DOI 10.1136/bmj.i4919
   Tuominen PPA, 2016, SPRINGERPLUS, V5, DOI 10.1186/s40064-016-1701-z
   Urizar GG, 2005, WOMEN HEALTH, V42, P63, DOI 10.1300/J013v42n04_04
   von Elm E, 2007, BMJ-BRIT MED J, V335, P806
   Webber-Ritchey KJ, 2016, INT J SPORT PSYCHOL, V47, P523, DOI 10.7352/IJSP2015.46.523
   Weitlauf A, 2014, HEALTHC RES QUAL
NR 71
TC 0
Z9 0
U1 2
U2 2
PU HUMAN KINETICS PUBL INC
PI CHAMPAIGN
PA 1607 N MARKET ST, PO BOX 5076, CHAMPAIGN, IL 61820-2200 USA
SN 1543-3080
EI 1543-5474
J9 J PHYS ACT HEALTH
JI J. Phys. Act. Health
PD FEB
PY 2022
VL 19
IS 2
BP 132
EP 147
DI 10.1123/jpah.2021-0438
PG 16
WC Public, Environmental & Occupational Health
WE Social Science Citation Index (SSCI)
SC Public, Environmental & Occupational Health
GA YS3GG
UT WOS:000750568200008
PM 35016157
DA 2022-03-20
ER

PT J
AU Ye, Q
   Hu, GY
   Cai, YB
   Zhang, GW
   Xu, K
   Qu, T
   Gao, R
AF Ye, Q.
   Hu, G-Y
   Cai, Y-B
   Zhang, G-W
   Xu, K.
   Qu, T.
   Gao, R.
TI Structural exercise-based intervention for health problems in
   individuals with autism spectrum disorders: a pilot study
SO EUROPEAN REVIEW FOR MEDICAL AND PHARMACOLOGICAL SCIENCES
LA English
DT Article
DE Autism; Autism Treatment Evaluation Checklist (ATEC); Body Composition;
   Exercise intervention
ID PHYSICAL-ACTIVITY; CHILDREN; ADOLESCENTS
AB OBJECTIVE: Exercise-based intervention promises to be more effective in a structured framework for individuals with autism spectrum disorders (ASD). The aim of this study was to observe changes in behavior of individuals with ASD by investigating their physical status after the structured exercise-based intervention.
   PATIENTS AND METHODS: The exercise intervention integrated an 8-week exercise program that included aerobic, resistive, and neuromuscular exercises. Body composition and the Autism Treatment Evaluation Checklist (ATEC) were evaluated to assess changes after the exercise-based intervention.
   RESULTS: After the exercise intervention, the fat mass of individuals with ASD were significantly reduced, and their behavior improved markedly.
   CONCLUSIONS: This pilot study demonstrated that individuals with ASD require long-term, structured exercise-based intervention, and that such exercise-based intervention is effective for improving their health.
C1 [Ye, Q.; Hu, G-Y; Cai, Y-B; Zhang, G-W; Xu, K.] Nanjing Sport Inst, Dept Sport & Hlth Sci, Nanjing, Jiangsu, Peoples R China.
   [Qu, T.] Nanjing Ming Xing Childrens Educ Ctr, Nanjing, Jiangsu, Peoples R China.
   [Gao, R.] Nanjing Med Univ, Nanjing Brain Hosp, Dept Rehabil, Nanjing, Jiangsu, Peoples R China.
RP Gao, R (通讯作者)，Nanjing Med Univ, Nanjing Brain Hosp, Dept Rehabil, Nanjing, Jiangsu, Peoples R China.
EM yeqiang@nsi.edu.cn
OI ye, qiang/0000-0003-3027-6932
FU Natural Science Fund for Colleges and Universities in Jiangsu Province
   [17KJA330001]
FX We greatly appreciate the participants and their parents for their
   collaboration and the assistance of the principals and teachers. The
   present study was financially supported by the Natural Science Fund for
   Colleges and Universities in Jiangsu Province (17KJA330001).
CR Anderson-Hanley C, 2011, PSYCHOL RES BEHAV MA, V4, P129, DOI 10.2147/PRBM.S24016
   Bremer E, 2016, AUTISM, V20, P899, DOI 10.1177/1362361315616002
   Castro K, 2017, NUTR HOSP, V34, P875, DOI 10.20960/nh.210
   Duncan JS, 2009, J SCI MED SPORT, V12, P583, DOI 10.1016/j.jsams.2008.09.010
   Geier DA, 2013, J MENT HEALTH RES IN, V6, P255, DOI 10.1080/19315864.2012.681340
   Geslak DS, 2017, ACSMS HEALTH FIT J, V21, P19, DOI 10.1249/FIT.0000000000000280
   Green D, 2009, DEV MED CHILD NEUROL, V51, P311, DOI 10.1111/j.1469-8749.2008.03242.x
   Hinckson EA, 2013, RES DEV DISABIL, V34, P1170, DOI 10.1016/j.ridd.2012.12.006
   Hus V, 2013, J CHILD PSYCHOL PSYC, V54, P216, DOI 10.1111/j.1469-7610.2012.02589.x
   Kreslins A, 2015, CHILD ADOL PSYCH MEN, V9, DOI 10.1186/s13034-015-0054-7
   Pitetti KH, 2007, J AUTISM DEV DISORD, V37, P997, DOI 10.1007/s10803-006-0238-3
   Srinivasan SM, 2014, PHYS THER, V94, P875, DOI 10.2522/ptj.20130157
   Szachta P, 2016, EUR REV MED PHARMACO, V20, P3060
NR 13
TC 1
Z9 1
U1 5
U2 27
PU VERDUCI PUBLISHER
PI ROME
PA VIA GREGORIO VII, ROME, 186-00165, ITALY
SN 1128-3602
J9 EUR REV MED PHARMACO
JI Eur. Rev. Med. Pharmacol. Sci.
PD MAY
PY 2019
VL 23
IS 10
BP 4313
EP 4320
PG 8
WC Pharmacology & Pharmacy
WE Science Citation Index Expanded (SCI-EXPANDED)
SC Pharmacology & Pharmacy
GA IC1EJ
UT WOS:000470701700032
PM 31173304
DA 2022-03-20
ER

PT J
AU Lalonde, KB
AF Lalonde, Kate B.
TI Promoting physical activity in children and adults with autism spectrum
   disorder
SO INTERNATIONAL JOURNAL OF SPORT PSYCHOLOGY
LA English
DT Article
DE Autism spectrum disorder; Exercise; Physical activity; Research
ID SELF-STIMULATORY BEHAVIOR; EXERCISE; INDIVIDUALS; ADOLESCENTS; OBESITY;
   METAANALYSIS; POPULATION; SKILLS; NEEDS
AB Individuals with autism spectrum disorder (ASD) engage in less physical activity than their typically developing peers. Previous research has demonstrated that physical activity can have multiple benefits for individual with ASD by increasing appropriate behavior and decreasing inappropriate behavior. Fewer studies have examined interventions that engender consistent patterns of physical activity in individuals with ASD. The current article reviews a sampling of literature published on physical activity in individuals with ASD and provides recommendations for future research.
C1 [Lalonde, Kate B.] Michigan State Univ, E Lansing, MI 48824 USA.
RP Lalonde, KB (通讯作者)，Michigan State Univ, Dept Counseling Educ Psychol & Special Educ, 620 Farm Lane,Erickson Hall 341, E Lansing, MI 48824 USA.
EM lalond18@msu.edu
CR Arterburn DE, 2005, INT J OBESITY, V29, P334, DOI 10.1038/sj.ijo.0802896
   Berkeley SL, 2001, ADAPT PHYS ACT Q, V18, P405, DOI 10.1123/apaq.18.4.405
   Best J.F., 1974, AUST OCCUP THER J, V21, P72
   Brown B J, 1977, Am Correct Ther J, V31, P44
   Brown R S, 1978, Phys Sportsmed, V6, P34, DOI 10.1080/00913847.1978.11710794
   Celiberti DA, 1997, RES DEV DISABIL, V18, P139, DOI 10.1016/S0891-4222(96)00032-7
   Chanias AK, 1998, ADAPT PHYS ACT Q, V15, P119, DOI 10.1123/apaq.15.2.119
   Crews D., 2003, COMPL HLTH PRACT REV, V8, P225, DOI [10.1177/1076167503252917, DOI 10.1177/1076167503252917]
   Curtin C, 2014, HARVARD REV PSYCHIAT, V22, P93, DOI 10.1097/HRP.0000000000000031
   Deci EL, 2000, PSYCHOL INQ, V11, P227, DOI 10.1207/S15327965PLI1104_01
   Draheim CC, 2002, MENT RETARD, V40, P436, DOI 10.1352/0047-6765(2002)040<0436:POPIAR>2.0.CO;2
   DUNLAP G, 1985, J APPL BEHAV ANAL, V18, P227, DOI 10.1901/jaba.1985.18-227
   Green D, 2009, DEV MED CHILD NEUROL, V51, P311, DOI 10.1111/j.1469-8749.2008.03242.x
   HEINZELM.F, 1970, PUBLIC HEALTH REP, V85, P905, DOI 10.2307/4594000
   Hillman CH, 2008, NAT REV NEUROSCI, V9, P58, DOI 10.1038/nrn2298
   Hume K, 2009, J AUTISM DEV DISORD, V39, P1329, DOI 10.1007/s10803-009-0751-2
   Hustyi KM, 2011, J APPL BEHAV ANAL, V44, P635, DOI 10.1901/jaba.2011.44-635
   KERN L, 1982, J AUTISM DEV DISORD, V12, P399, DOI 10.1007/BF01538327
   LaLonde KB, 2014, RES AUTISM SPECT DIS, V8, P1679, DOI 10.1016/j.rasd.2014.09.001
   Lang R, 2010, RES AUTISM SPECT DIS, V4, P565, DOI 10.1016/j.rasd.2010.01.006
   Levinson L.J., 1993, ADAPT PHYS ACT Q, V10, P255, DOI DOI 10.1123/APAQ.10.3.255
   Must A, 2015, J PHYS ACT HEALTH, V12, P529, DOI 10.1123/jpah.2013-0271
   Normand MP, 2008, BEHAV INTERVENT, V23, P227, DOI 10.1002/bin.267
   Obrusnikova I, 2012, ADAPT PHYS ACT Q, V29, P63, DOI 10.1123/apaq.29.1.63
   ORWIN A, 1974, BRIT J PSYCHIAT, V125, P95, DOI 10.1192/bjp.125.1.95
   Physical Activity Guidelines Advisory Committee, 2008, PHYS ACT GUID ADV CO
   Pitetti KH, 2007, J AUTISM DEV DISORD, V37, P997, DOI 10.1007/s10803-006-0238-3
   PITETTI KH, 1991, MED SCI SPORT EXER, V23, P586
   Potvin MC, 2013, J AUTISM DEV DISORD, V43, P445, DOI 10.1007/s10803-012-1589-6
   PREMACK D, 1959, PSYCHOL REV, V66, P219, DOI 10.1037/h0040891
   Reid P. D., 1988, Therapeutic Recreation Journal, V22, P47
   Rimmer JH, 2007, J ADOLESCENT HEALTH, V41, P224, DOI 10.1016/j.jadohealth.2007.05.005
   Rose K., 1992, BEHAV RESIDENTIAL TR, V7, P15, DOI [10.1002/bin.2360070103, DOI 10.1002/BIN.2360070103]
   RosenthalMalek A, 1997, J AUTISM DEV DISORD, V27, P193, DOI 10.1023/A:1025848009248
   Sowa M, 2012, RES AUTISM SPECT DIS, V6, P46, DOI 10.1016/j.rasd.2011.09.001
   Srinivasan SM, 2014, PHYS THER, V94, P875, DOI 10.2522/ptj.20130157
   TODD T., 2006, FOCUS AUTISM DEV DIS, V21, P167, DOI [DOI 10.1177/10883576060210030501, 10.1177/10883576060210030501., DOI 10.1177/]
   WANKEL LM, 1985, RES Q EXERCISE SPORT, V56, P275, DOI 10.1080/02701367.1985.10605374
   WATTERS RG, 1980, J AUTISM DEV DISORD, V10, P379, DOI 10.1007/BF02414814
NR 39
TC 1
Z9 1
U1 4
U2 28
PU EDIZIONI LUIGI POZZI
PI ROME
PA VIA PANAMA 68, 00198 ROME, ITALY
SN 0047-0767
J9 INT J SPORT PSYCHOL
JI Int. J. Sport Psychol.
PD SEP-OCT
PY 2017
VL 48
IS 5
SI SI
BP 475
EP 484
DI 10.7352/IJSP.2017.48.475
PG 10
WC Hospitality, Leisure, Sport & Tourism; Psychology; Psychology,
   Multidisciplinary; Sport Sciences
WE Science Citation Index Expanded (SCI-EXPANDED); Social Science Citation Index (SSCI)
SC Social Sciences - Other Topics; Psychology; Sport Sciences
GA FS6TF
UT WOS:000419929500002
DA 2022-03-20
ER

PT J
AU Toscano, CVA
   Carvalho, HM
   Ferreira, JP
AF Toscano, Chrystiane V. A.
   Carvalho, Humberto M.
   Ferreira, Jose P.
TI Exercise Effects for Children With Autism Spectrum Disorder: Metabolic
   Health, Autistic Traits, and Quality of Life
SO PERCEPTUAL AND MOTOR SKILLS
LA English
DT Article
DE obesity; multilevel modeling; mental health; developmental disorders;
   psychometric tests; ASD
ID ATTENTION-DEFICIT/HYPERACTIVITY DISORDER; SELF-STIMULATORY BEHAVIOR;
   LARGE CLINICAL-SAMPLE; TO-HEIGHT RATIO; PHYSICAL-ACTIVITY; ACADEMIC
   ENGAGEMENT; ANTECEDENT EXERCISE; CHILDHOOD AUTISM; AEROBIC EXERCISE;
   OBESITY
AB This study examined the effects of a 48-week exercise-based intervention on the metabolic profile, autism traits, and perceived quality of life in children with autism spectrum disorder (ASD). We randomly allocated 64 children with ASD (aged 6-12 years) to experimental (n = 46) and control groups (n = 18) and used multilevel regression modeling to examine responses to receiving or not receiving the intervention. The experimental group showed beneficial effects on metabolic indicators (high-density lipoprotein cholesterol, low-density lipoprotein cholesterol, and total cholesterol), autism traits, and parent-perceived quality of life. Our results provide support for exercise and physical activity, including basic coordination and strength exercises, as important therapeutic interventions for children with ASD.
C1 [Toscano, Chrystiane V. A.; Ferreira, Jose P.] Univ Coimbra, Fac Phys Educ, Coimbra, Portugal.
   [Toscano, Chrystiane V. A.] Univ Fed Alagoas, Fac Phys Educ, Maceio, AL, Brazil.
   [Carvalho, Humberto M.] Univ Fed Santa Catarina, Fac Phys Educ, Florianopolis, SC, Brazil.
RP Toscano, CVA (通讯作者)，Univ Fed Alagoas, Phys Educ Course, Av Lourival Melo Mota S-N, BR-57072900 Maceio, AL, Brazil.
EM chrystoscanopt@gmail.com
RI Carvalho, Humberto Moreira/E-5698-2014
OI Carvalho, Humberto Moreira/0000-0002-2855-0296; Ferreira,
   Jose/0000-0002-4427-3276
CR American Psychiatric Association, 2000, DIAGN STAT MAN MENT
   Association AP, 2013, DIAGNOSTIC STAT MANU, DOI DOI 10.1176/APPI.BOOKS.9780890425596
   Atkinson G, 2015, EXP PHYSIOL, V100, P577, DOI 10.1113/EP085070
   Barnhill Kelly, 2016, Case Rep Psychiatry, V2016, P1420549, DOI 10.1155/2016/1420549
   Bastiaansen D, 2004, QUAL LIFE RES, V13, P489, DOI 10.1023/B:QURE.0000018483.01526.ab
   Batey CA, 2014, HUM MOVEMENT SCI, V36, P258, DOI 10.1016/j.humov.2013.10.003
   Berntsson LT, 2001, EUR J PUBLIC HEALTH, V11, P35, DOI 10.1093/eurpub/11.1.35
   Bremer E, 2016, AUTISM, V20, P899, DOI 10.1177/1362361315616002
   Broder-Fingert S, 2014, ACAD PEDIATR, V14, P408, DOI 10.1016/j.acap.2014.04.004
   Celiberti DA, 1997, RES DEV DISABIL, V18, P139, DOI 10.1016/S0891-4222(96)00032-7
   Cheng N, 2017, FRONT MOL NEUROSCI, V10, DOI 10.3389/fnmol.2017.00034
   Cole TJ, 2007, BMJ-BRIT MED J, V335, P194, DOI 10.1136/bmj.39238.399444.55
   Cole TJ, 2000, BMJ-BRIT MED J, V320, P1240, DOI 10.1136/bmj.320.7244.1240
   Conde Wolney L., 2006, J. Pediatr. (Rio J.), V82, P266, DOI 10.2223/JPED.1502
   Cooper M, 2014, EUR CHILD ADOLES PSY, V23, P23, DOI 10.1007/s00787-013-0398-6
   Correr CJ, 2008, ARQ BRAS ENDOCRINOL, V52, P515, DOI 10.1590/S0004-27302008000300012
   Curtin C, 2014, HARVARD REV PSYCHIAT, V22, P93, DOI 10.1097/HRP.0000000000000031
   de Vries M, 2015, J AUTISM DEV DISORD, V45, P2734, DOI 10.1007/s10803-015-2438-1
   Dickinson Kathleen, 2014, Autism Res Treat, V2014, P419653, DOI 10.1155/2014/419653
   Dumville JC, 2006, CONTEMP CLIN TRIALS, V27, P1, DOI 10.1016/j.cct.2005.08.003
   Duvekot J, 2017, AUTISM, V21, P646, DOI 10.1177/1362361316672178
   Dziobek I, 2007, PSYCHIAT RES, V149, P321, DOI 10.1016/j.psychres.2006.02.003
   FELCE D, 1995, RES DEV DISABIL, V16, P51, DOI 10.1016/0891-4222(94)00028-8
   Fragala-Pinkham M, 2008, DEV MED CHILD NEUROL, V50, P822, DOI 10.1111/j.1469-8749.2008.03086.x
   FRIEDEWALD WT, 1972, CLIN CHEM, V18, P499
   Goldstein H., 2011, MULTILEVEL STAT MODE
   Green JL, 2016, EUR CHILD ADOLES PSY, V25, P1307, DOI 10.1007/s00787-016-0861-2
   Grether JK, 2009, AM J EPIDEMIOL, V170, P1118, DOI 10.1093/aje/kwp247
   Kahn HS, 2005, J PEDIATR-US, V146, P482, DOI 10.1016/j.jpeds.2004.12.028
   KERN L, 1984, J AUTISM DEV DISORD, V14, P57, DOI 10.1007/BF02408555
   Kheir N, 2012, AUTISM, V16, P293, DOI 10.1177/1362361311433648
   Kim EK, 2010, NUTR RES, V30, P255, DOI 10.1016/j.nutres.2010.04.002
   Kingsbury SJ, 2001, J CLIN PSYCHIAT, V62, P347, DOI 10.4088/JCP.v62n0507
   Kuczmarski RJ, 2000, ADV DATA, V314, P1, DOI DOI 10.1186/1475-2875-6-146
   Lohman TG, 1988, ANTHROPOMETRIC STAND
   Malone RP, 2007, J CHILD ADOL PSYCHOP, V17, P779, DOI 10.1089/cap.2006.0126
   McCormack SE, 2014, PEDIATR OBES, V9, P281, DOI 10.1111/j.2047-6310.2013.00180.x
   Mokha JS, 2010, BMC PEDIATR, V10, DOI 10.1186/1471-2431-10-73
   Moses L, 2014, EUR PSYCHIAT, V29, P397, DOI 10.1016/j.eurpsy.2013.05.005
   Moulton E, 2019, J AUTISM DEV DISORD, V49, P2733, DOI 10.1007/s10803-016-2936-9
   Must A, 2014, CURR OBES REP, V3, P156, DOI 10.1007/s13679-014-0098-7
   Nambiar S, 2010, PUBLIC HEALTH NUTR, V13, P1566, DOI 10.1017/S1368980009993053
   Neely L, 2015, BEHAV MODIF, V39, P98, DOI 10.1177/0145445514552891
   Obrusnikova I, 2012, ADAPT PHYS ACT Q, V29, P63, DOI 10.1123/apaq.29.1.63
   Oriel KN, 2011, PEDIATR PHYS THER, V23, P187, DOI 10.1097/PEP.0b013e318218f149
   Pereira A, 2008, J PEDIAT-BRAZIL, V84, P487, DOI [10.2223/JPED.1828, 10.1590/S0021-75572008000700004]
   Pinheiro JC, 2000, MIXED EFFECTS MODELS
   Raat H, 2002, J CLIN EPIDEMIOL, V55, P67, DOI 10.1016/S0895-4356(01)00411-5
   Rossignol DA, 2012, MOL PSYCHIATR, V17, P389, DOI 10.1038/mp.2011.165
   Santosh PJ, 2016, BJPSYCH ADV, V22, P151, DOI DOI 10.1192/apt.bp.115.014597
   SCHOPLER E, 1980, J AUTISM DEV DISORD, V10, P91, DOI 10.1007/BF02408436
   Schopler E., 2002, CHILDHOOD AUTISM RAT
   Shedlock K, 2016, J PEDIATR-US, V178, P183, DOI 10.1016/j.jpeds.2016.07.055
   Sowa M, 2012, RES AUTISM SPECT DIS, V6, P46, DOI 10.1016/j.rasd.2011.09.001
   Srinivasan SR, 2009, AM J CARDIOL, V104, P721, DOI 10.1016/j.amjcard.2009.04.037
   Srinivasan SM, 2014, PHYS THER, V94, P875, DOI 10.2522/ptj.20130157
   Tan BWZ, 2016, J AUTISM DEV DISORD, V46, P3126, DOI 10.1007/s10803-016-2854-x
   Telford RD, 2015, MED SCI SPORT EXER, V47, P974, DOI 10.1249/MSS.0000000000000493
   Tilford JM, 2012, PHARMACOECONOMICS, V30, P661, DOI 10.2165/11597200-000000000-00000
   Tymms P., 2004, WHAT DOES IT MEAN US, P55
   Vaisto J, 2014, INT J BEHAV NUTR PHY, V11, DOI 10.1186/1479-5868-11-55
   van der Meer JMJ, 2012, J AM ACAD CHILD PSY, V51, P1160, DOI 10.1016/j.jaac.2012.08.024
   Wachob D, 2015, J AUTISM DEV DISORD, V45, P2641, DOI 10.1007/s10803-015-2424-7
   WATTERS RG, 1980, J AUTISM DEV DISORD, V10, P379, DOI 10.1007/BF02414814
   Williams BL, 2011, PLOS ONE, V6, DOI 10.1371/journal.pone.0024585
   Xia W, 2010, EUR J PEDIATR, V169, P1201, DOI 10.1007/s00431-010-1203-x
   Xiong NN, 2009, RES DEV DISABIL, V30, P70, DOI 10.1016/j.ridd.2007.11.001
   Zuckerman KE, 2014, J AUTISM DEV DISORD, V44, P1708, DOI 10.1007/s10803-014-2050-9
NR 68
TC 31
Z9 34
U1 7
U2 67
PU SAGE PUBLICATIONS INC
PI THOUSAND OAKS
PA 2455 TELLER RD, THOUSAND OAKS, CA 91320 USA
SN 0031-5125
EI 1558-688X
J9 PERCEPT MOTOR SKILL
JI Percept. Mot. Skills
PD FEB
PY 2018
VL 125
IS 1
BP 126
EP 146
DI 10.1177/0031512517743823
PG 21
WC Psychology, Experimental
WE Social Science Citation Index (SSCI)
SC Psychology
GA FS3XR
UT WOS:000419718600008
PM 29226773
DA 2022-03-20
ER

PT J
AU Ferreira, JP
   Toscano, CVA
   Rodrigues, AM
   Furtado, GE
   Barros, MG
   Wanderley, RS
   Carvalho, HM
AF Ferreira, Jose Pedro
   Andrade Toscano, Chrystiane Vasconcelos
   Rodrigues, Aristides Machado
   Furtado, Guilherme Eustaquio
   Barros, Mauro Gomes
   Wanderley, Rildo Souza
   Carvalho, Humberto Moreira
TI Effects of a Physical Exercise Program (PEP-Aut) on Autistic children's
   stereotyped Behavior, Metabolic and Physical Activity Profiles, Physical
   Fitness, and Health-related Quality of life: A study Protocol
SO FRONTIERS IN PUBLIC HEALTH
LA English
DT Article
DE exercise; intervention studies; autism spectrum disorders; stereotypes;
   quality of life; biomarkers
ID SELF-STIMULATORY BEHAVIOR; LARGE CLINICAL-SAMPLE; SPECTRUM DISORDERS;
   AEROBIC EXERCISE; CHILDHOOD AUTISM; YOUNG-CHILDREN; RATING-SCALE;
   ADOLESCENTS; OBESITY; INDIVIDUALS
AB Physical exercise has shown positive effects on symptomatology and on the reduction of comorbidities in population with autism spectrum disorder (ASD). However, there is still no consensus about the most appropriate exercise intervention model for children with ASD. The physical exercise program for children with autism (PEP-Aut) protocol designed allow us to (i) examine the multivariate associations between ASD symptoms, metabolic profile, physical activity level, physical fitness, and health-related quality of life of children with ASD; (ii) assess the effects of a 40-week exercise program on all these aspects of children with ASD. The impact of the exercise program will be assessed based on the sequence of the two phases. Phase 1 is a 12-week cross-sectional study assessing the symptomatology, metabolic profile, physical fitness and physical activity levels, socioeconomic status profile, and health-related quality of life of participants. This phase is the baseline of the following phase. Phase 2 is a 48-week intervention study with a 40-week intervention with exercise that will take place in a specialized center for children with ASD in the city of Maceio-Alagoas, Brazil. The primary outcomes will be change in the symptomatic profile and the level of physical activity of children. Secondary outcomes will be anthropometric and metabolic profiles, aerobic function, grip strength, socioeconomic status, and health-related quality of life. The study will provide critical information on the efficacy of exercise for children with ASD and help guide design and delivery of future programs.
C1 [Ferreira, Jose Pedro; Andrade Toscano, Chrystiane Vasconcelos; Furtado, Guilherme Eustaquio] Univ Coimbra, Sport & Phys Act Res Ctr, Coimbra, Portugal.
   [Andrade Toscano, Chrystiane Vasconcelos] Univ Fed Alagoas, Maceio, Brazil.
   [Rodrigues, Aristides Machado] Polythecn Inst Viseu, Viseu, Portugal.
   [Barros, Mauro Gomes; Wanderley, Rildo Souza] State Univ Pernambuco, Recife, PE, Brazil.
   [Carvalho, Humberto Moreira] Univ Fed Santa Catarina, Florianopolis, SC, Brazil.
RP Ferreira, JP (通讯作者)，Univ Coimbra, Sport & Phys Act Res Ctr, Coimbra, Portugal.
EM jpferreira@fcdef.uc.pt
RI Wanderley, Rildo/AAY-9220-2021; de Barros, Mauro Virgilio
   Gomes/B-8983-2014; Carvalho, Humberto Moreira/E-5698-2014; Furtado,
   Guilherme/AAR-1200-2020
OI de Barros, Mauro Virgilio Gomes/0000-0003-3165-0965; Carvalho, Humberto
   Moreira/0000-0002-2855-0296; Furtado, Guilherme/0000-0001-8327-1567;
   Ferreira, Jose/0000-0002-4427-3276
CR Al Backer Nouf Backer, 2016, Sudan J Paediatr, V16, P17
   American Psychiatric Association, 2014, MAN DIAGN EST TRANST
   [Anonymous], 1964, DEV MED CHILD NEUROL, P530, DOI [10.1111/j.1469-8749.1964.tb10828.x, DOI 10.1111/J.1469-8749.1964.TB10828.X]
   Associacao Brasileira de Empresas de Pesquisa, 2016, CRIT CLASS EC BRAS
   Assumpcao FB, 1999, ARQ NEURO-PSIQUIAT, V57, P23, DOI 10.1590/S0004-282X1999000100005
   Atkinson G, 2015, EXP PHYSIOL, V100, P577, DOI 10.1113/EP085070
   Atladottir HO, 2010, ARCH PEDIAT ADOL MED, V164, P470, DOI 10.1001/archpediatrics.2010.9
   Baghdadli A, 2014, QUAL LIFE RES, V23, P1859, DOI 10.1007/s11136-014-0635-6
   Ballabriga M. C., 1994, REV PSIQUIATRIA INFA, V4, P254
   Bandini LG, 2013, AUTISM, V17, P44, DOI 10.1177/1362361312437416
   Batey CA, 2014, HUM MOVEMENT SCI, V36, P258, DOI 10.1016/j.humov.2013.10.003
   Best J.F., 1974, AUST OCCUP THER J, V21, P72
   Bremer E, 2016, AUTISM, V20, P899, DOI 10.1177/1362361315616002
   Broder-Fingert S, 2014, ACAD PEDIATR, V14, P408, DOI 10.1016/j.acap.2014.04.004
   Celiberti DA, 1997, RES DEV DISABIL, V18, P139, DOI 10.1016/S0891-4222(96)00032-7
   Choi L, 2011, MED SCI SPORT EXER, V43, P357, DOI 10.1249/MSS.0b013e3181ed61a3
   Creswell JW, 2007, RES DESIGN QUANTITAT
   Curtin C, 2014, HARVARD REV PSYCHIAT, V22, P93, DOI 10.1097/HRP.0000000000000031
   Dickinson Kathleen, 2014, Autism Res Treat, V2014, P419653, DOI 10.1155/2014/419653
   Downey R, 2012, PEDIATR PHYS THER, V24, P2, DOI 10.1097/PEP.0b013e31823db95f
   Duvekot J, 2017, AUTISM, V21, P646, DOI 10.1177/1362361316672178
   Egan AM, 2013, CHILD OBES, V9, P125, DOI 10.1089/chi.2012.0028
   ELLIOTT RO, 1994, J AUTISM DEV DISORD, V24, P565, DOI 10.1007/BF02172138
   Fragala-Pinkham M, 2008, DEV MED CHILD NEUROL, V50, P822, DOI 10.1111/j.1469-8749.2008.03086.x
   Fragala-Pinkham MA, 2011, DEV NEUROREHABIL, V14, P230, DOI 10.3109/17518423.2011.575438
   Freeman RD, 2010, DEV MED CHILD NEUROL, V52, P733, DOI 10.1111/j.1469-8749.2010.03627.x
   Garcia-Villamisar DA, 2010, J INTELL DISABIL RES, V54, P611, DOI 10.1111/j.1365-2788.2010.01289.x
   Gellish RL, 2007, MED SCI SPORT EXER, V39, P822, DOI 10.1097/mss.0b013e31803349c6
   Gelman A., 2007, DATA ANAL USING REGR
   Goldstein H., 2011, MULTILEVEL STAT MODE
   Green SA, 2012, J AUTISM DEV DISORD, V42, P1112, DOI 10.1007/s10803-011-1361-3
   Gueorguieva R, 2004, ARCH GEN PSYCHIAT, V61, P310, DOI 10.1001/archpsyc.61.3.310
   HealthActCHQ, 2013, CHILD HLTH QUEST CHQ
   Henley SJ, 2014, MMWR-MORBID MORTAL W, V63, P1
   Hewson P, 2016, J R STAT SOC A STAT, V179, P1131, DOI 10.1111/rssa.12221
   Hinckson EA, 2013, RES DEV DISABIL, V34, P1170, DOI 10.1016/j.ridd.2012.12.006
   Hopkins WG, 2009, MED SCI SPORT EXER, V41, P3, DOI 10.1249/MSS.0b013e31818cb278
   Jones RA, 2017, PLOS ONE, V12, DOI 10.1371/journal.pone.0172482
   KANNER L, 1992, FOCUS AUTISTIC BEHAV, V7, P1, DOI DOI 10.1177/108835769200700501
   Kern JK, 2006, AUTISM, V10, P480, DOI 10.1177/1362361306066564
   KERN L, 1984, J AUTISM DEV DISORD, V14, P57, DOI 10.1007/BF02408555
   KERN L, 1982, J AUTISM DEV DISORD, V12, P399, DOI 10.1007/BF01538327
   Kim YS, 2011, AM J PSYCHIAT, V168, P904, DOI 10.1176/appi.ajp.2011.10101532
   Kolevzon A, 2007, ARCH PEDIAT ADOL MED, V161, P326, DOI 10.1001/archpedi.161.4.326
   Kristensen M, 2004, ADV PHYSIOL EDUC, V28, P2, DOI 10.1152/advan.00042.2003
   Lang R, 2010, RES AUTISM SPECT DIS, V4, P565, DOI 10.1016/j.rasd.2010.01.006
   Levinson L.J., 1993, ADAPT PHYS ACT Q, V10, P255, DOI DOI 10.1123/APAQ.10.3.255
   Liu T., 2016, INT J SCH HLTH, V3, P17, DOI DOI 10.17795/INTJSH-28674
   Lohman TG, 1988, ANTHROPOMETRIC STAND
   Macdonald Megan, 2011, BMC Res Notes, V4, P422, DOI 10.1186/1756-0500-4-422
   Machado CSM, 2001, CLIN EXP RHEUMATOL, V19, pS25
   Matson JL, 2013, RES AUTISM SPECT DIS, V7, P1228, DOI 10.1016/j.rasd.2013.07.003
   Miano Silvia, 2010, Paediatr Drugs, V12, P75, DOI 10.2165/11316140-000000000-00000
   Morphy LY, 2012, ADAPT PHYS ACT Q, V29, P132, DOI 10.1123/apaq.29.2.132
   Must A, 2015, J PHYS ACT HEALTH, V12, P529, DOI 10.1123/jpah.2013-0271
   Must A, 2014, AUTISM, V18, P376, DOI 10.1177/1362361313479039
   Neely L, 2015, BEHAV MODIF, V39, P98, DOI 10.1177/0145445514552891
   Nikolov RN, 2009, J AUTISM DEV DISORD, V39, P405, DOI 10.1007/s10803-008-0637-8
   Obrusnikova I, 2012, ADAPT PHYS ACT Q, V29, P63, DOI 10.1123/apaq.29.1.63
   Obrusnikova I, 2011, J DEV PHYS DISABIL, V23, P195, DOI 10.1007/s10882-010-9215-z
   Oriel KN, 2011, PEDIATR PHYS THER, V23, P187, DOI 10.1097/PEP.0b013e318218f149
   Pan C, 2005, J PHYS ACT HEALTH, V2, P412, DOI DOI 10.1123/JPAH.2.4.412
   Pan CY, 2008, J AUTISM DEV DISORD, V38, P1292, DOI 10.1007/s10803-007-0518-6
   Pan CY, 2016, PHYS THER, V96, P511, DOI 10.2522/ptj.20140353
   Pan CY, 2014, AUTISM, V18, P156, DOI 10.1177/1362361312458597
   Pan CY, 2011, RES AUTISM SPECT DIS, V5, P657, DOI 10.1016/j.rasd.2010.08.001
   Patton MQ., 2015, QUALITATIVE RES EVAL, V4
   Paula CS, 2011, J AUTISM DEV DISORD, V41, P1738, DOI 10.1007/s10803-011-1200-6
   Pereira A, 2008, J PEDIAT-BRAZIL, V84, P487, DOI [10.2223/JPED.1828, 10.1590/S0021-75572008000700004]
   Petrini C, 2014, Clin Ter, V165, P179, DOI 10.7417/CT.2014.1729
   Petrus C, 2008, PHYSIOTHER CAN, V60, P134, DOI DOI 10.3138/PHYSI0.60.2.134
   Pinheiro JC, 2000, MIXED EFFECTS MODELS
   Plowman S. A., 2013, FITNESSGRAM ACTIVITY
   Puyau MR, 2002, OBES RES, V10, P150, DOI 10.1038/oby.2002.24
   R Core Team, 2014, R LANG ENV STAT COMP
   Reilly JJ, 2003, OBES RES, V11, P1155, DOI 10.1038/oby.2003.158
   Ritvo ER, 1977, J PEDIATR PSYCHOL, V2, P146, DOI DOI 10.1093/JPEPSY/2.4.146
   Novoa PCR, 2014, EINSTEIN-SAO PAULO, V12, pVII, DOI 10.1590/S1679-45082014ED3077
   RUTTER M, 1978, J AUTISM CHILD SCHIZ, V8, P139, DOI 10.1007/BF01537863
   Ruzich E, 2015, MOL AUTISM, V6, DOI [10.1186/2040-2392-6-2, 10.1186/s13229-015-0038-8]
   Schieve LA, 2012, RES DEV DISABIL, V33, P467, DOI 10.1016/j.ridd.2011.10.008
   SCHOPLER E, 1980, J AUTISM DEV DISORD, V10, P91, DOI 10.1007/BF02408436
   Shephard RJ, 2002, SPORTS MED, V32, P169, DOI 10.2165/00007256-200232030-00002
   Singer J.D., 2003, APPL LONGITUDINAL DA
   Smith KRM, 2010, RES DEV DISABIL, V31, P1062, DOI 10.1016/j.ridd.2010.04.003
   Sowa M, 2012, RES AUTISM SPECT DIS, V6, P46, DOI 10.1016/j.rasd.2011.09.001
   Srinivasan SM, 2014, PHYS THER, V94, P875, DOI 10.2522/ptj.20130157
   Stacy ME, 2014, AUTISM, V18, P965, DOI 10.1177/1362361313505719
   Stanish H, 2015, ADAPT PHYS ACT Q, V32, P302, DOI 10.1123/APAQ.2015-0038
   Stanish HI, 2017, J AUTISM DEV DISORD, V47, P785, DOI 10.1007/s10803-016-3001-4
   Tan BWZ, 2016, J AUTISM DEV DISORD, V46, P3126, DOI 10.1007/s10803-016-2854-x
   Tanaka H, 2001, J AM COLL CARDIOL, V37, P153, DOI 10.1016/S0735-1097(00)01054-8
   Tureck K, 2013, J DEV PHYS DISABIL, V25, P405, DOI 10.1007/s10882-012-9320-2
   Tyler Kiley, 2014, Autism Res Treat, V2014, P312163, DOI 10.1155/2014/312163
   WATTERS RG, 1980, J AUTISM DEV DISORD, V10, P379, DOI 10.1007/BF02414814
   WHO, 2010, SCREENING DONATED BLOOD FOR TRANSFUSION: TRANSMISSIBLE INFECTIONS, P1
   Winnick JP, 2001, TESTES APTIDAO FISIC
   World Health Organization, 2012, POP BAS APPR CHILDH
   Yilmaz I, 2004, PEDIATR INT, V46, P624, DOI 10.1111/j.1442-200x.2004.01938.x
   Zablotsky Benjamin, 2015, Natl Health Stat Report, P1
   Zuckerman KE, 2014, J AUTISM DEV DISORD, V44, P1708, DOI 10.1007/s10803-014-2050-9
NR 101
TC 5
Z9 5
U1 8
U2 31
PU FRONTIERS MEDIA SA
PI LAUSANNE
PA AVENUE DU TRIBUNAL FEDERAL 34, LAUSANNE, CH-1015, SWITZERLAND
EI 2296-2565
J9 FRONT PUBLIC HEALTH
JI Front. Public Health
PD MAR 2
PY 2018
VL 6
AR 47
DI 10.3389/fpubh.2018.00047
PG 12
WC Public, Environmental & Occupational Health
WE Science Citation Index Expanded (SCI-EXPANDED); Social Science Citation Index (SSCI)
SC Public, Environmental & Occupational Health
GA FY8AG
UT WOS:000427084400001
PM 29552551
OA Green Published, gold
DA 2022-03-20
ER

PT J
AU Toscano, CVA
   Barros, L
   Lima, AB
   Nunes, T
   Carvalho, HM
   Gaspar, JM
AF Toscano, Chrystiane V. A.
   Barros, Leonardo
   Lima, Ahlan B.
   Nunes, Thiago
   Carvalho, Humberto M.
   Gaspar, Joana M.
TI Neuroinflammation in autism spectrum disorders: Exercise as a
   "pharmacological" tool
SO NEUROSCIENCE AND BIOBEHAVIORAL REVIEWS
LA English
DT Article
DE Autism spectrum disorders; Neuroinflammation; Microglia; Metabolic
   disorders; Exercise; Cytokines
ID DORSOLATERAL PREFRONTAL CORTEX; SELF-STIMULATORY BEHAVIOR; VITAMIN-D
   DEFICIENCY; ENVIRONMENTAL ENRICHMENT; PHYSICAL-ACTIVITY; INTELLECTUAL
   DISABILITY; MICROGLIAL ACTIVATION; ACADEMIC ENGAGEMENT; PRENATAL
   EXPOSURE; IMMUNE ACTIVATION
AB The worldwide prevalence of ASD is around 1%. Although the pathogenesis of ASD is not entirely understood, it is recognized that a combination of genetic, epigenetics, environmental factors and immune system dysfunction can play an essential role in its development. It has been suggested that autism results from the central nervous system derangements due to low-grade chronic inflammatory reactions associated with the immune system activation. ASD individuals have increased microglial activation, density, and increased proinflammatory cytokines in the several brain regions. Autism has no available pharmacological treatments, however there are pedagogical and psychotherapeutic therapies, and pharmacological treatment, that help to control behavioral symptoms. Recent data indicate that exercise intervention programs may improve cognitive and behavioral symptoms in children with ASD. Exercise can also modify inflammatory profiles that will ameliorate associated metabolic disorders. This review highlights the involvement of neuroinflammation in ASD and the beneficial effects of physical exercise on managing ASD symptoms and associated comorbidities.
C1 [Toscano, Chrystiane V. A.] Univ Fed Alagoas, Maceio, AL, Brazil.
   [Barros, Leonardo] Univ Alto Vale Rio Peixe UNIARP, Dept Med, Cacador, Brazil.
   [Lima, Ahlan B.; Carvalho, Humberto M.] Univ Fed Santa Catarina, Sch Sports, Dept Phys Educ, Florianopolis, SC, Brazil.
   [Nunes, Thiago; Gaspar, Joana M.] Univ Fed Santa Catarina, Sch Biol Sci, Dept Biochem, Florianopolis, SC, Brazil.
   [Gaspar, Joana M.] Univ Fed Santa Catarina, Sch Biol Sci, Dept Biochem, Lab Bioenerget & Oxidat Stress LABOX, Florianopolis, SC, Brazil.
RP Gaspar, JM (通讯作者)，Univ Fed Santa Catarina, Sch Biol Sci, Dept Biochem, Florianopolis, SC, Brazil.
EM joanamgaspar@gmail.com
RI Carvalho, Humberto Moreira/E-5698-2014; Gaspar, Joana M./D-9398-2015
OI Carvalho, Humberto Moreira/0000-0002-2855-0296; Gaspar, Joana
   M./0000-0003-3151-4234; Soares de Albuquerque Barros,
   Leonardo/0000-0002-1917-4874; Vasconcelos Andrade Toscano,
   Chrystiane/0000-0002-6625-4447; Lima, Ahlan Benezar/0000-0001-8691-5719
FU Coordenacao de Aperfeicoamento de Pessoal de Nivel Superior-Brasil
   (CAPES)Coordenacao de Aperfeicoamento de Pessoal de Nivel Superior
   (CAPES) [001]; National Council for Scientific and Technological
   Development (CNPq)Conselho Nacional de Desenvolvimento Cientifico e
   Tecnologico (CNPQ) [432934/2018-9]
FX ABL and TN were financed by the Coordenacao de Aperfeicoamento de
   Pessoal de Nivel Superior-Brasil (CAPES) -Finance Code 001. JMG was
   supported by the National Council for Scientific and Technological
   Development (CNPq) Universal Grant number 432934/2018-9.
CR Alabdali A, 2014, J NEUROINFLAMM, V11, DOI 10.1186/1742-2094-11-4
   American Psychiatric Association, 2014, DIAGN STAT MAN MENT, V5th
   Aronoff E, 2016, NEURAL PLAST, V2016, DOI 10.1155/2016/2734915
   Ashwood P, 2006, J NEUROIMMUNOL, V173, P126, DOI 10.1016/j.jneuroim.2005.12.007
   Ashwood P, 2011, BRAIN BEHAV IMMUN, V25, P40, DOI 10.1016/j.bbi.2010.08.003
   Atladottir HO, 2010, J AUTISM DEV DISORD, V40, P1423, DOI 10.1007/s10803-010-1006-y
   Atladottir HO, 2009, PEDIATRICS, V124, P687, DOI 10.1542/peds.2008-2445
   Bahrami F, 2016, J AUTISM DEV DISORD, V46, P978, DOI 10.1007/s10803-015-2643-y
   Baio J, 2018, MMWR SURVEILL SUMM, V67, P1, DOI 10.15585/mmwr.ss6706a1
   Ball NJ, 2019, FRONT PSYCHOL, V10, DOI 10.3389/fpsyg.2019.00466
   Bandini LG, 2013, AUTISM, V17, P44, DOI 10.1177/1362361312437416
   Bang ML, 2013, NEUROCHEM RES, V38, P1174, DOI 10.1007/s11064-013-1029-9
   Banik A, 2017, GENES-BASEL, V8, DOI 10.3390/genes8060150
   Baranek GT, 2013, DEV PSYCHOPATHOL, V25, P307, DOI 10.1017/S0954579412001071
   Barha CK, 2017, BRIT J SPORT MED, V51, P636, DOI 10.1136/bjsports-2016-096710
   Basil P, 2014, TRANSL PSYCHIAT, V4, DOI 10.1038/tp.2014.80
   Bass M, 2009, J AUTISM DEV DISORD, V39, P1261, DOI 10.1007/s10803-009-0734-3
   Batey CA, 2014, HUM MOVEMENT SCI, V36, P258, DOI 10.1016/j.humov.2013.10.003
   Baxter AJ, 2015, PSYCHOL MED, V45, P601, DOI 10.1017/S003329171400172X
   Bay ML, 2020, FRONT PHYSIOL, V11, DOI 10.3389/fphys.2020.567881
   Bechard AR, 2016, BEHAV BRAIN RES, V299, P122, DOI 10.1016/j.bbr.2015.11.029
   Best J.F., 1974, AUST OCCUP THER J, V21, P72
   Bilbo SD, 2010, FASEB J, V24, P2104, DOI 10.1096/fj.09-144014
   Bilder DA, 2013, PEDIATRICS, V132, pE1276, DOI 10.1542/peds.2013-1188
   Bjorklund G, 2016, ACTA NEUROBIOL EXP, V76, P257, DOI 10.21307/ane-2017-025
   Bourgeron T, 2015, NAT REV NEUROSCI, V16, P551, DOI 10.1038/nrn3992
   Braunschweig D, 2012, J AUTISM DEV DISORD, V42, P1435, DOI 10.1007/s10803-011-1378-7
   Bremer E, 2016, AUTISM, V20, P899, DOI 10.1177/1362361315616002
   Brown AS, 2014, MOL PSYCHIATR, V19, P259, DOI 10.1038/mp.2012.197
   Bueno-Antequera J, 2020, ADV EXP MED BIOL, V1228, P271, DOI 10.1007/978-981-15-1792-1_18
   Burrows EL, 2020, PHARMACOL BIOCHEM BE, V195, DOI 10.1016/j.pbb.2020.172955
   Businaro R, 2016, J NEUROINFLAMM, V13, DOI 10.1186/s12974-015-0466-6
   Cai K., 2020, MINI BASKETBALL TRAI, V10
   Cascio CJ, 2015, BRAIN TOPOGR, V28, P895, DOI 10.1007/s10548-015-0439-1
   Cast T.P., J NEUROSCI, V41, P392
   Celiberti DA, 1997, RES DEV DISABIL, V18, P139, DOI 10.1016/S0891-4222(96)00032-7
   Chana G, 2015, BRAIN BEHAV IMMUN, V49, P197, DOI 10.1016/j.bbi.2015.05.009
   Chen JZ, 2016, J PSYCHOSOM RES, V89, P98, DOI 10.1016/j.jpsychores.2016.08.013
   Chen ZC, 2020, FRONT PSYCHOL, V11, DOI 10.3389/fpsyg.2020.569206
   Chiarotti F, 2020, BRAIN SCI, V10, DOI 10.3390/brainsci10050274
   Choi GB, 2016, SCIENCE, V351, P933, DOI 10.1126/science.aad0314
   Christensen J, 2013, JAMA-J AM MED ASSOC, V309, P1696, DOI 10.1001/jama.2013.2270
   Ciernia AV, 2018, GLIA, V66, P505, DOI 10.1002/glia.23261
   Ciernia AV, 2016, NAT REV NEUROSCI, V17, P411, DOI 10.1038/nrn.2016.41
   Colasanto M, 2020, J AFFECT DISORDERS, V277, P940, DOI 10.1016/j.jad.2020.09.025
   Connor CM, 2012, SCHIZOPHR RES, V140, P175, DOI 10.1016/j.schres.2012.06.037
   Contu L, 2017, INT J MOL SCI, V18, DOI 10.3390/ijms18051093
   Courchesne E, 2007, NEURON, V56, P399, DOI 10.1016/j.neuron.2007.10.016
   Curtin C, 2014, HARVARD REV PSYCHIAT, V22, P93, DOI 10.1097/HRP.0000000000000031
   da Silveira Cruz-Machado S., J PINEAL RES, P2021
   Dalton P, 2003, ANN NEUROL, V53, P533, DOI 10.1002/ana.10557
   de Cossio LF, 2017, BRAIN BEHAV IMMUN, V63, P88, DOI 10.1016/j.bbi.2016.09.028
   De Rubeis S, 2014, NATURE, V515, P209, DOI 10.1038/nature13772
   Edmonson C, 2014, MOL AUTISM, V5, DOI 10.1186/2040-2392-5-3
   Eissa N, 2018, FRONT NEUROSCI-SWITZ, V12, DOI 10.3389/fnins.2018.00304
   El-Ansary A, 2014, J NEUROINFLAMM, V11, DOI 10.1186/s12974-014-0189-0
   Eroglu C, 2010, NATURE, V468, P223, DOI 10.1038/nature09612
   Estes ML, 2015, NAT REV NEUROSCI, V16, P469, DOI 10.1038/nrn3978
   Ferreira JP, 2019, MEDICINA-LITHUANIA, V55, DOI 10.3390/medicina55100685
   Foley KA, 2015, BEHAV BRAIN RES, V278, P244, DOI 10.1016/j.bbr.2014.09.032
   Fragala-Pinkham M, 2008, DEV MED CHILD NEUROL, V50, P822, DOI 10.1111/j.1469-8749.2008.03086.x
   Fragala-Pinkham MA, 2011, DEV NEUROREHABIL, V14, P230, DOI 10.3109/17518423.2011.575438
   Frey HP, 2013, EUR J NEUROSCI, V38, P2125, DOI 10.1111/ejn.12243
   Gabriels RL, 2012, RES AUTISM SPECT DIS, V6, P578, DOI 10.1016/j.rasd.2011.09.007
   Gao Y, 2020, JAMA NETW OPEN, V3, DOI 10.1001/jamanetworkopen.2020.2868
   Garcia-Forn M, 2020, CELLS-BASEL, V9, DOI 10.3390/cells9112500
   Goines PE, 2011, MOL AUTISM, V2, DOI 10.1186/2040-2392-2-13
   Golan HM, 2005, NEUROPHARMACOLOGY, V48, P903, DOI 10.1016/j.neuropharm.2004.12.023
   Ha S, 2015, EXP NEUROBIOL, V24, P273, DOI 10.5607/en.2015.24.4.273
   Hatanaka Y, 2017, FRONT NEUROSCI-SWITZ, V11, DOI 10.3389/fnins.2017.00035
   Hillman CH, 2008, NAT REV NEUROSCI, V9, P58, DOI 10.1038/nrn2298
   Hinckson EA, 2013, RES DEV DISABIL, V34, P1170, DOI 10.1016/j.ridd.2012.12.006
   Hodes GE, 2014, P NATL ACAD SCI USA, V111, P16136, DOI 10.1073/pnas.1415191111
   Hollins SL, 2014, TRANSL PSYCHIAT, V4, DOI 10.1038/tp.2014.99
   Huang YN, 2015, J NEUROINFLAMM, V12, DOI 10.1186/s12974-015-0370-0
   Hudson CC, 2019, J ABNORM CHILD PSYCH, V47, P165, DOI 10.1007/s10802-018-0402-1
   Hutsler JJ, 2010, BRAIN RES, V1309, P83, DOI 10.1016/j.brainres.2009.09.120
   Ignacio ZM, 2019, MOL NEUROBIOL, V56, P8323, DOI 10.1007/s12035-019-01670-1
   Jacome MCI, 2016, BEHAV SCI, V6, DOI 10.3390/bs6040029
   Jamain S, 2003, NAT GENET, V34, P27, DOI 10.1038/ng1136
   Janusonis S, 2014, INT J DEV NEUROSCI, V39, P9, DOI 10.1016/j.ijdevneu.2014.05.009
   KERN L, 1984, J AUTISM DEV DISORD, V14, P57, DOI 10.1007/BF02408555
   KERN L, 1982, J AUTISM DEV DISORD, V12, P399, DOI 10.1007/BF01538327
   Kobilo T, 2011, LEARN MEMORY, V18, P605, DOI 10.1101/lm.2283011
   Kondo M, 2008, EUR J NEUROSCI, V27, P3342, DOI 10.1111/j.1460-9568.2008.06305.x
   Kondo MA, 2016, DEV NEUROBIOL, V76, P209, DOI 10.1002/dneu.22308
   Kopp N., 2020, PATHOGENIC PATERNALL
   Krakowiak P, 2012, PEDIATRICS, V129, pE1121, DOI 10.1542/peds.2011-2583
   Ladd-Acosta C, 2014, MOL PSYCHIATR, V19, P862, DOI 10.1038/mp.2013.114
   Lai MC, 2014, LANCET, V383, P896, DOI 10.1016/S0140-6736(13)61539-1
   Lang R, 2010, RES AUTISM SPECT DIS, V4, P565, DOI 10.1016/j.rasd.2010.01.006
   Laurence JA, 2005, CEREBELLUM, V4, P206, DOI 10.1080/14734220500208846
   Lee AS, 2017, BRAIN BEHAV IMMUN, V62, P193, DOI 10.1016/j.bbi.2017.01.019
   Lee BK, 2015, BRAIN BEHAV IMMUN, V44, P100, DOI 10.1016/j.bbi.2014.09.001
   Levinson L.J., 1993, ADAPT PHYS ACT Q, V10, P255, DOI DOI 10.1123/APAQ.10.3.255
   Li XH, 2009, J NEUROIMMUNOL, V207, P111, DOI 10.1016/j.jneuroim.2008.12.002
   Liao XL, 2020, MOL NEUROBIOL, V57, P3424, DOI 10.1007/s12035-020-01976-5
   Liu JJ, 2020, MOL PSYCHIATR, V25, P339, DOI 10.1038/s41380-019-0474-5
   Liu T., 2016, INT J SCH HLTH, V3, P17, DOI DOI 10.17795/INTJSH-28674
   Loke YJ, 2015, FRONT NEUROL, V6, DOI 10.3389/fneur.2015.00107
   Loomes R, 2017, J AM ACAD CHILD PSY, V56, P466, DOI 10.1016/j.jaac.2017.03.013
   Madsen-Bouterse SA, 2010, AM J REPROD IMMUNOL, V63, P73, DOI 10.1111/j.1600-0897.2009.00791.x
   Magnusson C, 2016, BJPSYCH OPEN, V2, P170, DOI 10.1192/bjpo.bp.116.002675
   Mann C., 2020, EXAMINING VOLUMETRIC
   Martins LB, 2019, NUTRITION, V66, P16, DOI 10.1016/j.nut.2019.03.017
   Masi A, 2015, MOL PSYCHIATR, V20, P440, DOI 10.1038/mp.2014.59
   Mei T, 2020, MOL AUTISM, V11, DOI 10.1186/s13229-020-00389-4
   Meldolesi J, 2020, BIOMEDICINES, V8, DOI 10.3390/biomedicines8100394
   Modabbernia A, 2016, J AUTISM DEV DISORD, V46, P1847, DOI 10.1007/s10803-016-2717-5
   Morgan JT, 2014, PLOS ONE, V9, DOI 10.1371/journal.pone.0110356
   Morgan JT, 2010, BIOL PSYCHIAT, V68, P368, DOI 10.1016/j.biopsych.2010.05.024
   Movahedi A, 2013, RES AUTISM SPECT DIS, V7, P1054, DOI 10.1016/j.rasd.2013.04.012
   Muhle R, 2004, PEDIATRICS, V113, pE472, DOI 10.1542/peds.113.5.e472
   Murphy RM, 2020, NAT METAB, V2, P805, DOI 10.1038/s42255-020-0258-x
   Nadeem A, 2019, PROG NEURO-PSYCHOPH, V90, P204, DOI 10.1016/j.pnpbp.2018.12.002
   Nag N, 2009, BEHAV BRAIN RES, V196, P44, DOI 10.1016/j.bbr.2008.07.008
   Nardone S, 2014, TRANSL PSYCHIAT, V4, DOI 10.1038/tp.2014.70
   Nardone S, 2017, CEREB CORTEX, V27, P5739, DOI 10.1093/cercor/bhx250
   Nicholson H, 2011, PSYCHOL SCHOOLS, V48, P198, DOI 10.1002/pits.20537
   Nithianantharajah J, 2006, NAT REV NEUROSCI, V7, P697, DOI 10.1038/nrn1970
   Olin SS, 2017, MED SCI SPORT EXER, V49, P983, DOI 10.1249/MSS.0000000000001197
   Oriel KN, 2011, PEDIATR PHYS THER, V23, P187, DOI 10.1097/PEP.0b013e318218f149
   Ormstad H, 2018, CNS NEUROL DISORD-DR, V17, P489, DOI 10.2174/1871527317666180706123229
   Parente DJ, 2017, AM J MED GENET A, V173, P213, DOI 10.1002/ajmg.a.37977
   Pereira-Santos M, 2015, OBES REV, V16, P341, DOI 10.1111/obr.12239
   Pesce C, 2016, FRONT PSYCHOL, V7, DOI 10.3389/fpsyg.2016.00349
   Petrus Christopher, 2008, Physiother Can, V60, P134, DOI 10.3138/physio.60.2.134
   Pitetti KH, 2007, J AUTISM DEV DISORD, V37, P997, DOI 10.1007/s10803-006-0238-3
   Quaak I, 2013, INT J ENV RES PUB HE, V10, P3384, DOI 10.3390/ijerph10083384
   Queen NJ, 2020, PSYCHONEUROENDOCRINO, V111, DOI 10.1016/j.psyneuen.2019.104476
   Rivera HM, 2015, FRONT NEUROSCI-SWITZ, V9, DOI 10.3389/fnins.2015.00194
   Robertson CE, 2017, NAT REV NEUROSCI, V18, P671, DOI 10.1038/nrn.2017.112
   Rodriguez Juan I, 2011, Neuron Glia Biol, V7, P205, DOI 10.1017/S1740925X12000142
   Rosenblatt LE, 2011, J ALTERN COMPLEM MED, V17, P1029, DOI 10.1089/acm.2010.0834
   RosenthalMalek A, 1997, J AUTISM DEV DISORD, V27, P193, DOI 10.1023/A:1025848009248
   Rubenstein JLR, 2003, GENES BRAIN BEHAV, V2, P255, DOI 10.1034/j.1601-183X.2003.00037.x
   Rudolph MD, 2018, NAT NEUROSCI, V21, P765, DOI 10.1038/s41593-018-0128-y
   Salami F., 2017, INT ED STUD, V10, P70, DOI [10.5539/ies.v10n4p70, DOI 10.5539/IES.V10N4P70]
   Sanders SJ, 2015, NEURON, V87, P1215, DOI 10.1016/j.neuron.2015.09.016
   Schauder KB, 2016, FRONT NEUROSCI-SWITZ, V10, DOI 10.3389/fnins.2016.00268
   Schneider T, 2006, NEUROPSYCHOPHARMACOL, V31, P36, DOI 10.1038/sj.npp.1300767
   Schumann CM, 2010, J NEUROSCI, V30, P4419, DOI 10.1523/JNEUROSCI.5714-09.2010
   Schumann CM, 2006, J NEUROSCI, V26, P7674, DOI 10.1523/JNEUROSCI.1285-06.2006
   Sciara AN, 2020, AUTISM RES, V13, P870, DOI 10.1002/aur.2284
   Shui AM, 2018, RES DEV DISABIL, V83, P270, DOI 10.1016/j.ridd.2018.10.002
   Sowa M, 2012, RES AUTISM SPECT DIS, V6, P46, DOI 10.1016/j.rasd.2011.09.001
   Steffen D.M., PROTOCADHERINS INTER
   Strahan Brandy E, 2015, Autism Res Treat, V2015, P128365, DOI 10.1155/2015/128365
   Suzuki K, 2013, JAMA PSYCHIAT, V70, P49, DOI 10.1001/jamapsychiatry.2013.272
   Sweeten TL, 2003, AM J PSYCHIAT, V160, P1691, DOI 10.1176/appi.ajp.160.9.1691
   Tan BWZ, 2016, J AUTISM DEV DISORD, V46, P3126, DOI 10.1007/s10803-016-2854-x
   Tetreault NA, 2012, J AUTISM DEV DISORD, V42, P2569, DOI 10.1007/s10803-012-1513-0
   Toscano C.V.A., 2018, J PEDIAT
   Toscano CVA, 2018, PERCEPT MOTOR SKILL, V125, P126, DOI 10.1177/0031512517743823
   Tsafaras GP, 2020, FRONT PEDIATR, V8, DOI 10.3389/fped.2020.00005
   Tyler Kiley, 2014, Autism Res Treat, V2014, P312163, DOI 10.1155/2014/312163
   Urakubo A, 2001, SCHIZOPHR RES, V47, P27, DOI 10.1016/S0920-9964(00)00032-3
   Vargas DL, 2005, ANN NEUROL, V57, P67, DOI 10.1002/ana.20315
   Varghese M, 2017, ACTA NEUROPATHOL, V134, P537, DOI 10.1007/s00401-017-1736-4
   Vinkhuyzen A.A.E., 2018, MOL PSYCHIATR, V23, P240, DOI DOI 10.1038/mp.2016.213
   Wachob D, 2015, J AUTISM DEV DISORD, V45, P2641, DOI 10.1007/s10803-015-2424-7
   Waddington CH, 2012, INT J EPIDEMIOL, V41, P10, DOI 10.1093/ije/dyr184
   Ward SC, 2013, J AUTISM DEV DISORD, V43, P2190, DOI 10.1007/s10803-013-1773-3
   WATTERS RG, 1980, J AUTISM DEV DISORD, V10, P379, DOI 10.1007/BF02414814
   Wei HE, 2012, INT J DEV NEUROSCI, V30, P554, DOI 10.1016/j.ijdevneu.2012.08.007
   Wei HG, 2012, BBA-MOL BASIS DIS, V1822, P831, DOI 10.1016/j.bbadis.2012.01.011
   Wei HG, 2011, J NEUROINFLAMM, V8, DOI 10.1186/1742-2094-8-52
   Windham GC, 2019, AUTISM RES, V12, P316, DOI 10.1002/aur.2057
   Woo CC, 2015, BEHAV NEUROSCI, V129, P412, DOI 10.1037/bne0000068
   Xiang AH, 2015, JAMA-J AM MED ASSOC, V313, P1425, DOI 10.1001/jama.2015.2707
   Yamaguchi H, 2017, BEHAV BRAIN RES, V333, P67, DOI 10.1016/j.bbr.2017.06.035
   Yan J, 2005, MOL PSYCHIATR, V10, P329, DOI 10.1038/sj.mp.4001629
   Zhang MQ, 2020, FRONT BEHAV NEUROSCI, V14, DOI 10.3389/fnbeh.2020.564886
   Zhao JL, 2020, CNS NEUROSCI THER, V26, P885, DOI 10.1111/cns.13385
   Zheng Z, 2017, SCI REP-UK, V7, DOI 10.1038/s41598-017-12003-4
   Zimmerman AW, 2007, BRAIN BEHAV IMMUN, V21, P351, DOI 10.1016/j.bbi.2006.08.005
NR 176
TC 3
Z9 3
U1 9
U2 10
PU PERGAMON-ELSEVIER SCIENCE LTD
PI OXFORD
PA THE BOULEVARD, LANGFORD LANE, KIDLINGTON, OXFORD OX5 1GB, ENGLAND
SN 0149-7634
EI 1873-7528
J9 NEUROSCI BIOBEHAV R
JI Neurosci. Biobehav. Rev.
PD OCT
PY 2021
VL 129
BP 63
EP 74
DI 10.1016/j.neubiorev.2021.07.023
EA JUL 2021
PG 12
WC Behavioral Sciences; Neurosciences
WE Science Citation Index Expanded (SCI-EXPANDED); Social Science Citation Index (SSCI)
SC Behavioral Sciences; Neurosciences & Neurology
GA UL4EG
UT WOS:000692605600004
PM 34310976
DA 2022-03-20
ER

PT J
AU Moscatelli, F
   Polito, R
   Ametta, A
   Monda, M
   Messina, A
   Sessa, F
   Daniele, A
   Valenzano, A
   Cibelli, G
   Monda, V
AF Moscatelli, Fiorenzo
   Polito, Rita
   Ametta, Alberto
   Monda, Marcellino
   Messina, Antonietta
   Sessa, Francesco
   Daniele, Aurora
   Valenzano, Anna
   Cibelli, Giuseppe
   Monda, Vincenzo
TI Autism spectrum disorder and physical activity
SO JOURNAL OF HUMAN SPORT AND EXERCISE
LA English
DT Article
DE Autism spectrum disorder (ASD); Physical activity; Exercise
   intervention; Coaching in ASD; Therapeutic physical exercise
ID CHILDREN; ADOLESCENTS
AB Autism is a common developmental disorder characterized by difficulties with speech and behaviours, such as lack of social abilities and repetitive behaviours. Some studies have shown that after the intervention of physical activity, all of the social interaction ability, communication ability, stereotyped behaviour and sports skills of children and adolescents with autism have been improved, which can reduce the degree of autism. The prevalence of autism spectrum disorder (ASD) has increased dramatically and is currently estimated at 1 in 68 children. ASD is defined by two symptom dimensions including social impairments and circumscribed and repetitive behaviours and interests (American Psychiatric Association). One subgroup that has increased is those with ASD without intellectual disability who currently comprise 68% of those diagnosed. Current guidelines recommend that youth engage in >= 60 minutes of Physical Activity daily, with the majority being moderate-to-vigorous, and muscle strengthening activities >= 3 days per week. Despite the significant need, few exercise programs have been developed or adapted for children with ASD, and there is a lack of evidence-based exercise treatments. Recommendations for improving exercise intervention studies in ASD include testing of treatments in function-ally-homogeneous (narrower) subgroups with ASD using larger wellcharacterized samples. This is necessary as children with ASD have different tolerances for activities/tasks and functional heterogeneity will likely lead to variable treatment responsiveness. Additionally, group-based treatments will be more applicable for children with ASD without intellectual disability.
C1 [Moscatelli, Fiorenzo; Polito, Rita; Sessa, Francesco; Valenzano, Anna; Cibelli, Giuseppe] Univ Foggia, Dept Clin & Expt Med, Foggia, FG, Italy.
   [Ametta, Alberto] Univ Foggia, Dept Econ, Foggia, FG, Italy.
   [Monda, Marcellino; Messina, Antonietta; Monda, Vincenzo] Univ Campania Luigi Vanvitelli, Dept Expt Med, Sect Human Physiol, Naples, Italy.
   [Monda, Marcellino; Messina, Antonietta; Monda, Vincenzo] Univ Campania Luigi Vanvitelli, Dept Expt Med, Unit Dietet & Sport Med, Naples, Italy.
   [Daniele, Aurora] Univ Campania Luigi Vanvitelli, Dept Biol & Pharmaceut Environm Sci & Technol, Naples, Italy.
RP Monda, V (通讯作者)，Univ Campania Luigi Vanvitelli, Dept Expt Med, Sect Human Physiol, Naples, Italy.; Monda, V (通讯作者)，Univ Campania Luigi Vanvitelli, Dept Expt Med, Unit Dietet & Sport Med, Naples, Italy.
EM v.latorella@studenti.unisa.it
RI Messina, Giovanni/AAE-8668-2022; Sessa, Francesco/G-1754-2018
OI Messina, Giovanni/0000-0002-0011-867X; Sessa,
   Francesco/0000-0003-0357-8791; Monda, Marcellino/0000-0002-7184-218X;
   CIBELLI, GIUSEPPE/0000-0002-5371-2584; Moscatelli,
   Fiorenzo/0000-0003-1274-0332
CR Bahrami F, 2016, J AUTISM DEV DISORD, V46, P978, DOI 10.1007/s10803-015-2643-y
   Centers for Disease Control and Prevention, 2018, DAT STAT AUT SPECTR
   Eyman M, 2013, J NEUROSCI RES, V91, P20, DOI 10.1002/jnr.23133
   Fournier KA, 2010, J AUTISM DEV DISORD, V40, P1227, DOI 10.1007/s10803-010-0981-3
   Francavilla C, 2018, FRONTIERS PHSIOLOGY, DOI [10.3389/fphys.2018.01828, DOI 10.3389/FPHYS.2018.01828]
   Francavilla CV, 2018, FRONT PHYSIOL, V9, DOI 10.3389/fphys.2018.00153
   Francavilla G, 2013, MED SPORT ROMA, V66, P625
   Francavilla Giuseppe, 2007, Monaldi Arch Chest Dis, V68, P87
   Francavilla VC, 2015, MED SPORT, V68, P323
   Francavilla VC, 2017, MED SPORT, V70, P247, DOI 10.23736/S0025-7826.17.03037-X
   Francavilla VC, 2016, MED SPORT, V69, P134
   Gabriels RL, 2015, J AM ACAD CHILD PSY, V54, P541, DOI 10.1016/j.jaac.2015.04.007
   Giuditta A, 2008, PHYSIOL REV, V88, P515, DOI 10.1152/physrev.00051.2006
   Jiang F., 2018, SICHUAN SPORTS SCI, V37, P51
   KANG XL, 2017, CHIN J SPORTS MED, V36, P552, DOI DOI 10.1089/DNA.2017.3718
   Mazzeo F., 2013, CURR TOP TOXICOL, V9, P21
   Pan CY, 2017, AUTISM, V21, P190, DOI 10.1177/1362361316633562
   Patti A, 2017, WORK, V57, P23, DOI 10.3233/WOR-172539
   Pomara C, 2005, INT J LEGAL MED, V119, P153, DOI 10.1007/s00414-004-0513-9
   Pomara C, 2015, CURR NEUROPHARMACOL, V13, P132, DOI 10.2174/1570159X13666141210221434
   Sairanen M, 2005, J NEUROSCI, V25, P1089, DOI 10.1523/JNEUROSCI.3741-04.2005
   Sorensen C, 2014, REV J AUTISM DEV DIS, V1, P344, DOI 10.1007/s40489-014-0027-4
   Spagnolo EV, 2018, INT J LEGAL MED, V132, P1685, DOI 10.1007/s00414-018-1840-6
   Tyler CV, 2011, AJIDD-AM J INTELLECT, V116, P371, DOI 10.1352/1944-7558-116.5.371
   Wu Y.D., 2017, EFECTS WATER SPORTS
   Xue S.Y., 2019, MOD COMM, V13, P209
   Yang Y., 2016, CHINA MODERN MED, V23, P29
   Zachor DA, 2017, DEV MED CHILD NEUROL, V59, P550, DOI 10.1111/dmcn.13337
   Zhang J., 2017, CHIN J CLIN RES, V30, P1244
NR 29
TC 0
Z9 0
U1 7
U2 17
PU UNIV ALICANTE
PI ALICANTE
PA APARTADO DE CORREOS 99, ALICANTE, 3080, SPAIN
SN 1988-5202
J9 J HUM SPORT EXERC
JI J. Hum. Sport Exerc.
PY 2020
VL 15
SI S
BP S787
EP S792
DI 10.14198/jhse.2020.15.Proc3.29
PG 6
WC Sport Sciences
WE Emerging Sources Citation Index (ESCI)
SC Sport Sciences
GA OL0VB
UT WOS:000585059500029
OA hybrid
DA 2022-03-20
ER

PT J
AU Esenturk, OK
   Yarimkaya, E
AF Esenturk, Oguz K.
   Yarimkaya, Erkan
TI WhatsApp-Based Physical Activity Intervention for Children With Autism
   Spectrum Disorder During the Novel Coronavirus (COVID-19) Pandemic: A
   Feasibility Trial
SO ADAPTED PHYSICAL ACTIVITY QUARTERLY
LA English
DT Article
DE exercise; social media; disability
ID YOUNG-ADULTS; EXERCISE; COMMUNICATION; ADOLESCENTS; STUDENTS; SKILLS;
   REDUCTION; EFFICACY; PROGRAM; WEIGHT
AB The aim of this study was to evaluate the feasibility and potential efficacy of a WhatsApp-based physical activity for children with autism spectrum disorder (ASD). Fourteen parents and their children with ASD participated in the study. The intervention included parents conducting physical activities with their children with ASD for 4 weeks. Physical activity contents were provided to parents via the WhatsApp group. The data were collected through the Leisure Time Exercise Questionnaire and a feasibility questionnaire adapted from previous studies examining the feasibility of web-based physical activities. Parents reported that WhatsApp-based physical activities were a feasible intervention to increase the physical activity level of their children with ASD and stated that the contents of the physical activity shared in the WhatsApp group were useful. The findings provided preliminary evidence for the use of WhatsApp-based physical activities to increase the physical activity level of children with ASD who stay at home due to the pandemic.
C1 [Esenturk, Oguz K.] Erzincan Binali Yildirim Univ, Sch Phys Educ & Sports, Erzincan, Turkey.
   [Yarimkaya, Erkan] Turkish Minist Natl Educ, Bayburt, Turkey.
   [Yarimkaya, Erkan] Minist Natl Educ, TOBB Orence Secondary Sch, Bayburt, Turkey.
RP Esenturk, OK (通讯作者)，Erzincan Binali Yildirim Univ, Sch Phys Educ & Sports, Erzincan, Turkey.
EM esenturk954@gmail.com
RI YARIMKAYA, Erkan/AAI-6858-2020
OI YARIMKAYA, Erkan/0000-0003-4337-5112; ESENTURK, OGUZ
   KAAN/0000-0002-0566-838X
CR American Psychiatric Association, 2013, DIAGN STAT MAN MENT, DOI [DOI 10.1176/APPI.BOOKS.9780890425596, 10.1176/appi.books.9780890425596]
   [Anonymous], 2008, WORLD HLTH REPORT 20
   Bahrami F, 2016, J AUTISM DEV DISORD, V46, P978, DOI 10.1007/s10803-015-2643-y
   Baranowski T, 1997, HDB HLTH BEHAV RES, V1, P179
   Barry L. M., 2004, FOCUS AUTISM OTHER D, V19, P45, DOI DOI 10.1177/10883576040190010601
   Block ME, 2007, ADAPT PHYS ACT Q, V24, P103, DOI 10.1123/apaq.24.2.103
   Bort-Roig J, 2014, SPORTS MED, V44, P671, DOI 10.1007/s40279-014-0142-5
   Bowen DJ, 2009, AM J PREV MED, V36, P452, DOI 10.1016/j.amepre.2009.02.002
   Chen PJ, 2020, J SPORT HEALTH SCI, V9, P103, DOI 10.1016/j.jshs.2020.02.001
   Chu CH, 2012, RES AUTISM SPECT DIS, V6, P1211, DOI 10.1016/j.rasd.2012.02.003
   Cohen L., 2011, RES METHODS ED, V7th ed
   Creswell J.W., 2009, RES DESIGN QUALITATI, DOI DOI 10.2307/1523157
   Diken IH, 2009, EARLY CHILD DEV CARE, V179, P425, DOI 10.1080/03004430701200478
   European World Health Organization, 2020, STAY PHYS ACT SELF Q
   Fanning J, 2012, J MED INTERNET RES, V14, P159, DOI 10.2196/jmir.2171
   Free C, 2013, PLOS MED, V10, DOI 10.1371/journal.pmed.1001362
   GODIN G, 1985, Canadian Journal of Applied Sport Sciences, V10, P141
   Godin G., 2011, HLTH FITNESS J CANAD, V4, P18, DOI [DOI 10.14288/HFJC.V4I1.82, 10.14288/hfjc.v4i1.82]
   Grenier M, 2011, J PHYS EDUC RECREAT, V82, P28, DOI 10.1080/07303084.2011.10598558
   Gutman SA, 2010, OCCUP THER INT, V17, P188, DOI 10.1002/oti.300
   Hamm J, 2018, DISABIL HEALTH J, V11, P644, DOI 10.1016/j.dhjo.2018.05.004
   Hammami A, 2022, MANAG SPORT LEIS, V27, P20, DOI 10.1080/23750472.2020.1757494
   Healy S, 2020, INT J DISABIL DEV ED, V67, P225, DOI 10.1080/1034912X.2019.1597968
   Healy S, 2018, RES DEV DISABIL, V83, P160, DOI 10.1016/j.ridd.2018.08.014
   Hillier A, 2011, STRESS HEALTH, V27, P395, DOI 10.1002/smi.1391
   J.H. University, 2021, COVID 19 DASHB CTR S
   Johnston MJ, 2015, AM J SURG, V209, P45, DOI 10.1016/j.amjsurg.2014.08.030
   Kohli S, 2020, STUDENTS DISABILITIE
   LaLonde KB, 2014, RES AUTISM SPECT DIS, V8, P1679, DOI 10.1016/j.rasd.2014.09.001
   Lang R, 2010, RES AUTISM SPECT DIS, V4, P565, DOI 10.1016/j.rasd.2010.01.006
   Memari AH, 2015, NEUROL RES INT, V2015, DOI 10.1155/2015/531906
   Menear KS, 2015, J PHYS EDUC RECREAT, V86, P43, DOI 10.1080/07303084.2014.998395
   Muntaner-Mas A, 2017, J SPORT MED PHYS FIT, V57, P90, DOI 10.23736/S0022-4707.16.05918-1
   Narzisi A, 2020, BRAIN SCI, V10, DOI 10.3390/brainsci10040207
   Newschaffer CJ, 2007, ANNU REV PUBL HEALTH, V28, P235, DOI 10.1146/annurev.publhealth.28.021406.144007
   Newton RL, 2014, JMIR MHEALTH UHEALTH, V2, DOI 10.2196/mhealth.3420
   Pitetti KH, 2007, J AUTISM DEV DISORD, V37, P997, DOI 10.1007/s10803-006-0238-3
   Russell S, 2018, EUROPEAN J ADAPTED P, V11, P1
   Sallis JF, 2000, MED SCI SPORT EXER, V32, P963, DOI 10.1097/00005768-200009000-00012
   Sameroff AJ., 2000, HDB EARLY CHILDHOOD, V2nd, P135, DOI [10.1017/CBO9780511529320.009, DOI 10.1017/CBO9780511529320.009]
   Sandt D, 2008, J PHYS EDUC RECREAT, V79, P42, DOI 10.1080/07303084.2008.10598198
   Solish A, 2010, J APPL RES INTELLECT, V23, P226, DOI 10.1111/j.1468-3148.2009.00525.x
   Sowa M, 2012, RES AUTISM SPECT DIS, V6, P46, DOI 10.1016/j.rasd.2011.09.001
   Stephens J, 2013, J CARDIOVASC NURS, V28, P320, DOI 10.1097/JCN.0b013e318250a3e7
   U.S. Department of Health and Human Services, 2018, PHYS ACT GUID AM, V2nd edition
   Valle CG, 2013, J CANCER SURVIV, V7, P355, DOI 10.1007/s11764-013-0279-5
   Wojcicki TR, 2014, JMIR RES PROTOC, V3, DOI 10.2196/resprot.3013
   Yarimkaya E, 2021, INT J DEV DISABIL, DOI 10.1080/20473869.2021.1887436
   Yarimkaya E, 2020, INT J DEV DISABIL, DOI 10.1080/20473869.2020.1756115
   Yarimkaya E, 2017, ANK UNIV EGIT BILIM, V18, P225
   Yerlisu-Lapa T., 2016, J RES ED TEACHING, V5, P1
   Zhu WM, 2020, J SPORT HEALTH SCI, V9, P105, DOI 10.1016/j.jshs.2020.01.005
NR 52
TC 1
Z9 1
U1 12
U2 12
PU HUMAN KINETICS PUBL INC
PI CHAMPAIGN
PA 1607 N MARKET ST, PO BOX 5076, CHAMPAIGN, IL 61820-2200 USA
SN 0736-5829
EI 1543-2777
J9 ADAPT PHYS ACT Q
JI Adapt. Phys. Act. Q.
PD OCT
PY 2021
VL 38
IS 4
BP 569
EP 584
DI 10.1123/apaq.2020-0109
PG 16
WC Rehabilitation; Sport Sciences
WE Science Citation Index Expanded (SCI-EXPANDED); Social Science Citation Index (SSCI)
SC Rehabilitation; Sport Sciences
GA UX1MK
UT WOS:000700611900003
PM 34193630
DA 2022-03-20
ER

PT J
AU Rafie, F
   Ghasemi, A
   Zamani Jam, A
   Jalali, S
AF Rafie, Forouzan
   Ghasemi, Abdollah
   Zamani Jam, Azadeh
   Jalali, Shahin
TI Effect of exercise intervention on the perceptual-motor skills in
   adolescents with autism
SO JOURNAL OF SPORTS MEDICINE AND PHYSICAL FITNESS
LA English
DT Article
DE Adolescents; Autistic disorder; Exercise; Motor skills
ID SPECTRUM DISORDERS; AQUATIC SKILLS; CHILDREN; COORDINATION;
   METAANALYSIS; PERFORMANCE; BEHAVIORS; PATTERNS; THERAPY; PROGRAM
AB BACKGROUND: Motor skill impairment has been reported in many studies of autistic adolescents. The aim of this study was to examine the effect of selected physical exercise on Perceptual-motor skills in adolescents with autism.
   METHODS: Twenty adolescents with autism that were under special education in Tehran based on their Childhood Autism Rating Scale (CARS) scores and level of abilities were selected. Measurement tool was Bruininks-Oseretsky Test of Motor Proficiency (BOTMP). Selected group motor program in this study includes motor activities, games and sports for adolescents that were performed for 10 weeks.
   RESULTS: Results showed that selected physical exercise training has significant effects on all of the variables (P<0.001) except the speed of running and agility (P=0.61), bilateral coordination (P=0.12) and response speed (P=0.42).
   CONCLUSIONS: It seems that miscellaneous physical exercise programs which include ball games, delightful play and targeted play can improve perceptual-motor skills in adolescents with autism.
C1 [Rafie, Forouzan] Kerman Univ Med Sci, Oral & Dent Dis Res Ctr, Inst Neuropharmacol, Neurosci Res Ctr, Kerman, Iran.
   [Ghasemi, Abdollah; Jalali, Shahin] Islamic Azad Univ, Sci & Res Branch, Dept Phys Educ & Sports Sci, Tehran, Iran.
   [Zamani Jam, Azadeh] Payame Noor Univ, Tehran, Iran.
RP Ghasemi, A (通讯作者)，Islamic Azad Univ, Sci & Res Branch, Dept Phys Educ & Sports Sci, Tehran, Iran.
EM a_gh_m2003@yahoo.com
RI Rafie, forouzan/L-5461-2019
OI Rafie, forouzan/0000-0003-4822-2334; Ghasemi,
   Abdollah/0000-0001-7113-6894
CR Abu-Dahab SMN, 2013, J AUTISM DEV DISORD, V43, P2241, DOI 10.1007/s10803-011-1439-y
   American Psychiatric Association, DIAGN STAT MAN MENT, V4th
   Baranek GT, 2007, AM J MENT RETARD, V112, P233, DOI 10.1352/0895-8017(2007)112[233:HSPIYC]2.0.CO;2
   Bass M, 2009, J AUTISM DEV DISORD, V39, P1261, DOI 10.1007/s10803-009-0734-3
   Bnrininks RH, 1978, BRUININKS OSERETSKY
   Chang YK, 2012, BRAIN RES, V1453, P87, DOI 10.1016/j.brainres.2012.02.068
   Chen YW, 2009, RES DEV DISABIL, V30, P1367, DOI 10.1016/j.ridd.2009.06.004
   Chu CH, 2012, RES AUTISM SPECT DIS, V6, P1211, DOI 10.1016/j.rasd.2012.02.003
   De Jong M, 2011, DEV MED CHILD NEUROL, V53, P641, DOI 10.1111/j.1469-8749.2011.03971.x
   Fragala-Pinkham M, 2008, DEV MED CHILD NEUROL, V50, P822, DOI 10.1111/j.1469-8749.2008.03086.x
   Fujii M, 2010, KOBE J MED SCI, V56, P29
   Gabriels RL, 2012, RES AUTISM SPECT DIS, V6, P578, DOI 10.1016/j.rasd.2011.09.007
   GHAZIUDDIN M, 1994, J INTELL DISABIL RES, V38, P519
   Gibson JJ, 1954, ED TECHNOLOGY RES DE, V2, P3
   Gonzales M., 2003, LINKAGE STUDENT HLTH
   Hameury L, 2010, ANN MED-PSYCHOL, V168, P655, DOI 10.1016/j.amp.2009.12.019
   Hattie J, 1978, BR J ED PSYCHOL, V57, P104
   Jones RSP, 2003, J INTELLECT DEV DIS, V28, P112, DOI 10.1080/1366825031000147058
   Lam YG, 2012, RES AUTISM SPECT DIS, V6, P560, DOI 10.1016/j.rasd.2011.07.017
   Landa RJ, 2007, ARCH GEN PSYCHIAT, V64, P853, DOI 10.1001/archpsyc.64.7.853
   MITCHELL P, 1997, INTRO THEORY MIND CH
   Mottron L, 2006, J AUTISM DEV DISORD, V36, P27, DOI 10.1007/s10803-005-0040-7
   Pan CY, 2011, RES AUTISM SPECT DIS, V5, P657, DOI 10.1016/j.rasd.2010.08.001
   Pan CY, 2010, AUTISM, V14, P9, DOI 10.1177/1362361309339496
   Piek JP, 2008, HUM MOVEMENT SCI, V27, P668, DOI 10.1016/j.humov.2007.11.002
   Rogers L, 2010, TOP EARLY CHILD SPEC, V30, P102, DOI 10.1177/0271121410369708
   Russell J., 1997, AUTISM EXECUTIVE DIS, P143, DOI DOI 10.1093/MED:PSYCH/9780198523499.003.0005
   SCHOPLER E, 1980, J AUTISM DEV DISORD, V10, P91, DOI 10.1007/BF02408436
   Sowa M, 2012, RES AUTISM SPECT DIS, V6, P46, DOI 10.1016/j.rasd.2011.09.001
   THELEN E, 1983, DEV PSYCHOBIOL, V16, P29, DOI 10.1002/dev.420160105
   Tsai CL, 2012, BRAIN COGNITION, V79, P12, DOI 10.1016/j.bandc.2012.02.004
   VALLERAND RJ, 1984, J SPORT PSYCHOL, V6, P94, DOI 10.1123/jsp.6.1.94
   Wai Y, 2002, PERCEPT MOTOR SKILL, V94, P443
   Wechsler D., 2003, WECHSLER INTELLIGENC, V4th ed
   WILSON BN, 1995, AM J OCCUP THER, V49, P8, DOI 10.5014/ajot.49.1.8
   WING L, 1981, J AUTISM DEV DISORD, V11, P31, DOI 10.1007/BF01531339
   Wuang YP, 2009, RES DEV DISABIL, V30, P1132, DOI 10.1016/j.ridd.2009.03.003
NR 37
TC 13
Z9 14
U1 7
U2 57
PU EDIZIONI MINERVA MEDICA
PI TURIN
PA CORSO BRAMANTE 83-85 INT JOURNALS DEPT., 10126 TURIN, ITALY
SN 0022-4707
EI 1827-1928
J9 J SPORT MED PHYS FIT
JI J. Sports Med. Phys. Fit.
PD JAN-FEB
PY 2017
VL 57
IS 1-2
BP 53
EP 59
DI 10.23736/S0022-4707.16.05919-3
PG 7
WC Sport Sciences
WE Science Citation Index Expanded (SCI-EXPANDED); Social Science Citation Index (SSCI)
SC Sport Sciences
GA EQ5NN
UT WOS:000398129700007
PM 27028719
DA 2022-03-20
ER

PT J
AU Clapham, ED
   Lamont, LS
   Shim, M
   Armitano, C
AF Clapham, Emily D.
   Lamont, Linda S.
   Shim, Minsuk
   Armitano, Cortney
TI A Case Report Illustrating the Implementation of a Therapeutic Surfing
   Intervention for an Adolescent with Autism
SO PALAESTRA
LA English
DT Article
DE surf therapy; autism spectrum disorder (ASD); therapeutic recreation;
   sensory processing disorder (SPD); pervasive developmental disorder-not
   otherwise specified (PDD-NOS); high-functioning autism (HFA); Brockport
   Physical Fitness Test (BPFT)
ID SPECTRUM DISORDERS; PHYSICAL-ACTIVITY; CHILDREN; DISABILITIES; EXERCISE
AB Children with autism spectrum disorder (ASD) have a decreased physical fitness level when compared with their able-bodied peers. It is therefore important that new adapted exercise programs become available for children with ASD. Although adapted surfing has begun to gain popularity around the world; there is limited research on the physiological benefits for children with autism spectrum disorder. Therefore, the purpose of this study was to assess the effectiveness of an 8-week summer surf program conducted each year for six years as therapeutic recreation. We evaluated physiological and behavioral variables such as aerobic capacity, muscle strength and endurance, range of motion and personal behavior. Although there are many factors that may account for the improvements that we document in this report, this participant demonstrated improvements after each year of the surfing program. This research is the first of its kind to illustrate the effectiveness of surfing as a rehabilitative intervention in a child diagnosed with ASD.
C1 [Clapham, Emily D.] Univ Rhode Isl, Dept Kinesiol, Kinesiol Hlth & Phys Educ, Kingston, RI 02881 USA.
   [Clapham, Emily D.] Univ Rhode Isl, Dept Kinesiol, Teacher Educ Program, Kingston, RI 02881 USA.
   [Clapham, Emily D.] Univ Rhode Isl, Dept Kinesiol, Adapted Phys Educ Program, Kingston, RI 02881 USA.
   [Lamont, Linda S.] Univ Rhode Isl, Dept Kinesiol, Kinesiol Exercise Sci Track, Kingston, RI 02881 USA.
   [Shim, Minsuk] Univ Rhode Isl, Sch Educ, Educ, Res Methods Educ Psychol & Measurements, Kingston, RI 02881 USA.
   [Armitano, Cortney] Old Dominion Univ, Exercise Sci, Norfolk, VA 23529 USA.
   [Armitano, Cortney] Old Dominion Univ, Ctr Brain Res & Rehabil, Norfolk, VA 23529 USA.
RP Clapham, ED (通讯作者)，Univ Rhode Isl, Dept Kinesiol, Kinesiol Hlth & Phys Educ, Kingston, RI 02881 USA.; Clapham, ED (通讯作者)，Univ Rhode Isl, Dept Kinesiol, Teacher Educ Program, Kingston, RI 02881 USA.; Clapham, ED (通讯作者)，Univ Rhode Isl, Dept Kinesiol, Adapted Phys Educ Program, Kingston, RI 02881 USA.
FU John E. Fogarty Foundation; University of Rhode Island; Doug Flutie Jr.
   Foundation for Autism; Brayden Carr Foundation; Gronk Nation Youth
   Foundation
FX The authors would like to thank Peter Panagiotis from the Peter Pan Surf
   Academy, who donated 50% of the equipment rental costs. The John E.
   Fogarty Foundation, The University of Rhode Island, the Doug Flutie Jr.
   Foundation for Autism, the Brayden Carr Foundation, the Gronk Nation
   Youth Foundation and the University of Rhode Island provided funding for
   the project over the years.
CR Armitano CN, 2015, PALAESTRA, V29, P31
   Association AP, 2013, DIAGNOSTIC STAT MANU, DOI DOI 10.1176/APPI.BOOKS.9780890425596
   Cavanaugh L, 2013, PALAESTRA, V27, P17
   Centers for Disease Control, 2017, 2 20 YEARS BOYS BOD
   CHANDLER JP, 1995, ADAPTED PHYS ACTIVIT, V0012, P00262
   Clapham ED, 2014, J PHYS EDUC RECREAT, V85, P8, DOI 10.1080/07303084.2014.884424
   Cureton K. J., 1994, PRUDENTIAL FITNESSGR
   Fragala-Pinkham M, 2008, DEV MED CHILD NEUROL, V50, P822, DOI 10.1111/j.1469-8749.2008.03086.x
   KOURY JM, 1996, AQUATIC THERAPY PROG
   Lavay B. W, 1992, PHYS ACTIVITY INDIVI
   Lopes JoaoTaborda., 2015, J SPORT DEV, V3, P4
   Madigan, 2015, SOCIOLOGY SPORTS INT
   Memari AH, 2013, PEDIATR OBES, V8, P150, DOI 10.1111/j.2047-6310.2012.00101.x
   Mendez-Villanueva M, 2005, SPORTS MED, V35, P55, DOI 10.2165/00007256-200535010-00005
   Meredith M.D., 2005, FITNESSGRAM ACTIVITY
   Moore AM, 2018, INT J DISABIL DEV ED, V65, P304, DOI 10.1080/1034912X.2017.1400660
   MORROW JR, 1994, PRUDENTIAL FITNESSGR
   Murphy NA, 2008, PEDIATRICS, V121, P1057, DOI 10.1542/peds.2008-0566
   Must A, 2014, AUTISM, V18, P376, DOI 10.1177/1362361313479039
   Pan CY, 2006, J AUTISM DEV DISORD, V36, P597, DOI 10.1007/s10803-006-0101-6
   Pan CY, 2015, RES AUTISM SPECT DIS, V15-16, P21, DOI 10.1016/j.rasd.2015.04.003
   Patterson P, 1996, RES Q EXERCISE SPORT, V67, P448, DOI 10.1080/02701367.1996.10607976
   Samuelson G, 2004, FOOD NUTR RES, V48, P57
   Short F., 1999, FITNESS CHALLENGE SO
   Srinivasan SM, 2014, PHYS THER, V94, P875, DOI 10.2522/ptj.20130157
   Tyler Kiley, 2014, Autism Res Treat, V2014, P312163, DOI 10.1155/2014/312163
   WHO, 2017, PHYS ACT YOUNG PEOPL
   Winnick J. P., 1999, BROCKPORT PHYS FITNE
NR 28
TC 3
Z9 3
U1 4
U2 20
PU SAGAMORE PUBL LLC
PI URBANA
PA 1807 N FEDERAL DR, URBANA, IL 61801 USA
SN 8756-5811
EI 2372-1391
J9 PALAESTRA
JI Palaestra
PY 2018
VL 32
IS 2
BP 49
EP 53
PG 5
WC Education & Educational Research
WE Emerging Sources Citation Index (ESCI)
SC Education & Educational Research
GA GH7LA
UT WOS:000433623600009
DA 2022-03-20
ER

PT J
AU Abadi, MRH
   Hase, B
   Dell, C
   Johnston, JD
   Kontulainen, S
AF Abadi, Mahdi Rostami Haji
   Hase, Bethany
   Dell, Colleen
   Johnston, James D.
   Kontulainen, Saija
TI Dog-Assisted Physical Activity Intervention in Children with Autism
   Spectrum Disorder: A Feasibility and Efficacy Exploratory Study
SO ANTHROZOOS
LA English
DT Article; Early Access
DE Animal-assisted intervention; autism spectrum disorder; efficacy;
   feasibility; human-animal interaction; physical activity intervention
ID SCHOOL-AGED CHILDREN; SEDENTARY BEHAVIOR; HEALTH INDICATORS; THERAPY;
   OVERWEIGHT
AB Integrating a therapy dog into physical activity sessions may help children with autism spectrum disorder (ASD) to increase physical activity and gain-related health benefits. This exploratory intervention assessed the feasibility of integrating a therapy dog into exercise sessions and its efficacy to improve physical activity outcomes in children with ASD. After two familiarization sessions, we randomly assigned 18 children with ASD (mean age = 10.1, SD = 2.5) into two groups (n = 9). We used a crossover design and randomized groups to attend a weekly physical activity session with or without a therapy dog for four weeks. Each group had two sessions with the presence of 1-2 therapy dogs and two sessions without a therapy dog. We assessed feasibility by measuring participant attendance to the crossover sessions and retention in the intervention. We measured efficacy by recording light physical activity, moderate to vigorous physical activity (MVPA), number of bone-impacts, and sedentary time using activity monitors (accelerometers) in each session. We compared physical activity outcomes between the crossover sessions with and without a therapy dog using repeated measures MANOVA. Attendance at the sessions was 92% and the retention rate was 90%. Participants had 13% more minutes of light physical activity (mean difference = 3.5 min; 95% CI: 1.2, 5.8 min) and 22% less sedentary minutes (-2.4; -4.3, -0.1) in the sessions with a therapy dog. MVPA and the number of bone-impacts did not differ between the sessions (p > 0.05). Our results suggest that integrating therapy dogs into physical activity sessions is feasible and it increases light physical activity and decreases sedentary time in children with ASD.
C1 [Abadi, Mahdi Rostami Haji; Hase, Bethany; Kontulainen, Saija] Univ Saskatchewan, Coll Kinesiol, 87 Campus Dr, Saskatoon, SK S7N 5B2, Canada.
   [Dell, Colleen] Univ Saskatchewan, Coll Arts & Sci, Saskatoon, SK, Canada.
   [Johnston, James D.] Univ Saskatchewan, Coll Engn, Saskatoon, SK, Canada.
RP Kontulainen, S (通讯作者)，Univ Saskatchewan, Coll Kinesiol, 87 Campus Dr, Saskatoon, SK S7N 5B2, Canada.
EM saija.kontulainen@usask.ca
FU University of Saskatchewan (One Health Initiative)
FX This work was supported by the University of Saskatchewan (One Health
   Initiative).
CR Abadi MRH, 2021, OSTEOPOROSIS INT, V32, P1679, DOI 10.1007/s00198-021-05931-5
   Abadi MRH, 2021, REV J AUTISM DEV DIS, DOI 10.1007/s40489-021-00262-x
   American Psychiatric Association, 2013, DIAGN STAT MAN MENT, DOI [DOI 10.1176/APPI.BOOKS.9780890425596, 10.1176/appi.books.9780890425596]
   Bowen DJ, 2009, AM J PREV MED, V36, P452, DOI 10.1016/j.amepre.2009.02.002
   Canadian Kennel Club, BOX
   Carson V, 2016, APPL PHYSIOL NUTR ME, V41, pS240, DOI 10.1139/apnm-2015-0630
   Carson V, 2013, PLOS ONE, V8, DOI [10.1371/journal.pone.0071417, 10.1371/journal.pone.0056700]
   Cliff DP, 2013, OBESITY, V21, P382, DOI 10.1002/oby.20005
   Duff WRD, 2017, J MUSCULOSKEL NEURON, V17, P59
   Evenson KR, 2008, J SPORT SCI, V26, P1557, DOI 10.1080/02640410802334196
   Hardy KK, 2020, REV J AUTISM DEV DIS, V7, P197, DOI 10.1007/s40489-019-00188-5
   Healy S, 2019, AUTISM, V23, P1046, DOI 10.1177/1362361318791817
   Hill J, 2019, REV J AUTISM DEV DIS, V6, P13, DOI 10.1007/s40489-018-0151-7
   Jachyra P, 2021, AUTISM, V25, P613, DOI 10.1177/1362361320949344
   Janssen I, 2010, INT J BEHAV NUTR PHY, V7, DOI 10.1186/1479-5868-7-40
   Jones RA, 2017, PLOS ONE, V12, DOI 10.1371/journal.pone.0172482
   Jozkowski AC, 2020, INT J DEV DISABIL, V66, P222, DOI 10.1080/20473869.2019.1567091
   Kehrig AM, 2019, APPL PHYSIOL NUTR ME, V44, P326, DOI 10.1139/apnm-2018-0406
   Koedijk JB, 2017, OSTEOPOROSIS INT, V28, P2507, DOI 10.1007/s00198-017-4076-2
   Kontulainen S.A., 2021, MARCUS FELDMANS OSTE, V5th ed., P531
   Kwon S, 2011, PEDIATR EXERC SCI, V23, P218, DOI 10.1123/pes.23.2.218
   Marcus D., 2011, POWER WAGGING TAILS, V1st ed.
   Matheson BE, 2017, REV J AUTISM DEV DIS, V4, P142, DOI 10.1007/s40489-017-0103-7
   Memari AH, 2017, RES AUTISM SPECT DIS, V33, P21, DOI 10.1016/j.rasd.2016.10.001
   Monika N, 2015, PEDAGOG PSYCHOL MED, V19, P62, DOI 10.15561/18189172.2015.0511
   Nor NK, 2019, FRONT PEDIATR, V7, DOI 10.3389/fped.2019.00038
   O'Haire ME, 2017, APPL DEV SCI, V21, P200, DOI 10.1080/10888691.2016.1243988
   O'Haire ME, 2013, J AUTISM DEV DISORD, V43, P1606, DOI 10.1007/s10803-012-1707-5
   Obrusnikova I, 2012, J PHYS EDUC RECREAT, V83, P37, DOI 10.1080/07303084.2012.10598794
   Pan CY, 2011, RES Q EXERCISE SPORT, V82, P491, DOI 10.1080/02701367.2011.10599782
   Poitras VJ, 2016, APPL PHYSIOL NUTR ME, V41, pS197, DOI 10.1139/apnm-2015-0663
   Rodriguez-Ayllon M, 2019, SPORTS MED, V49, P1383, DOI 10.1007/s40279-019-01099-5
   Saunders TJ, 2016, APPL PHYSIOL NUTR ME, V41, pS283, DOI 10.1139/apnm-2015-0626
   Tremblay MS, 2016, APPL PHYSIOL NUTR ME, V41, pS311, DOI [10.1139/apnm-2016-0151, 10.1139/apnm-2016-0203]
   Tremblay MS, 2011, INT J BEHAV NUTR PHY, V8, DOI 10.1186/1479-5868-8-98
   Trost SG, 2011, MED SCI SPORT EXER, V43, P1360, DOI 10.1249/MSS.0b013e318206476e
   Turner J.R., 2020, ENCY BEHAV MED, P576
   Vitztum C, 2016, COMPR CHILD ADOLES N, V39, P256, DOI 10.1080/24694193.2016.1196266
   Wachob D, 2015, J AUTISM DEV DISORD, V45, P2641, DOI 10.1007/s10803-015-2424-7
   Wohlfarth R, 2013, FRONT PSYCHOL, V4, DOI 10.3389/fpsyg.2013.00796
NR 40
TC 0
Z9 0
U1 0
U2 0
PU ROUTLEDGE JOURNALS, TAYLOR & FRANCIS LTD
PI ABINGDON
PA 2-4 PARK SQUARE, MILTON PARK, ABINGDON OX14 4RN, OXON, ENGLAND
SN 0892-7936
EI 1753-0377
J9 ANTHROZOOS
JI Anthrozoos
DI 10.1080/08927936.2022.2027091
EA FEB 2022
PG 12
WC Anthropology; Environmental Studies; Sociology; Veterinary Sciences
WE Science Citation Index Expanded (SCI-EXPANDED); Social Science Citation Index (SSCI)
SC Anthropology; Environmental Sciences & Ecology; Sociology; Veterinary
   Sciences
GA ZB9UA
UT WOS:000757176900001
OA hybrid
DA 2022-03-20
ER

PT J
AU Su, WC
   Amonkar, N
   Cleffi, C
   Srinivasan, S
   Bhat, A
AF Su, Wan-Chun
   Amonkar, Nidhi
   Cleffi, Corina
   Srinivasan, Sudha
   Bhat, Anjana
TI Neural Effects of Physical Activity and Movement Interventions in
   Individuals With Developmental Disabilities-A Systematic Review
SO FRONTIERS IN PSYCHIATRY
LA English
DT Review
DE developmental disabilities; autism spectrum disorder; attention-deficit;
   hyperactivity disorder; movement interventions; exercise; physical
   activity; neuroimaging; neural effects
ID AUTISM SPECTRUM DISORDER; DEFICIT HYPERACTIVITY DISORDER;
   ATTENTION-DEFICIT/HYPERACTIVITY DISORDER; RANDOMIZED CONTROLLED-TRIAL;
   TASK-PERFORMANCE INDEXES; AEROBIC FITNESS; COORDINATION DISORDER;
   ROBOTIC INTERVENTIONS; ACUTE EXERCISE; MOTOR-SKILLS
AB Individuals with developmental disabilities present with perceptuo-motor, social communication, and cognitive impairments that often relate to underlying atypical brain structure and functioning. Physical activity/movement interventions improve behavioral performance of individuals with and without developmental disabilities. Majority of the evidence on potential neural mechanisms explaining the impact of physical activity/movement interventions is based on studies in individuals with typical development; there is a dearth of systematic reviews synthesizing the neural effects of physical activity/movement interventions in individuals with developmental disabilities. In this systematic review, we have gathered evidence on the neural effects of physical activity/movement interventions from 32 papers reporting substantial neural effects and behavioral improvements in individuals with developmental disabilities. Chronic intervention effects (multiple sessions) were greater than acute intervention effects (single session). Specifically, using electroencephalogram, functional magnetic resonance imaging, diffusion tensor imaging, and functional near-infrared spectroscopy, studies found physical activity/movement intervention-related changes in neural activity, indicating normalization of cortical arousal in individuals with attention-deficit /hyperactivity disorder (ADHD), increased social brain connectivity in individuals with autism spectrum disorder (ASD), and more efficient executive functioning processes in individuals with a wide range of other developmental disabilities. Despite promising results, more research is clearly needed in this area with larger sample sizes, using standardized neuroimaging tools/variables, and across multiple diagnoses to further explore the neural mechanisms underlying physical activity/movement interventions and to replicate findings from the present review.
C1 [Su, Wan-Chun; Cleffi, Corina; Bhat, Anjana] Univ Delaware, Dept Phys Therapy, Newark, DE 19716 USA.
   [Su, Wan-Chun; Cleffi, Corina; Bhat, Anjana] Univ Delaware, Biomech & Movement Sci Program, Newark, DE 19716 USA.
   [Amonkar, Nidhi; Srinivasan, Sudha] Univ Connecticut, Dept Kinesiol, Phys Therapy Program, Storrs, CT USA.
   [Srinivasan, Sudha] Univ Connecticut, Inst Hlth Intervent & Policy InCHIP, Storrs, CT USA.
   [Srinivasan, Sudha] Univ Connecticut, Connecticut Inst Brain & Cognit Sci IBACS, Storrs, CT USA.
   [Bhat, Anjana] Univ Delaware, Dept Psychol & Brain Sci, Newark, DE 19716 USA.
RP Bhat, A (通讯作者)，Univ Delaware, Dept Phys Therapy, Newark, DE 19716 USA.; Bhat, A (通讯作者)，Univ Delaware, Biomech & Movement Sci Program, Newark, DE 19716 USA.; Bhat, A (通讯作者)，Univ Delaware, Dept Psychol & Brain Sci, Newark, DE 19716 USA.
EM abhat@udel.edu
FU Clinical Neuroscience Award from the Dana Foundation; National
   Institutes of HealthUnited States Department of Health & Human
   ServicesNational Institutes of Health (NIH) - USA [S10-OD021534,
   P20-GM103446]; Research Excellence program Award from the University of
   Connecticut; Institute for Collaboration on Health, Intervention, and
   Policy (InCHIP) seed grant
FX AB's efforts during the writing of this manuscript were supported by a
   Clinical Neuroscience Award from the Dana Foundation and multiple
   National Institutes of Health grants (Grant Nos. #: S10-OD021534 and
   P20-GM103446). SS's efforts during the writing of this manuscript were
   supported by a Research Excellence program Award from the University of
   Connecticut and an Institute for Collaboration on Health, Intervention,
   and Policy (InCHIP) seed grant for faculty affiliates.
CR American Psychiatric Association, 2013, DIAGN STAT MAN MENT, DOI [DOI 10.1176/APPI.BOOKS.9780890425596, 10.1176/appi.books.9780890425596]
   Amonkar N, 2021, FRONT PSYCHIATRY, V12, DOI 10.3389/fpsyt.2021.722874
   Ayres M, 2018, AUTISM, V22, P774, DOI 10.1177/1362361317714988
   Barry RJ, 2003, CLIN NEUROPHYSIOL, V114, P184, DOI 10.1016/S1388-2457(02)00363-2
   Behrmann M, 2004, CURR OPIN NEUROBIOL, V14, P212, DOI 10.1016/j.conb.2004.03.012
   Bhat AN, 2019, INFANT BEHAV DEV, V57, DOI 10.1016/j.infbeh.2019.101337
   Bhat AN, 2012, INFANT BEHAV DEV, V35, P838, DOI 10.1016/j.infbeh.2012.07.019
   Bhat A, 2021, PHYS THER REHABIL J, V101, DOI 10.1093/ptj/pzab116
   Bhat AN, 2021, AUTISM RES, V14, P202, DOI 10.1002/aur.2453
   Bhat AN, 2018, AUTISM, V22, P271, DOI 10.1177/1362361316672179
   Bhat AN, 2017, FRONT HUM NEUROSCI, V11, DOI 10.3389/fnhum.2017.00431
   Bhat AN, 2011, PHYS THER, V91, P1116, DOI 10.2522/ptj.20100294
   Bhat AN, 2020, PHYS THER, V100, P633, DOI 10.1093/ptj/pzz190
   Bralten J, 2016, J PSYCHIATR NEUROSCI, V41, P272, DOI 10.1503/jpn.140377
   Brand S, 2015, NEUROPSYCH DIS TREAT, V11, P1911, DOI 10.2147/NDT.S85650
   Bremer E, 2020, FRONT BEHAV NEUROSCI, V14, DOI 10.3389/fnbeh.2020.00084
   Burgos PI, 2021, FRONT PSYCHOL, V12, DOI 10.3389/fpsyg.2021.569025
   Cai KL, 2020, BRAIN SCI, V10, DOI 10.3390/brainsci10110803
   Castellanos FX, 2006, TRENDS COGN SCI, V10, P117, DOI 10.1016/j.tics.2006.01.011
   Cerrillo-Urbina AJ, 2015, CHILD CARE HLTH DEV, V41, P779, DOI 10.1111/cch.12255
   Chaddock L, 2010, BRAIN RES, V1358, P172, DOI 10.1016/j.brainres.2010.08.049
   Chaddock L, 2010, DEV NEUROSCI-BASEL, V32, P249, DOI 10.1159/000316648
   Chan AS, 2015, FRONT PSYCHOL, V6, DOI 10.3389/fpsyg.2015.01893
   Chan AS, 2013, PLOS ONE, V8, DOI 10.1371/journal.pone.0068184
   Chen CC, 2021, INT J DEV DISABIL, DOI 10.1080/20473869.2021.1882716
   Chen CC, 2016, INT J DEV DISABIL, V62, P70, DOI 10.1179/2047387714Y.0000000055
   Cheung C, 2009, J CHILD PSYCHOL PSYC, V50, P1102, DOI 10.1111/j.1469-7610.2009.02086.x
   Choi H, 2016, J EXERC REHABIL, V12, P320, DOI 10.12965/jer.1632602.301
   Choi JW, 2015, MED SCI SPORT EXER, V47, P33, DOI 10.1249/MSS.0000000000000373
   Chueh TY, 2021, RES DEV DISABIL, V118, DOI 10.1016/j.ridd.2021.104063
   Cleffi C., PEDIATR PHYS THER
   Corbett BA, 2016, J AUTISM DEV DISORD, V46, P658, DOI 10.1007/s10803-015-2600-9
   Courchesne E, 2007, NEURON, V56, P399, DOI 10.1016/j.neuron.2007.10.016
   Demetriou EA, 2018, MOL PSYCHIATR, V23, P1198, DOI 10.1038/mp.2017.75
   Diamond AB, 2015, CURR SPORT MED REP, V14, P320, DOI 10.1249/JSR.0000000000000169
   Donnelly JE, 2016, MED SCI SPORT EXER, V48, P1197, DOI 10.1249/MSS.0000000000000901
   Reigal RE, 2020, FRONT PSYCHOL, V11, DOI 10.3389/fpsyg.2020.01777
   Ferris LT, 2007, MED SCI SPORT EXER, V39, P728, DOI 10.1249/mss.0b013e31802f04c7
   Flanagan JE, 2012, AM J OCCUP THER, V66, P577, DOI 10.5014/ajot.2012.004192
   Funahashi S, 2013, J PHYSIOL-PARIS, V107, P471, DOI 10.1016/j.jphysparis.2013.05.001
   Giacosa C, 2019, BRAIN STRUCT FUNCT, V224, P3229, DOI 10.1007/s00429-019-01963-0
   Gramkow MH, 2020, FRONT HUM NEUROSCI, V14, DOI 10.3389/fnhum.2020.00155
   Groussard M, 2014, BRAIN COGNITION, V90, P174, DOI 10.1016/j.bandc.2014.06.013
   Halloway S, 2017, BIOL RES NURS, V19, P53, DOI 10.1177/1099800416660758
   Han Y, 2009, NEUROSCI LETT, V459, P3, DOI 10.1016/j.neulet.2008.07.056
   Harrison RA, 2021, J APPL RES INTELLECT, V34, P973, DOI 10.1111/jar.12878
   Hedges LV, 2004, PSYCHOL METHODS, V9, P426, DOI 10.1037/1082-989X.9.4.426
   Hillman CH, 2005, MED SCI SPORT EXER, V37, P1967, DOI 10.1249/01.mss.0000176680.79702.ce
   Hillman Charles H, 2020, Nestle Nutr Inst Workshop Ser, V95, P116, DOI 10.1159/000511508
   Hillman CH, 2009, DEV PSYCHOL, V45, P114, DOI 10.1037/a0014437
   Hinckson EA, 2013, RES DEV DISABIL, V34, P72, DOI 10.1016/j.ridd.2012.07.022
   Huang CJ, 2018, CHILD PSYCHIAT HUM D, V49, P993, DOI 10.1007/s10578-018-0813-9
   Huang CJ, 2017, J ATTEN DISORD, V21, P898, DOI 10.1177/1087054714554611
   Huber M, 2005, CORTEX, V41, P464, DOI 10.1016/S0010-9452(08)70187-4
   Hung CL, 2016, FRONT PSYCHOL, V7, DOI 10.3389/fpsyg.2016.01589
   Hyde C, 2021, BRAIN IMAGING BEHAV, V15, P727, DOI 10.1007/s11682-020-00280-z
   Iacoboni M, 2005, CURR OPIN NEUROBIOL, V15, P632, DOI 10.1016/j.conb.2005.10.010
   Iverson JM, 2021, CURR DIR PSYCHOL SCI, V30, P228, DOI 10.1177/0963721421993822
   Iverson JM, 2018, J SPEECH LANG HEAR R, V61, P2673, DOI 10.1044/2018_JSLHR-L-RSAUT-18-0035
   Janssen TWP, 2016, J CHILD PSYCHOL PSYC, V57, P633, DOI 10.1111/jcpp.12517
   Janssen TWP, 2016, J CHILD ADOL PSYCHOP, V26, P344, DOI 10.1089/cap.2015.0144
   Johnson CC, 2009, AM J HEALTH PROMOT, V23, P157, DOI 10.4278/ajhp.070930103
   Just MA, 2012, NEUROSCI BIOBEHAV R, V36, P1292, DOI 10.1016/j.neubiorev.2012.02.007
   Kaiser ML, 2015, RES DEV DISABIL, V36, P338, DOI 10.1016/j.ridd.2014.09.023
   Kapsal NJ, 2019, J PHYS ACT HEALTH, V16, P1187, DOI 10.1123/jpah.2018-0675
   Kaur M., 2013, J MOT LEARN DEV, V1, P31, DOI [10.1123/jmld.1.2.31, DOI 10.1123/JMLD.1.2.31]
   Kaur M, 2021, RES AUTISM SPECT DIS, V88, DOI 10.1016/j.rasd.2021.101860
   Kaur M, 2019, PHYS THER, V99, P1520, DOI 10.1093/ptj/pzz115
   Kaur M, 2018, RES DEV DISABIL, V72, P79, DOI 10.1016/j.ridd.2017.10.025
   Kaur M, 2015, FRONT PSYCHOL, V6, DOI 10.3389/fpsyg.2015.00798
   Kennedy DP, 2008, NEUROIMAGE, V39, P1877, DOI 10.1016/j.neuroimage.2007.10.052
   Kennedy DP, 2006, P NATL ACAD SCI USA, V103, P8275, DOI 10.1073/pnas.0600674103
   Kooistra L, 2010, J NEURAL TRANSM, V117, P655, DOI 10.1007/s00702-010-0374-y
   Korrel H, 2017, J CHILD PSYCHOL PSYC, V58, P640, DOI 10.1111/jcpp.12688
   LaGasse AB, 2019, J MUSIC THER, V56, P287, DOI 10.1093/jmt/thz008
   Lansbergen MM, 2011, PROG NEURO-PSYCHOPH, V35, P47, DOI 10.1016/j.pnpbp.2010.08.004
   Lee S., 2017, BIOMED RES-TOKYO, P455
   Liang X, 2020, PREV MED REP, V19, DOI 10.1016/j.pmedr.2020.101147
   Liu J, 2020, DEV COGN NEUROS-NETH, V45, DOI 10.1016/j.dcn.2020.100814
   Lubans D, 2016, PEDIATRICS, V138, DOI 10.1542/peds.2016-1642
   Ludyga S, 2017, DEV COGN NEUROS-NETH, V28, P21, DOI 10.1016/j.dcn.2017.10.007
   Lukito S, 2020, PSYCHOL MED, V50, P894, DOI 10.1017/S0033291720000574
   MacDonald M, 2013, RES AUTISM SPECT DIS, V7, P1383, DOI 10.1016/j.rasd.2013.07.020
   MacDonald M, 2013, ADAPT PHYS ACT Q, V30, P271, DOI 10.1123/apaq.30.3.271
   Magalhaes LC, 2011, RES DEV DISABIL, V32, P1309, DOI 10.1016/j.ridd.2011.01.029
   Marrus N, 2018, CEREB CORTEX, V28, P750, DOI 10.1093/cercor/bhx313
   McMorris T, 2015, J SPORT HEALTH SCI, V4, P4, DOI 10.1016/j.jshs.2014.08.003
   McPartland JC, 2021, J AUTISM DEV DISORD, V51, P4333, DOI 10.1007/s10803-021-05095-5
   Mehren A, 2019, SCI REP-UK, V9, DOI 10.1038/s41598-019-56332-y
   Mehren A, 2019, FRONT PSYCHIATRY, V10, DOI 10.3389/fpsyt.2019.00132
   Milligan K, 2019, MINDFULNESS, V10, P2152, DOI 10.1007/s12671-019-01161-3
   Molnar-Szakacs I, 2012, ANN NY ACAD SCI, V1252, P318, DOI 10.1111/j.1749-6632.2012.06465.x
   Moseley AM, 2002, AUST J PHYSIOTHER, V48, P43, DOI 10.1016/S0004-9514(14)60281-6
   Mueller S, 2013, PLOS ONE, V8, DOI 10.1371/journal.pone.0067329
   Must A, 2014, CURR OBES REP, V3, P156, DOI 10.1007/s13679-014-0098-7
   Nair A, 2013, BRAIN, V136, P1942, DOI 10.1093/brain/awt079
   National Institutes of Health, 2016, NATL I HLTH QUAL AS
   Nicolini C, 2021, NEUROSCIENCE, V457, P259, DOI 10.1016/j.neuroscience.2020.12.013
   Oldehinkel M, 2019, BIOL PSYCHIAT-COGN N, V4, P260, DOI 10.1016/j.bpsc.2018.11.010
   Polich J, 2007, CLIN NEUROPHYSIOL, V118, P2128, DOI 10.1016/j.clinph.2007.04.019
   Pontifex MB, 2013, J PEDIATR-US, V162, P543, DOI 10.1016/j.jpeds.2012.08.036
   Rathore A, 2017, SYST REV-LONDON, V6, DOI 10.1186/s13643-017-0514-7
   Rowe DL, 2005, INT J NEUROSCI, V115, P1273, DOI 10.1080/00207450590934499
   Sackett DL., EVIDENCE BASED MED P
   Schulz KF, 2010, J PHARMACOL PHARMACO, V1, P100, DOI [10.4103/0976-500X.72352, 10.1016/j.jclinepi.2010.02.005, 10.1136/bmj.c332, 10.1016/j.ijsu.2011.09.004, 10.1136/bmj.c869, 10.1186/1741-7015-8-18, 10.1016/j.ijsu.2011.10.001, 10.1016/j.jclinepi.2010.03.004]
   Schutter DJLG, 2006, CLIN NEUROPHYSIOL, V117, P381, DOI 10.1016/j.clinph.2005.09.021
   Secher NH, 2008, J APPL PHYSIOL, V104, P306, DOI 10.1152/japplphysiol.00853.2007
   Sharda M, 2018, TRANSL PSYCHIAT, V8, DOI 10.1038/s41398-018-0287-3
   Shield A., 2017, AUTISM DEV LANG IMPA, V51, P311, DOI [10.1177/2396941517745674, DOI 10.1177/2396941517745674]
   Shukla DK, 2011, J CHILD PSYCHOL PSYC, V52, P286, DOI 10.1111/j.1469-7610.2010.02342.x
   Smith SD, 2019, PSYCHIAT RES, V278, P248, DOI 10.1016/j.psychres.2019.06.021
   Snyder SM, 2006, J CLIN NEUROPHYSIOL, V23, P440, DOI 10.1097/01.wnp.0000221363.12503.78
   Souders MC, 2009, SLEEP, V32, P1566, DOI 10.1093/sleep/32.12.1566
   Srinivasan S, 2020, INFANT BEHAV DEV, V59, DOI 10.1016/j.infbeh.2020.101445
   Srinivasan S., 2013, AUTISM OPEN ACCESS, V3, P1, DOI [10.4172/2165-7890.1000111, DOI 10.4172/2165-7890.1000111]
   Srinivasan SM, 2021, FRONT PSYCHIATRY, V12, DOI 10.3389/fpsyt.2021.700247
   Srinivasan SM, 2019, DEV PSYCHOBIOL, V61, P203, DOI 10.1002/dev.21810
   Srinivasan SM, 2018, REV J AUTISM DEV DIS, V5, P156, DOI 10.1007/s40489-018-0130-z
   Srinivasan Sudha M, 2015, Autism Res Treat, V2015, P736516, DOI 10.1155/2015/736516
   Srinivasan SM, 2016, RES AUTISM SPECT DIS, V27, P54, DOI 10.1016/j.rasd.2016.01.004
   Srinivasan SM, 2016, RES AUTISM SPECT DIS, V27, P73, DOI 10.1016/j.rasd.2016.04.001
   Srinivasan SM, 2013, FRONT INTEGR NEUROSC, V7, DOI 10.3389/fnint.2013.00022
   Srinivasan SM, 2016, INFANT BEHAV DEV, V42, P128, DOI 10.1016/j.infbeh.2015.12.003
   Srinivasan SM, 2015, RES AUTISM SPECT DIS, V18, P51, DOI 10.1016/j.rasd.2015.07.004
   Srinivasan SM, 2014, PHYS THER, V94, P875, DOI 10.2522/ptj.20130157
   Srinivasan SM, 2013, PERCEPT MOTOR SKILL, V116, P885, DOI 10.2466/15.10.PMS.116.3.885-904
   Su WC, 2021, SCI REP-UK, V11, DOI 10.1038/s41598-021-94519-4
   Su WC, 2021, AUTISM, V25, P1816, DOI 10.1177/13623613211004795
   Su WC, 2020, PLOS ONE, V15, DOI 10.1371/journal.pone.0240301
   Su WC, 2020, FRONT HUM NEUROSCI, V14, DOI 10.3389/fnhum.2020.00057
   Su WC., CORTICAL ACTIVATION
   Thompson DK, 2016, NEUROIMAGE, V134, P328, DOI 10.1016/j.neuroimage.2016.03.070
   Tsai CL, 2014, ARCH CLIN NEUROPSYCH, V29, P173, DOI 10.1093/arclin/act081
   Tsai CL, 2012, BRAIN COGNITION, V79, P12, DOI 10.1016/j.bandc.2012.02.004
   Tsai YJ, 2021, FRONT HUM NEUROSCI, V15, DOI 10.3389/fnhum.2021.617596
   Uddin LQ, 2021, NAT REV NEUROSCI, V22, P167, DOI 10.1038/s41583-021-00428-w
   Valkenborghs SR, 2019, PEDIATRICS, V144, DOI 10.1542/peds.2018-4032
   Van Etten HM, 2017, J AUTISM DEV DISORD, V47, P3431, DOI 10.1007/s10803-017-3227-9
   Vanzella P, 2019, FRONT PSYCHOL, V10, DOI 10.3389/fpsyg.2019.00164
   Vasa Roma A, 2016, Biol Psychiatry Cogn Neurosci Neuroimaging, V1, P245, DOI 10.1016/j.bpsc.2016.02.003
   Vogt T, 2013, RES DEV DISABIL, V34, P2708, DOI 10.1016/j.ridd.2013.05.037
   Vogt T, 2012, BEHAV BRAIN RES, V226, P473, DOI 10.1016/j.bbr.2011.10.015
   Weiss S, 2000, COGNITIVE BRAIN RES, V9, P299, DOI 10.1016/S0926-6410(00)00011-2
   Yang SX, 2021, INT J ENV RES PUB HE, V18, DOI 10.3390/ijerph18105132
   Yu CL, 2020, SCI REP-UK, V10, DOI 10.1038/s41598-020-76859-9
   Zhang RB, 2017, BRAIN STRUCT FUNCT, V222, P3973, DOI 10.1007/s00429-017-1443-x
   Zhang XY, 2021, BRAIN SCI, V11, DOI 10.3390/brainsci11020205
NR 147
TC 0
Z9 0
U1 0
U2 0
PU FRONTIERS MEDIA SA
PI LAUSANNE
PA AVENUE DU TRIBUNAL FEDERAL 34, LAUSANNE, CH-1015, SWITZERLAND
SN 1664-0640
J9 FRONT PSYCHIATRY
JI Front. Psychiatry
PD FEB 15
PY 2022
VL 13
AR 794652
DI 10.3389/fpsyt.2022.794652
PG 22
WC Psychiatry
WE Science Citation Index Expanded (SCI-EXPANDED); Social Science Citation Index (SSCI)
SC Psychiatry
GA ZL5SV
UT WOS:000763737700001
PM 35242063
OA Green Published, gold
DA 2022-03-20
ER

PT J
AU Weaver, LL
AF Weaver, Lindy L.
TI Effectiveness of Work, Activities of Daily Living, Education, and Sleep
   Interventions for People With Autism Spectrum Disorder: A Systematic
   Review
SO AMERICAN JOURNAL OF OCCUPATIONAL THERAPY
LA English
DT Review
DE activities of daily living; child development disorders, pervasive;
   education; sleep; treatment outcome; work
ID YOUNG-ADULTS; CHILDREN; STUDENTS; EXERCISE; EFFICACY; IMPACT; SKILLS;
   TASKS
AB OBJECTIVE. To examine interventions addressing work, activities of daily living (ADLs), instrumental activities of daily living (IADLs), education, and sleep for people with autism spectrum disorder.
   METHOD. A total of 23 studies were identified, and 9 work-, 11 ADL/IADL-, and 3 education-related interventions were examined. No sleep studies were identified.
   RESULTS. Use of mobile and tablet technologies for vocational skills was supported. Support for ADL/IADL intervention is variable, with indications that Cognitive Orientation to Occupational Performance, sensory integration, and contextual interventions may increase occupational performance. Preliminary evidence suggests that daily yoga and brief exercise may improve classroom performance and behavior; group physical activities may assist with school readiness variables. Evidence for using technologies for IADLs was limited, as was evidence determining effective interventions for feeding and eating issues.
   CONCLUSIONS. Studies investigating interventions related to sleep are lacking. More studies are needed in all areas, presenting opportunities for the expansion of science-driven occupational therapy practice and research for people with ASD.
C1 Ohio State Univ, Med Ctr, Sch Hlth & Rehabil Sci, Columbus, OH 43210 USA.
RP Weaver, LL (通讯作者)，Ohio State Univ, Med Ctr, Sch Hlth & Rehabil Sci, Columbus, OH 43210 USA.
EM lindy.weaver@osumc.edu
CR American Journal of Occupational Therapy, 2014, AM J OCCUP THER, V68, pS1, DOI 10.5014/ajot.2014.682006
   Association AP, 2013, DIAGNOSTIC STAT MANU, DOI DOI 10.1176/APPI.BOOKS.9780890425596
   Baio Jon, 2012, Morbidity and Mortality Weekly Report, V61, P1
   Ben-Sasson A, 2009, J AUTISM DEV DISORD, V39, P1, DOI 10.1007/s10803-008-0593-3
   Bennett KD, 2013, EDUC TRAIN AUTISM DE, V48, P67
   Bereznak S, 2012, J DEV PHYS DISABIL, V24, P269, DOI 10.1007/s10882-012-9270-8
   Bimbrahw J, 2012, ASSIST TECHNOL, V24, P286, DOI 10.1080/10400435.2012.680661
   Binnendyk L, 2009, J POSIT BEHAV INTERV, V11, P47, DOI 10.1177/1098300708318965
   Burke RV, 2013, J VOCAT REHABIL, V38, P1, DOI 10.3233/JVR-120616
   Butterworth J., 2013, STATEDATA NATL REPOR
   Drysdale J, 2008, SCAND J OCCUP THER, V15, P247, DOI 10.1080/11038120802456136
   Dunn W, 2012, AM J OCCUP THER, V66, P520, DOI 10.5014/ajot.2012.004119
   EGGLETON I, 1999, J VOCATIONAL REHABIL, V13, P95
   Gadow KD, 2005, AUTISM, V9, P392, DOI 10.1177/1362361305056079
   Gentry T, 2012, J VOCAT REHABIL, V37, P75, DOI 10.3233/JVR-2012-0601
   Haley S.M., 1992, PEDIAT EVALUATION DI
   Hoffman CD, 2008, FOCUS AUTISM DEV DIS, V23, P155, DOI 10.1177/1088357608316271
   Hume K, 2007, J AUTISM DEV DISORD, V37, P1166, DOI 10.1007/s10803-006-0260-5
   Kanne SM, 2009, J AUTISM DEV DISORD, V39, P827, DOI 10.1007/s10803-008-0688-x
   Kellems RO, 2012, CAREER DEV TRANSIT E, V35, P155, DOI 10.1177/0885728812443082
   Koenig KP, 2012, AM J OCCUP THER, V66, P538, DOI 10.5014/ajot.2012.004390
   Law M., 1990, CANADIAN OCCUPATIONA
   Lecavalier L, 2006, J AUTISM DEV DISORD, V36, P1101, DOI 10.1007/s10803-006-0147-5
   Mechling LC, 2012, J AUTISM DEV DISORD, V42, P2364, DOI 10.1007/s10803-012-1484-1
   Mechling LC, 2009, J AUTISM DEV DISORD, V39, P1420, DOI 10.1007/s10803-009-0761-0
   Oriel KN, 2011, PEDIATR PHYS THER, V23, P187, DOI 10.1097/PEP.0b013e318218f149
   Petrovski P, 1997, J INTELLECT DEV DIS, V22, P199, DOI 10.1080/13668259700033411
   Phelan S, 2009, CAN J OCCUP THER, V76, P23, DOI 10.1177/000841740907600107
   Richdale AL, 2009, SLEEP MED REV, V13, P403, DOI 10.1016/j.smrv.2009.02.003
   Rodger S., 2008, BRIT J OCCUP THER, V71, P23, DOI [DOI 10.1177/030802260807100, https://doi.org/10.1177/030802260807100105]
   Rodger Sylvia, 2007, Phys Occup Ther Pediatr, V27, P7
   Sackett DL, 1996, BRIT MED J, V312, P71, DOI 10.1136/bmj.312.7023.71
   Schaaf RC, 2014, J AUTISM DEV DISORD, V44, P1493, DOI 10.1007/s10803-013-1983-8
   Schaaf RC, 2011, AUTISM, V15, P373, DOI 10.1177/1362361310386505
   Seiverling L, 2012, J APPL BEHAV ANAL, V45, P197, DOI 10.1901/jaba.2012.45-197
   Singh NN, 1994, ABERRANT BEHAV CHECK
   Sowa M, 2012, RES AUTISM SPECT DIS, V6, P46, DOI 10.1016/j.rasd.2011.09.001
   Taylor JL, 2012, PEDIATRICS, V130, P531, DOI 10.1542/peds.2012-0682
   Twachtman-Reilly J, 2008, LANG SPEECH HEAR SER, V39, P261, DOI 10.1044/0161-1461(2008/025)
   Van Laarhoven T, 2012, EDUC TRAIN AUTISM DE, V47, P447
NR 40
TC 28
Z9 28
U1 3
U2 21
PU AMER OCCUPATIONAL THERAPY ASSOC, INC
PI BETHESDA
PA 4720 MONTGOMERY LANE, BETHESDA, MD 20814-3425 USA
SN 0272-9490
EI 1943-7676
J9 AM J OCCUP THER
JI Am. J. Occup. Ther.
PD SEP-OCT
PY 2015
VL 69
IS 5
SI SI
AR 6905180020
DI 10.5014/ajot.2015.017962
PG 11
WC Rehabilitation
WE Social Science Citation Index (SSCI)
SC Rehabilitation
GA CS2TR
UT WOS:000361925400004
PM 26356654
DA 2022-03-20
ER

PT J
AU Pan, CY
   Chu, CH
   Tsai, CL
   Sung, MC
   Huang, CY
   Ma, WY
AF Pan, Chien-Yu
   Chu, Chia-Hua
   Tsai, Chia-Liang
   Sung, Ming-Chih
   Huang, Chu-Yang
   Ma, Wei-Ya
TI The impacts of physical activity intervention on physical and cognitive
   outcomes in children with autism spectrum disorder
SO AUTISM
LA English
DT Article
DE autism spectrum disorder; executive function; motor skill proficiency;
   physical activity intervention
ID EXECUTIVE FUNCTION; MOTOR-SKILLS; EXERCISE; PROGRAM; COORDINATION;
   ADOLESCENTS; SEVERITY; SYMPTOMS; BEHAVIOR; ADULTS
AB This study examined the effects of a 12-week physical activity intervention on the motor skill proficiency and executive function of 22 boys (aged 9.08 +/- 1.75years) with autism spectrum disorder. In Phase I of the 12weeks, 11 boys with autism spectrum disorder (Group A) received the intervention, whereas the other 11 boys with autism spectrum disorder (Group B) did not (true control, no intervention). The arrangement was reversed in Phase II, which lasted an additional 12weeks. The Bruininks-Oseretsky Test of Motor Proficiency, Second Edition, and the Wisconsin Card Sorting Test were conducted three times for each participant (Group A, primary grouping: baseline (T1), post-assessment (T2), and follow-up assessment (T3); Group B, control grouping: T1-T2; intervention condition, T2-T3). The main findings were that both groups of children with autism spectrum disorder significantly exhibited improvements in motor skill proficiency (the total motor composite and two motor-area composites) and executive function (three indices of the Wisconsin Card Sorting Test) after 12weeks of physical activity intervention. In addition, the effectiveness appeared to have been sustained for at least 12weeks in Group A. The findings provide supporting evidence that physical activity interventions involving table tennis training may be a viable therapeutic option for treating children with autism spectrum disorder.
C1 [Pan, Chien-Yu; Chu, Chia-Hua; Sung, Ming-Chih; Huang, Chu-Yang; Ma, Wei-Ya] Natl Kaohsiung Normal Univ, Kaohsiung, Taiwan.
   [Tsai, Chia-Liang] Natl Cheng Kung Univ, Tainan, Taiwan.
RP Pan, CY (通讯作者)，Natl Kaohsiung Normal Univ, Dept Phys Educ, 116 He Ping First Rd, Kaohsiung 802, Taiwan.
EM chpan@nknucc.nknu.edu.tw
RI Tsai, Chia-Liang/A-9261-2011
OI Tsai, Chia-Liang/0000-0001-6173-2879; Pan, Chien-Yu/0000-0001-8113-5350
FU MOSTMinistry of Science and Technology (MOST) Korea
   [103-2410-H-017-026-MY3]
FX This research was supported by MOST 103-2410-H-017-026-MY3.
CR Almond, 2008, AUTISM BEHAV CHECKLI
   Ament K, 2015, J AUTISM DEV DISORD, V45, P742, DOI 10.1007/s10803-014-2229-0
   Anderson-Hanley C, 2011, PSYCHOL RES BEHAV MA, V4, P129, DOI 10.2147/PRBM.S24016
   [Anonymous], 2007, INT CLASS FUNCT DIS
   APA, 2013, DIAGN STAT MAN MENT
   Bass M, 2009, J AUTISM DEV DISORD, V39, P1261, DOI 10.1007/s10803-009-0734-3
   Becker DR, 2014, EARLY CHILD RES Q, V29, P411, DOI 10.1016/j.ecresq.2014.04.014
   Bhat AN, 2011, PHYS THER, V91, P1116, DOI 10.2522/ptj.20100294
   Bonnier Beatrice, 2006, Scand J Occup Ther, V13, P13, DOI 10.1080/11038120510031833
   Bremer E, 2015, AUTISM, V19, P980, DOI 10.1177/1362361314557548
   Bruininks B. D., 2005, BRUININKS OSERETSKY
   Chan AA, 2013, PLOS ONE, V8, DOI 10.1371/journal.pone.0056831
   Chang YK, 2014, ARCH CLIN NEUROPSYCH, V29, P217, DOI 10.1093/arclin/acu003
   Chen YC, 2015, PHYS ED J, V48, P105
   Constantino JN, 2012, SOCIAL RESPONSIVENES
   Crova C, 2014, J SPORT SCI, V32, P201, DOI 10.1080/02640414.2013.828849
   Diamond A, 2011, SCIENCE, V333, P959, DOI 10.1126/science.1204529
   Fournier KA, 2010, J AUTISM DEV DISORD, V40, P1227, DOI 10.1007/s10803-010-0981-3
   Gapin JI, 2011, PREV MED, V52, pS70, DOI 10.1016/j.ypmed.2011.01.022
   Geurts HM, 2009, TRENDS COGN SCI, V13, P74, DOI 10.1016/j.tics.2008.11.006
   Gotham K, 2009, J AUTISM DEV DISORD, V39, P693, DOI 10.1007/s10803-008-0674-3
   Green D, 2009, DEV MED CHILD NEUROL, V51, P311, DOI 10.1111/j.1469-8749.2008.03242.x
   Guiney H, 2013, PSYCHON B REV, V20, P73, DOI 10.3758/s13423-012-0345-4
   Heaton, 1981, WISCONSIN CARD SORTI
   Heaton R.K., 2003, WISCONSIN CARD SORTI
   Hilton CL, 2014, AM J OCCUP THER, V68, P57, DOI 10.5014/ajot.2014.008664
   Hume K, 2009, J AUTISM DEV DISORD, V39, P1329, DOI 10.1007/s10803-009-0751-2
   Lloyd M, 2013, AUTISM, V17, P133, DOI 10.1177/1362361311402230
   Lopez BR, 2005, J AUTISM DEV DISORD, V35, P445, DOI 10.1007/s10803-005-5035-x
   LORD C, 1994, J AUTISM DEV DISORD, V24, P659, DOI 10.1007/BF02172145
   Lord C., 2002, AUTISM DIAGNOSTIC OB
   MacDonald M, 2014, ADAPT PHYS ACT Q, V31, P95, DOI 10.1123/apaq.2013-0068
   MacDonald M, 2013, ADAPT PHYS ACT Q, V30, P271, DOI 10.1123/apaq.30.3.271
   MacDonald M, 2012, FOCUS AUTISM DEV DIS, V27, P12, DOI 10.1177/1088357611428333
   McClelland MM, 2014, FRONT PSYCHOL, V5, DOI 10.3389/fpsyg.2014.00599
   Pan CY, 2019, J ATTEN DISORD, V23, P384, DOI 10.1177/1087054715569282
   Pan CY, 2014, AUTISM, V18, P156, DOI 10.1177/1362361312458597
   Pan CY, 2010, AUTISM, V14, P9, DOI 10.1177/1362361309339496
   Pesce C, 2012, J SPORT EXERCISE PSY, V34, P766, DOI 10.1123/jsep.34.6.766
   Polgar P, 2010, SCHIZOPHR RES, V122, P85, DOI 10.1016/j.schres.2010.06.007
   Pugliese CE, 2015, J AUTISM DEV DISORD, V45, P1579, DOI 10.1007/s10803-014-2309-1
   Rajendran G, 2007, DEV REV, V27, P224, DOI 10.1016/j.dr.2007.02.001
   Reed P, 2013, AUTISM, V17, P162, DOI 10.1177/1362361311409599
   Robinson S, 2009, BRAIN COGNITION, V71, P362, DOI 10.1016/j.bandc.2009.06.007
   Sachse M, 2013, J AUTISM DEV DISORD, V43, P1222, DOI 10.1007/s10803-012-1668-8
   Staples KL, 2012, INT REV RES DEV DISA, V42, P179, DOI 10.1016/B978-0-12-394284-5.00007-3
   Staples KL, 2010, J AUTISM DEV DISORD, V40, P209, DOI 10.1007/s10803-009-0854-9
   Tsai CL, 2012, BRAIN COGNITION, V79, P12, DOI 10.1016/j.bandc.2012.02.004
   Verburgh L, 2014, BRIT J SPORT MED, V48, P1
   Whyatt CP, 2012, J AUTISM DEV DISORD, V42, P1799, DOI 10.1007/s10803-011-1421-8
   Wuang YP, 2010, ADAPT PHYS ACT Q, V27, P113, DOI 10.1123/apaq.27.2.113
NR 51
TC 59
Z9 60
U1 13
U2 70
PU SAGE PUBLICATIONS LTD
PI LONDON
PA 1 OLIVERS YARD, 55 CITY ROAD, LONDON EC1Y 1SP, ENGLAND
SN 1362-3613
EI 1461-7005
J9 AUTISM
JI Autism
PD FEB
PY 2017
VL 21
IS 2
BP 190
EP 202
DI 10.1177/1362361316633562
PG 13
WC Psychology, Developmental
WE Social Science Citation Index (SSCI)
SC Psychology
GA EL7GX
UT WOS:000394790200007
PM 27056845
DA 2022-03-20
ER

PT J
AU Reinders, NJ
   Branco, A
   Wright, K
   Fletcher, PC
   Bryden, PJ
AF Reinders, Nicole J.
   Branco, Alexandra
   Wright, Kristen
   Fletcher, Paula C.
   Bryden, Pamela J.
TI Scoping Review: Physical Activity and Social Functioning in Young People
   With Autism Spectrum Disorder
SO FRONTIERS IN PSYCHOLOGY
LA English
DT Review
DE autism; physical activity; social functioning; review; intervention
ID MOTOR-SKILLS; ACTIVITY PARTICIPATION; AQUATIC SKILLS; CHILDREN;
   BEHAVIORS; EXERCISE; INTERVENTION; PROGRAM; PEER; PLAY
AB Autism Spectrum Disorder (ASD) affects similar to 1 in 59 people in North America and diagnoses continue to rise (Center for Disease Control and Prevention, 2018). Unfortunately, the exact cause of ASD is unknown and therapy remains the primary means of intervention. People with ASD experience social and behavioral deficits associated with the disorder, which affect all aspects of life such as academics, relationships, and physical activity. Research has shown a relationship between physical activity and social skills in typically developing individuals; however, this relationship is less understood in people with ASD. The purpose of this scoping review was to uncover what is known about ASD, physical activity, and social functioning. The authors searched four databases and included 40 primary research articles in the review, most of which demonstrated a relationship between physical activity and social functioning for people with ASD. The relationship appears bidirectional: social functioning influences physical activity (to a lesser extent) and physical activity influences social functioning (to a greater extent). Regrettably, there were many limitations in these articles, such as small sample sizes and the under-representation of females and adults. Therefore, the review highlights several directions for future research.
C1 [Reinders, Nicole J.; Branco, Alexandra; Wright, Kristen; Fletcher, Paula C.; Bryden, Pamela J.] Wilfrid Laurier Univ, Dept Kinesiol, Waterloo, ON, Canada.
RP Reinders, NJ (通讯作者)，Wilfrid Laurier Univ, Dept Kinesiol, Waterloo, ON, Canada.
EM nreinders@wlu.ca
RI Bryden, Pam/AAF-6706-2020
OI Bryden, Pamela/0000-0001-8862-3402
CR Ainsworth BE, 2000, MED SCI SPORT EXER, V32, pS498, DOI 10.1097/00005768-200009001-00009
   Alexander MGF, 2011, EDUC TRAIN AUTISM DE, V46, P297
   American Psychiatric Association, 2013, WHAT IS AUT
   Arksey H., 2005, INT J SOC RES METHOD, V8, P19, DOI [DOI 10.1080/1364557032000119616, 10.1080/1364557032000119616]
   Autism Canada, 2015, DIAGN CRIT DSM 5, V5
   Ayvazoglu NR, 2015, RES DEV DISABIL, V47, P93, DOI 10.1016/j.ridd.2015.08.015
   Bandini LG, 2013, AUTISM, V17, P44, DOI 10.1177/1362361312437416
   Bingham D. D., 2015, ARCH EXERCISE HLTH D, V5, P359, DOI [10.5628/aehd.v5i1-2.172, DOI 10.5628/AEHD.V5I1-2.172]
   Bock MA., 2007, FOCUS AUTISM OTHER D, V22, P88, DOI [DOI 10.1177/10883576070220020901, 10.1177/10883576070220020901]
   Boddy LM, 2015, SCHOOL PSYCHOL INT, V36, P154, DOI 10.1177/0143034314564242
   Bremer E, 2015, AUTISM, V19, P980, DOI 10.1177/1362361314557548
   Casartelli L, 2016, NEUROSCI BIOBEHAV R, V63, P98, DOI 10.1016/j.neubiorev.2016.02.001
   CAVANAUGH Lauren Katrina, 2014, J INT ASS SPECIAL ED, V15, P27
   Centers for Disease Control and Prevention, 2018, DAT STAT
   Chu CH, 2012, RES AUTISM SPECT DIS, V6, P1211, DOI 10.1016/j.rasd.2012.02.003
   Corsello CM, 2005, INFANT YOUNG CHILD, V18, P74, DOI 10.1097/00001163-200504000-00002
   Edwards H., 2017, EVIDENCE BASED MIDWI, V15, P128
   Engel AC, 2018, SPORTS MED, V48, P1845, DOI 10.1007/s40279-018-0923-3
   Eversole M, 2016, J AUTISM DEV DISORD, V46, P10, DOI 10.1007/s10803-015-2529-z
   Ferguson BR, 2013, CHILD FAM BEHAV THER, V35, P293, DOI 10.1080/07317107.2013.846648
   Ginis KAM, 2016, HEALTH PSYCHOL REV, V10, P478, DOI 10.1080/17437199.2016.1198240
   Healy S, 2013, BRIT J LEARN DISABIL, V41, P222, DOI 10.1111/bld.12053
   Hilton CL, 2008, AM J OCCUP THER, V62, P554, DOI 10.5014/ajot.62.5.554
   Jago R, 2010, BMC PUBLIC HEALTH, V10, DOI 10.1186/1471-2458-10-194
   Jones RA, 2017, PLOS ONE, V12, DOI 10.1371/journal.pone.0172482
   Karakas G, 2016, J PHYS ED SPORTS SCI, V10, P280
   Ketcheson L, 2018, AUTISM, V22, P414, DOI 10.1177/1362361316683889
   Kushki A, 2011, J AUTISM DEV DISORD, V41, P1706, DOI 10.1007/s10803-011-1206-0
   Lang R, 2010, RES AUTISM SPECT DIS, V4, P565, DOI 10.1016/j.rasd.2010.01.006
   Ledford JR, 2016, FOCUS AUTISM DEV DIS, V31, P163, DOI 10.1177/1088357614547892
   Leekam SR, 2011, PSYCHOL BULL, V137, P562, DOI 10.1037/a0023341
   Lindquist CH, 1999, PREV MED, V29, P305, DOI 10.1006/pmed.1999.0546
   Llewellyn A, 2000, DISABIL SOC, V15, P157, DOI 10.1080/09687590025829
   Loy D. P., 2000, Therapeutic Recreation Journal, V34, P190
   Luo, 2015, PHYSIOTHERAPY, V101, P1685, DOI [10.1016/j.physio.2015.03.091, DOI 10.1016/J.PHYSIO.2015.03.091]
   MacDonald M, 2017, ADAPT PHYS ACT Q, V34, P19, DOI 10.1123/APAQ.2016-0028
   MacDonald M, 2013, ADAPT PHYS ACT Q, V30, P271, DOI 10.1123/apaq.30.3.271
   Macpherson K, 2015, J AUTISM DEV DISORD, V45, P3836, DOI 10.1007/s10803-014-2072-3
   Magnusson J, 2012, JEPONLINE, V15, P71
   Matshushita H., 2010, JAPANESE J SPECIAL E, V47, P495, DOI [10.6033/tokkyou.47.495, DOI 10.6033/TOKKYOU.47.495]
   Matson JL, 2012, RES AUTISM SPECT DIS, V6, P971, DOI 10.1016/j.rasd.2011.07.019
   Memari AH, 2017, RES AUTISM SPECT DIS, V33, P21, DOI 10.1016/j.rasd.2016.10.001
   Memari AH, 2015, NEUROL RES INT, V2015, DOI 10.1155/2015/531906
   Miltenberger CA, 2014, J AUTISM DEV DISORD, V44, P41, DOI 10.1007/s10803-013-1850-7
   Movahedi A, 2013, RES AUTISM SPECT DIS, V7, P1054, DOI 10.1016/j.rasd.2013.04.012
   Muller E, 2008, AUTISM, V12, P173, DOI 10.1177/1362361307086664
   Must A, 2015, J PHYS ACT HEALTH, V12, P529, DOI 10.1123/jpah.2013-0271
   Obrusnikova I, 2012, ADAPT PHYS ACT Q, V29, P63, DOI 10.1123/apaq.29.1.63
   Obrusnikova I, 2011, J DEV PHYS DISABIL, V23, P195, DOI 10.1007/s10882-010-9215-z
   Pan C, 2005, J PHYS ACT HEALTH, V2, P412, DOI DOI 10.1123/JPAH.2.4.412
   Pan CY, 2006, J AUTISM DEV DISORD, V36, P597, DOI 10.1007/s10803-006-0101-6
   Pan CY, 2011, RES Q EXERCISE SPORT, V82, P491, DOI 10.1080/02701367.2011.10599782
   Pan CY, 2010, AUTISM, V14, P9, DOI 10.1177/1362361309339496
   Pan CY, 2009, RES AUTISM SPECT DIS, V3, P22, DOI 10.1016/j.rasd.2008.03.002
   Potvin MC, 2013, J AUTISM DEV DISORD, V43, P445, DOI 10.1007/s10803-012-1589-6
   Radhakrishna Shantha, 2010, Int J Yoga, V3, P26, DOI 10.4103/0973-6131.66775
   Sanchez-Villegas A, 2012, BRIT J SPORT MED, V46, P443, DOI 10.1136/bjsm.2010.081836
   Schenkelberg MA, 2017, J AUTISM DEV DISORD, V47, P1223, DOI 10.1007/s10803-017-3037-0
   Schenkelberg MA, 2015, J PHYS ACT HEALTH, V12, P636, DOI 10.1123/jpah.2013-0312
   Smith LE, 2015, THESIS
   Solish A, 2010, J APPL RES INTELLECT, V23, P226, DOI 10.1111/j.1468-3148.2009.00525.x
   Sowa M, 2012, RES AUTISM SPECT DIS, V6, P46, DOI 10.1016/j.rasd.2011.09.001
   Sparaci L, 2015, AUTISM RES, V8, P398, DOI 10.1002/aur.1455
   Srinivasan SM, 2014, PHYS THER, V94, P875, DOI 10.2522/ptj.20130157
   Sutherland S, 2010, J LEISURE RES, V42, P153, DOI 10.1080/00222216.2010.11950199
   Tan W. Z. B, 2011, PHYS ACTIVITY ITS IM, pi
   Tint A, 2017, J INTELL DISABIL RES, V61, P168, DOI 10.1111/jir.12311
   Toscano CVA, 2018, PERCEPT MOTOR SKILL, V125, P126, DOI 10.1177/0031512517743823
   Tyler Kiley, 2014, Autism Res Treat, V2014, P312163, DOI 10.1155/2014/312163
   van der Fels IMJ, 2015, J SCI MED SPORT, V18, P697, DOI 10.1016/j.jsams.2014.09.007
   van der Ploeg HP, 2004, SPORTS MED, V34, P639, DOI 10.2165/00007256-200434100-00002
   Walsh-Allen M., 2010, CRITICAL SOCIAL THIN, V2, P93
   Ward P, 2006, ADAPT PHYS ACT Q, V23, P233, DOI 10.1123/apaq.23.3.233
   Whyatt CP, 2012, J AUTISM DEV DISORD, V42, P1799, DOI 10.1007/s10803-011-1421-8
   Williams B, 2016, NURS EDUC TODAY, V42, P23, DOI 10.1016/j.nedt.2016.03.024
   Wong C., 2014, EVIDENCE BASED PRACT
   World Health Organization (WHO), 2018, PHYS ACT HLTH MOR AC
   Zachor DA, 2017, DEV MED CHILD NEUROL, V59, P550, DOI 10.1111/dmcn.13337
   Zurc J, 2012, ZDR VESTN, V81, P847
NR 79
TC 25
Z9 25
U1 4
U2 18
PU FRONTIERS MEDIA SA
PI LAUSANNE
PA AVENUE DU TRIBUNAL FEDERAL 34, LAUSANNE, CH-1015, SWITZERLAND
SN 1664-1078
J9 FRONT PSYCHOL
JI Front. Psychol.
PD FEB 13
PY 2019
VL 10
AR 120
DI 10.3389/fpsyg.2019.00120
PG 17
WC Psychology, Multidisciplinary
WE Social Science Citation Index (SSCI)
SC Psychology
GA HL4OM
UT WOS:000458701400001
PM 30814964
OA Green Published, gold
DA 2022-03-20
ER

PT J
AU Sung, MC
   Ku, B
   Leung, W
   MacDonald, M
AF Sung, Ming-Chih
   Ku, Byungmo
   Leung, Willie
   MacDonald, Megan
TI The Effect of Physical Activity Interventions on Executive Function
   Among People with Neurodevelopmental Disorders: A Meta-Analysis
SO JOURNAL OF AUTISM AND DEVELOPMENTAL DISORDERS
LA English
DT Article
DE Disability; Exercise intervention; Cognition; ADHD; ASD
ID DEVELOPMENTAL COORDINATION DISORDER; AUTISM SPECTRUM DISORDER; DEFICIT
   HYPERACTIVITY DISORDER; RACKET-SPORT INTERVENTION; CLOSED-SKILL
   EXERCISE; COGNITIVE FUNCTION; DOWN-SYNDROME; CARDIORESPIRATORY FITNESS;
   ACADEMIC-ACHIEVEMENT; INHIBITORY CONTROL
AB The current meta-analysis comprehensively examined the effects of physical activity interventions on executive function among people with neurodevelopmental disorders. The meta-analysis included 34 studies with 1058 participants aged 5-33 years. Results indicated an overall significant medium effect of physical activity interventions on improving executive function in people with neurodevelopmental disorders under the random-effect model (Hedges' g = 0.56, p < .001). Significant moderators of the effects of physical activity intervention on executive function included age, intervention length and session time, executive function subdomains, and intervention dose (total minutes in the intervention). This meta-analysis provides support for the effectiveness of physical activity interventions on executive function among people with neurodevelopmental disorders. Future studies and limitations are discussed.
C1 [Sung, Ming-Chih; Leung, Willie; MacDonald, Megan] Oregon State Univ, Coll Publ Hlth & Human Sci, Sch Biol & Populat Hlth Sci, Adapted Phys Act,Kinesiol, Rm 8 Womens Bldg,160 SW 26th St, Corvallis, OR 97331 USA.
   [Ku, Byungmo] Nanyang Technol Univ, Natl Inst Educ, Phys Educ & Sports Sci Acad Grp, Singapore 639798, Singapore.
RP Sung, MC (通讯作者)，Oregon State Univ, Coll Publ Hlth & Human Sci, Sch Biol & Populat Hlth Sci, Adapted Phys Act,Kinesiol, Rm 8 Womens Bldg,160 SW 26th St, Corvallis, OR 97331 USA.
EM sungmin@oregonstate.edu
OI Sung, Ming-Chih/0000-0001-8575-8360; Ku, Byungmo/0000-0002-0668-9190;
   MacDonald, Megan/0000-0001-6909-2247
CR Adolph KE, 2008, CURR DIR PSYCHOL SCI, V17, P213, DOI 10.1111/j.1467-8721.2008.00577.x
   Afshari J, 2012, RES AUTISM SPECT DIS, V6, P1331, DOI 10.1016/j.rasd.2012.05.003
   Akin N, 2017, EUROPEAN J PHYS ED S, V3, P3
   Amador-Ruiz S, 2018, J SCHOOL HEALTH, V88, P538, DOI 10.1111/josh.12639
   American Psychiatric Association, 2013, DIAGN STAT MAN MENT, DOI [DOI 10.1176/APPI.BOOKS.9780890425596, 10.1176/appi.books.9780890425596]
   Anderson-Hanley C, 2011, PSYCHOL RES BEHAV MA, V4, P129, DOI 10.2147/PRBM.S24016
   Bausela-Herreras E, 2019, REV NEUROLOGIA, V69, P461, DOI 10.33588/rn.6911.2019133
   Bedard AC, 2002, DEV NEUROPSYCHOL, V21, P93, DOI 10.1207/S15326942DN2101_5
   Benzing V, 2019, SCAND J MED SCI SPOR, V29, P1243, DOI 10.1111/sms.13446
   Best JR, 2010, DEV REV, V30, P331, DOI 10.1016/j.dr.2010.08.001
   Best JR, 2010, CHILD DEV, V81, P1641, DOI 10.1111/j.1467-8624.2010.01499.x
   Best JR, 2009, DEV REV, V29, P180, DOI 10.1016/j.dr.2009.05.002
   Blakemore SJ, 2006, J CHILD PSYCHOL PSYC, V47, P296, DOI 10.1111/j.1469-7610.2006.01611.x
   Borenstein M., 2021, INTRO METAANALYSIS
   Borgi M, 2016, J AUTISM DEV DISORD, V46, P1, DOI 10.1007/s10803-015-2530-6
   Brown TE, 2010, POSTGRAD MED, V122, P42, DOI 10.3810/pgm.2010.09.2200
   Bustamante EE, 2016, MED SCI SPORT EXER, V48, P1397, DOI 10.1249/MSS.0000000000000891
   Centers for Disease Control and Prevention, 2020, DATA STAT AUTISM SPE
   Cerrillo-Urbina AJ, 2015, CHILD CARE HLTH DEV, V41, P779, DOI 10.1111/cch.12255
   Cervantes PE, 2015, J AUTISM DEV DISORD, V45, P3961, DOI 10.1007/s10803-015-2553-z
   Chaddock-Heyman L, 2013, FRONT HUM NEUROSCI, V7, DOI 10.3389/fnhum.2013.00072
   Chan AS, 2013, PLOS ONE, V8, DOI 10.1371/journal.pone.0068184
   Chang YK, 2012, BRAIN RES, V1453, P87, DOI 10.1016/j.brainres.2012.02.068
   Chang YK, 2014, ARCH CLIN NEUROPSYCH, V29, P217, DOI 10.1093/arclin/acu003
   Chang YK, 2012, ARCH CLIN NEUROPSYCH, V27, P225, DOI 10.1093/arclin/acr094
   Chen CC, 2019, J DEV PHYS DISABIL, V31, P847, DOI 10.1007/s10882-019-09677-1
   Chen CC, 2016, J INTELL DISABIL RES, V60, P606, DOI 10.1111/jir.12258
   Chen CC, 2015, J INTELL DISABIL RES, V59, P589, DOI 10.1111/jir.12163
   Chen FT, 2020, SPORTS MED, V50, P1451, DOI 10.1007/s40279-020-01292-x
   Chen MD, 2015, NEUROPSYCH DIS TREAT, V11, P2287, DOI 10.2147/NDT.S89083
   Choi JW, 2015, MED SCI SPORT EXER, V47, P33, DOI 10.1249/MSS.0000000000000373
   Christensen Deborah L, 2018, MMWR Surveill Summ, V65, P1, DOI [10.15585/mmwr.ss6503a1, 10.15585/mmwr.ss6513a1]
   Churchill JD, 2002, NEUROBIOL AGING, V23, P941, DOI 10.1016/S0197-4580(02)00028-3
   Colcombe S, 2003, PSYCHOL SCI, V14, P125, DOI 10.1111/1467-9280.t01-1-01430
   Collins A, 2012, PLOS BIOL, V10, DOI 10.1371/journal.pbio.1001293
   Conn VS, 2011, AM J PUBLIC HEALTH, V101, P751, DOI 10.2105/AJPH.2010.194381
   Corbett BA, 2009, PSYCHIAT RES, V166, P210, DOI 10.1016/j.psychres.2008.02.005
   Cotman CW, 2007, TRENDS NEUROSCI, V30, P464, DOI 10.1016/j.tins.2007.06.011
   Crisci G, 2021, FRONT HUM NEUROSCI, V15, DOI 10.3389/fnhum.2021.594234
   Danielson ML, 2018, J CLIN CHILD ADOLESC, V47, P199, DOI 10.1080/15374416.2017.1417860
   Delgado-Lobete L, 2019, RES DEV DISABIL, V86, P31, DOI 10.1016/j.ridd.2019.01.004
   DeLuca Stephanie C, 2017, BMC Res Notes, V10, P743, DOI 10.1186/s13104-017-3065-z
   Diamond A, 2013, ANNU REV PSYCHOL, V64, P135, DOI 10.1146/annurev-psych-113011-143750
   Diamond A, 2011, SCIENCE, V333, P959, DOI 10.1126/science.1204529
   Donnelly JE, 2016, MED SCI SPORT EXER, V48, P1197, DOI 10.1249/MSS.0000000000000901
   Dustman R. E., 1994, Journal of Aging and Physical Activity, V2, P143
   Etnier JL, 2006, BRAIN RES REV, V52, P119, DOI 10.1016/j.brainresrev.2006.01.002
   Fedewa AL, 2011, RES Q EXERCISE SPORT, V82, P521
   Fritz KM, 2016, MED SCI SPORT EXER, V48, P1153, DOI 10.1249/MSS.0000000000000864
   Geifman N, 2013, AGE, V35, P2357, DOI 10.1007/s11357-013-9510-6
   Gioia GA, 2002, CHILD NEUROPSYCHOL, V8, P121, DOI 10.1076/chin.8.2.121.8727
   Halperin JM, 2012, NEUROTHERAPEUTICS, V9, P531, DOI 10.1007/s13311-012-0123-z
   Hillman CH, 2009, NEUROSCIENCE, V159, P1044, DOI 10.1016/j.neuroscience.2009.01.057
   Hillman CH, 2005, MED SCI SPORT EXER, V37, P1967, DOI 10.1249/01.mss.0000176680.79702.ce
   Holzapfel SD, 2016, J COGN PSYCHOL, V28, P990, DOI 10.1080/20445911.2016.1205592
   Huizinga M, 2006, NEUROPSYCHOLOGIA, V44, P2017, DOI 10.1016/j.neuropsychologia.2006.01.010
   Hume K, 2009, J AUTISM DEV DISORD, V39, P1329, DOI 10.1007/s10803-009-0751-2
   Johnson SB, 2009, J ADOLESCENT HEALTH, V45, P216, DOI 10.1016/j.jadohealth.2009.05.016
   Kadri A, 2019, INT J ENV RES PUB HE, V16, DOI 10.3390/ijerph16020204
   Kashfi TE, 2019, PERCEPT MOTOR SKILL, V126, P477, DOI 10.1177/0031512519836811
   Knight, 2002, PRINCIPLES FRONTAL L, P466, DOI DOI 10.1093/ACPROF:OSO/9780195134971.003.0029
   Lambourne K, 2010, BRAIN RES, V1341, P12, DOI 10.1016/j.brainres.2010.03.091
   Lanfranchi S, 2010, J INTELL DISABIL RES, V54, P308, DOI 10.1111/j.1365-2788.2010.01262.x
   Lee K, 2019, RES DEV DISABIL, V94, DOI 10.1016/j.ridd.2019.103459
   Loveall SJ, 2017, J INTELL DISABIL RES, V61, P877, DOI 10.1111/jir.12396
   Macdonald G, 2012, COCHRANE DB SYST REV, DOI 10.1002/14651858.CD001930.pub3
   McGuire DO, 2019, DISABIL HEALTH J, V12, P443, DOI 10.1016/j.dhjo.2019.01.005
   Memarmoghaddam M, 2016, J Med Life, V9, P373
   Memisevic H, 2014, J INTELL DISABIL RES, V58, P830, DOI 10.1111/jir.12098
   Miyake A, 2000, COGNITIVE PSYCHOL, V41, P49, DOI 10.1006/cogp.1999.0734
   Moher D, 2009, BMJ-BRIT MED J, V339, DOI [10.1136/bmj.b2535, 10.1136/bmj.i4086, 10.1016/j.ijsu.2010.02.007, 10.1136/bmj.g7647, 10.1186/2046-4053-4-1]
   Northey JM, 2018, BRIT J SPORT MED, V52, P154, DOI 10.1136/bjsports-2016-096587
   Otterman DL, 2019, CHILD ADOL PSYCH MEN, V13, DOI 10.1186/s13034-019-0299-7
   Ozonoff S, 1999, J AUTISM DEV DISORD, V29, P171, DOI 10.1023/A:1023052913110
   Pan CY, 2017, AUTISM, V21, P190, DOI 10.1177/1362361316633562
   Pan CY, 2019, J ATTEN DISORD, V23, P384, DOI 10.1177/1087054715569282
   Pan CY, 2016, RES DEV DISABIL, V57, P1, DOI 10.1016/j.ridd.2016.06.009
   Pesce C., 2009, EXERCISE COGNITIVE F, P213, DOI [10.1002/9780470740668.ch11, DOI 10.1002/9780470740668.CH11]
   Pesce C, 2013, MENT HEALTH PHYS ACT, V6, P172, DOI 10.1016/j.mhpa.2013.07.001
   Petersen A., 2017, BRAIN MATURATION COG, DOI [10.4324/9781315082028, DOI 10.4324/9781315082028]
   Phung JN, 2019, J AUTISM DEV DISORD, V49, P3669, DOI 10.1007/s10803-019-04072-3
   Piaget, 2003, PSYCHOL INTELL, DOI [10.4324/9780203164730, DOI 10.4324/9780203164730]
   Reale L, 2017, EUR CHILD ADOLES PSY, V26, P1443, DOI 10.1007/s00787-017-1005-z
   Ringenbach SDR, 2015, J INTELLECT DEV DIS, V40, P376, DOI 10.3109/13668250.2015.1080352
   Ringenbach SDR, 2014, INTELLECT DEV DISAB, V52, P124, DOI 10.1352/1934-9556-52.2.124
   Robinson S, 2009, BRAIN COGNITION, V71, P362, DOI 10.1016/j.bandc.2009.06.007
   ROSENTHAL R, 1986, PSYCHOL BULL, V99, P400, DOI 10.1037/0033-2909.99.3.400
   Saito M, 2020, MOL AUTISM, V11, DOI 10.1186/s13229-020-00342-5
   Schreiber JE, 2014, J INT NEUROPSYCH SOC, V20, P41, DOI 10.1017/S1355617713001100
   Shema-Shiratzky S, 2019, DEV NEUROREHABIL, V22, P431, DOI 10.1080/17518423.2018.1476602
   Sibley BA, 2003, PEDIATR EXERC SCI, V15, P243, DOI 10.1123/pes.15.3.243
   Smith AL, 2013, J ATTEN DISORD, V17, P70, DOI 10.1177/1087054711417395
   Smith SD, 2019, PSYCHIAT RES, V278, P248, DOI 10.1016/j.psychres.2019.06.021
   Soga K., 2016, J PHYS FITNESS SPORT, V5, P57, DOI [10.7600/jpfsm.5.57, DOI 10.7600/jpfsm.5.57]
   Stroth S, 2009, BRAIN RES, V1269, P114, DOI 10.1016/j.brainres.2009.02.073
   Tan BWZ, 2016, J AUTISM DEV DISORD, V46, P3126, DOI 10.1007/s10803-016-2854-x
   Tomaszewski B, 2018, J INTELL DISABIL RES, V62, P41, DOI 10.1111/jir.12450
   Tomporowski PD, 2008, J SPORT EXERCISE PSY, V30, P497, DOI 10.1123/jsep.30.5.497
   Tomporowski PD, 2008, EDUC PSYCHOL REV, V20, P111, DOI 10.1007/s10648-007-9057-0
   Tomporowski PD, 2011, PREV MED, V52, pS3, DOI 10.1016/j.ypmed.2011.01.028
   Tsai CL, 2017, FRONT AGING NEUROSCI, V9, DOI 10.3389/fnagi.2017.00294
   Tsai CL, 2014, PSYCHONEUROENDOCRINO, V41, P121, DOI 10.1016/j.psyneuen.2013.12.014
   Tsai CL, 2014, ARCH CLIN NEUROPSYCH, V29, P173, DOI 10.1093/arclin/act081
   Tsai CL, 2012, BRAIN COGNITION, V79, P12, DOI 10.1016/j.bandc.2012.02.004
   Tsai CL, 2009, RES DEV DISABIL, V30, P1268, DOI 10.1016/j.ridd.2009.05.001
   Tse CYA, 2019, AUTISM, V23, P1699, DOI 10.1177/1362361318823910
   Tsermentseli S, 2018, RES AUTISM SPECT DIS, V53, P1, DOI 10.1016/j.rasd.2018.05.006
   Verburgh L, 2014, BRIT J SPORT MED, V48, P973, DOI 10.1136/bjsports-2012-091441
   Verret C, 2010, ADAPT PHYS ACT Q, V27, P337, DOI 10.1123/apaq.27.4.337
   Westendorp M, 2014, MED SCI SPORT EXER, V46, P414, DOI 10.1249/MSS.0b013e3182a532b3
   White Aaron M, 2009, Adolesc Med State Art Rev, V20, P73
   Zelazo P.D., 2011, WILEY BLACKWELL HDB, V2, P574, DOI [10.1002/9781444325485.ch22, DOI 10.1002/9780470996652.CH20]
   Zhu H, 2020, APPL SCI-BASEL, V10, DOI 10.3390/app10082737
NR 113
TC 1
Z9 1
U1 6
U2 14
PU SPRINGER/PLENUM PUBLISHERS
PI NEW YORK
PA 233 SPRING ST, NEW YORK, NY 10013 USA
SN 0162-3257
EI 1573-3432
J9 J AUTISM DEV DISORD
JI J. Autism Dev. Disord.
PD MAR
PY 2022
VL 52
IS 3
BP 1030
EP 1050
DI 10.1007/s10803-021-05009-5
EA APR 2021
PG 21
WC Psychology, Developmental
WE Social Science Citation Index (SSCI)
SC Psychology
GA ZC3TF
UT WOS:000640480900001
PM 33856619
DA 2022-03-20
ER

PT J
AU Marchand, G
   Healy, S
AF Marchand, Genevieve
   Healy, Sean
TI Implementation of Project CHASE (Children with Autism Supported to
   Exercise): A Facebook-Deliverea, varent-Meaiated Physical Activity
   Intervention
SO PALAESTRA
LA English
DT Article
DE Autism; Physical Activity; Exercise; Telehealth; Facebook; Parents;
   Autistic Children; Rural
ID SPECTRUM DISORDERS; HEALTH-PROMOTION; WEIGHT-GAIN; OBESITY; PARENTS
AB Web-based interventions have the potential to overcome many barriers for children with autism spectrum disorder (ASD), including reaching rural population and lowering the cost of interventions. Project CHASE is a web-based intervention involving parents of children with ASD joining a private Facebook group where they were exposed to five components targeting the Social Cognitive Theory of behavior change. This intervention is aimed at increasing the physical activity participation of youth with ASD. This article describes the two stages implementation needed to replicate Project CHASE, as well as information to adapt the program to your community. Stage one provides information to prepare the Facebook page and recruit participants. Stage two highlights the design and delivery of the five components.
C1 [Marchand, Genevieve] Humboldt State Univ, Recreat Adm, Arcata, CA 95521 USA.
   [Healy, Sean] Univ Delaware, Dept Behav Hlth & Nutr, Newark, DE 19716 USA.
RP Marchand, G (通讯作者)，Humboldt State Univ, Recreat Adm, Arcata, CA 95521 USA.
RI Healy, Sean/ABE-5201-2021
CR Ayvazoglu NR, 2015, RES DEV DISABIL, V47, P93, DOI 10.1016/j.ridd.2015.08.015
   Bandini LG, 2013, AUTISM, V17, P44, DOI 10.1177/1362361312437416
   Bandura A, 1998, PSYCHOL HEALTH, V13, P623, DOI 10.1080/08870449808407422
   Bandura A, 2004, HEALTH EDUC BEHAV, V31, P143, DOI 10.1177/1090198104263660
   Bennett A, 2012, MASTER SOCIAL WORK C
   Burrell TL, 2012, COGN BEHAV PRACT, V19, P423
   Gillette MLD, 2015, J DEV BEHAV PEDIATR, V36, P489, DOI 10.1097/DBP.0000000000000198
   GODIN G, 1985, Canadian Journal of Applied Sport Sciences, V10, P141
   Hawn C, 2009, HEALTH AFFAIR, V28, P361, DOI 10.1377/hlthaff.28.2.361
   Healy S., 2016, ADAPTED PHYS ED INCL
   Healy S., 2018, AUTISM
   Healy S, 2018, AUTISM RES, V11, P818, DOI 10.1002/aur.1955
   Healy S, 2017, J AUTISM DEV DISORD, V47, P49, DOI 10.1007/s10803-016-2920-4
   Ingersoll B, 2015, J MED INTERNET RES, V17, DOI 10.2196/jmir.4913
   Joseph RP, 2015, BMC WOMENS HEALTH, V15, DOI 10.1186/s12905-015-0186-1
   Macdonald Megan, 2011, BMC Res Notes, V4, P422, DOI 10.1186/1756-0500-4-422
   Marchand G, INT J DISABILITY DEV
   McCoy SM, 2016, J AUTISM DEV DISORD, V46, P2317, DOI 10.1007/s10803-016-2762-0
   Memari AH, 2015, NEUROL RES INT, V2015, DOI 10.1155/2015/531906
   Nevill RE, 2018, AUTISM, V22, P84, DOI 10.1177/1362361316677838
   Newton RL, 2014, JMIR MHEALTH UHEALTH, V2, DOI 10.2196/mhealth.3420
   Newton RL, 2010, AM J HEALTH PROMOT, V24, P340, DOI 10.4278/ajhp.08031224
   Niela-Vilen H, 2014, INT J NURS STUD, V51, P1524, DOI 10.1016/j.ijnurstu.2014.06.009
   Oono IP, 2013, COCHRANE DB SYST REV, DOI 10.1002/14651858.CD009774.pub2
   Pan CY, 2006, J AUTISM DEV DISORD, V36, P597, DOI 10.1007/s10803-006-0101-6
   Parsons D, 2017, J MED INTERNET RES, V19, DOI 10.2196/jmir.6651
   Pew Research Center, 2018, SOC MED US 2018 DEM
   Pickard KE, 2016, AUTISM, V20, P845, DOI 10.1177/1362361315614496
   Roffeei SHM, 2015, INT J MED INFORM, V84, P375, DOI 10.1016/j.ijmedinf.2015.01.015
   Shedlock K, 2016, J PEDIATR-US, V178, P183, DOI 10.1016/j.jpeds.2016.07.055
   Symon JB., 2001, J POSIT BEHAV INTERV, V3, P160, DOI [10.1177/109830070100300304, DOI 10.1177/109830070100300304]
   Thoren EM, 2013, ARCH DIS CHILD-FETAL, V98, pF534, DOI 10.1136/archdischild-2012-303572
   Tyler Kiley, 2014, Autism Res Treat, V2014, P312163, DOI 10.1155/2014/312163
   U.S. Census Bureau, 2015, STAT COUNT QUICKF HU
   U.S. Census Bureau, 2017, P60259 US CENS BUR
   US Department of Health and Human Services, 2008, ODPHP PUBL
   Valle CG, 2013, J CANCER SURVIV, V7, P355, DOI 10.1007/s11764-013-0279-5
   Vismara LA, 2013, J AUTISM DEV DISORD, V43, P2953, DOI 10.1007/s10803-013-1841-8
   Vyas AN, 2012, J MED INTERNET RES, V14, P31, DOI 10.2196/jmir.2178
   Webb TL, 2010, J MED INTERNET RES, V12, DOI 10.2196/jmir.1376
   Williamson DA, 2007, OBESITY, V15, P906, DOI 10.1038/oby.2007.597
   Williamson DA, 2012, OBESITY, V20, P1653, DOI 10.1038/oby.2012.60
   Wojcicki TR, 2014, JMIR RES PROTOC, V3, DOI 10.2196/resprot.3013
   Zheng W, 2017, GEOTECH LETT, V7, P1, DOI 10.1680/jgele.16.00088
NR 44
TC 2
Z9 2
U1 3
U2 11
PU SAGAMORE PUBL LLC
PI URBANA
PA 1807 N FEDERAL DR, URBANA, IL 61801 USA
SN 8756-5811
EI 2372-1391
J9 PALAESTRA
JI Palaestra
PY 2019
VL 33
IS 3
BP 32
EP 39
PG 8
WC Education & Educational Research
WE Emerging Sources Citation Index (ESCI)
SC Education & Educational Research
GA IU1JP
UT WOS:000483332900006
DA 2022-03-20
ER

PT J
AU Ledford, JR
   Lane, JD
   Shepley, C
   Kroll, SM
AF Ledford, Jennifer R.
   Lane, Justin D.
   Shepley, Collin
   Kroll, Sarah M.
TI Using Teacher-Implemented Playground Interventions to Increase
   Engagement, Social Behaviors, and Physical Activity for Young Children
   With Autism
SO FOCUS ON AUTISM AND OTHER DEVELOPMENTAL DISABILITIES
LA English
DT Article
DE physical activity; playground; social skills; teacher implemented;
   choice; autism; engagement
ID SCHOOL-AGED CHILDREN; SPECTRUM DISORDERS; PRESCHOOL-CHILDREN;
   MENTAL-RETARDATION; RECESS; ADOLESCENTS; EXERCISE; FITNESS;
   DISABILITIES; OVERWEIGHT
AB Children with autism have deficits in social communication and may engage in less moderate-to-vigorous physical activity (MVPA) than children without disabilities. In this study, a classroom teacher implemented two interventions in the context of an alternating treatments design. Physical activity, engagement, and social behaviors were monitored for two young children with autism spectrum disorders. Data show that engagement and social behaviors increased during a structured choice (SC) intervention condition. MVPA was variable within and across conditions, but appropriate physical activity (e.g., physical activity that was associated with engagement) was highest during the SC condition. A final condition during which the teacher prompted movement showed minimally higher physical activity with sustained social and engagement behaviors.
C1 [Ledford, Jennifer R.] Vanderbilt Univ, Nashville, TN 37203 USA.
   [Lane, Justin D.; Kroll, Sarah M.] Univ Georgia, Athens, GA 30602 USA.
   [Shepley, Collin] Oconee Cty Sch, Watkinsville, GA USA.
RP Ledford, JR (通讯作者)，Vanderbilt Univ, Dept Special Educ, Peabody Coll Box 228,110 Magnolia Circle, Nashville, TN 37203 USA.
EM jennifer.ledford@vanderbilt.edu
FU University of Georgia College of Education Early Career Faculty Grant
   Program
FX The author(s) disclosed receipt of the following financial support for
   the research, authorship, and/or publication of this article: This work
   was supported by the University of Georgia College of Education Early
   Career Faculty Grant Program.
CR Alhassan S, 2012, PEDIATR EXERC SCI, V24, P435, DOI 10.1123/pes.24.3.435
   Ayres K., 2014, SINGLE CASE RES METH, P124
   Behavior Science, 2013, DIR ASS TRACK APPL V
   BILLINGSLEY F, 1980, BEHAV ASSESS, V2, P229
   Black MH, 2013, AM J EPIDEMIOL, V178, P1120, DOI 10.1093/aje/kwt093
   Borremans E, 2010, ADAPT PHYS ACT Q, V27, P308, DOI 10.1123/apaq.27.4.308
   Brown WH, 2009, J EARLY INTERVENTION, V31, P126, DOI 10.1177/1053815109331858
   Brown WH, 2009, CHILD DEV, V80, P45, DOI 10.1111/j.1467-8624.2008.01245.x
   Celiberti DA, 1997, RES DEV DISABIL, V18, P139, DOI 10.1016/S0891-4222(96)00032-7
   Child Care Aware of America, 2013, CHILD CAR AM TOD
   de Winter CF, 2012, RES DEV DISABIL, V33, P398, DOI 10.1016/j.ridd.2011.09.022
   Dowda M, 2009, PEDIATRICS, V123, pE261, DOI 10.1542/peds.2008-2498
   ELLIOTT RO, 1994, J AUTISM DEV DISORD, V24, P565, DOI 10.1007/BF02172138
   Foley JT, 2008, J DEV PHYS DISABIL, V20, P365, DOI 10.1007/s10882-008-9103-y
   Harper CB, 2008, J AUTISM DEV DISORD, V38, P815, DOI 10.1007/s10803-007-0449-2
   Janssen I, 2010, INT J BEHAV NUTR PHY, V7, DOI 10.1186/1479-5868-7-40
   Kreichauf S, 2012, OBES REV, V13, P96, DOI 10.1111/j.1467-789X.2011.00973.x
   Ledford J. R., 2014, ANTECEDENT SOC UNPUB
   Ledford JR, 2013, J EARLY INTERVENTION, V35, P173, DOI 10.1177/1053815113515908
   Long MW, 2013, AM J PREV MED, V45, P150, DOI 10.1016/j.amepre.2013.03.011
   McWilliams C, 2009, PEDIATRICS, V124, P1650, DOI 10.1542/peds.2009-0952
   Miltenberger CA, 2014, J AUTISM DEV DISORD, V44, P41, DOI 10.1007/s10803-013-1850-7
   National Association for Sport and Physical Education, 2009, ACT START STAT PHYS
   Nicaise V, 2011, PREV MED, V53, P309, DOI 10.1016/j.ypmed.2011.08.018
   Nicholson H, 2011, PSYCHOL SCHOOLS, V48, P198, DOI 10.1002/pits.20537
   PAGE RM, 1992, J TEACH PHYS EDUC, V11, P211, DOI 10.1123/jtpe.11.3.211
   Pan CY, 2008, ADAPT PHYS ACT Q, V25, P308, DOI 10.1123/apaq.25.4.308
   Pan CY, 2008, J AUTISM DEV DISORD, V38, P1292, DOI 10.1007/s10803-007-0518-6
   Pan CY, 2011, RES AUTISM SPECT DIS, V5, P733, DOI 10.1016/j.rasd.2010.08.007
   Pan CY, 2009, RES AUTISM SPECT DIS, V3, P22, DOI 10.1016/j.rasd.2008.03.002
   Pate RR, 2004, PEDIATRICS, V114, P1258, DOI 10.1542/peds.2003-1088-L
   Pate RR, 2008, J SCHOOL HEALTH, V78, P438, DOI 10.1111/j.1746-1561.2008.00327.x
   Pate RR, 2006, OBESITY, V14, P2000, DOI 10.1038/oby.2006.234
   Potvin MC, 2013, J AUTISM DEV DISORD, V43, P445, DOI 10.1007/s10803-012-1589-6
   Ridgers ND, 2010, INT J BEHAV NUTR PHY, V7, DOI 10.1186/1479-5868-7-74
   RosenthalMalek A, 1997, J AUTISM DEV DISORD, V27, P193, DOI 10.1023/A:1025848009248
   Sit CHP, 2008, ADAPT PHYS ACT Q, V25, P247, DOI 10.1123/apaq.25.3.247
   Trost SG, 2003, INT J OBESITY, V27, P834, DOI 10.1038/sj.ijo.0802311
   Wolery M., 2014, SINGLE CASE RES METH, P297, DOI DOI 10.4324/9781315150666
NR 39
TC 13
Z9 13
U1 1
U2 41
PU SAGE PUBLICATIONS INC
PI THOUSAND OAKS
PA 2455 TELLER RD, THOUSAND OAKS, CA 91320 USA
SN 1088-3576
EI 1538-4829
J9 FOCUS AUTISM DEV DIS
JI Focus Autism Dev. Disabil.
PD SEP
PY 2016
VL 31
IS 3
BP 163
EP 173
DI 10.1177/1088357614547892
PG 11
WC Education, Special; Psychology, Developmental; Rehabilitation
WE Social Science Citation Index (SSCI)
SC Education & Educational Research; Psychology; Rehabilitation
GA DV1JN
UT WOS:000382677200001
DA 2022-03-20
ER

PT J
AU Yarimkaya, E
   Esenturk, OK
   Ilhan, EL
   Karasu, N
AF Yarimkaya, Erkan
   Esenturk, Oguz Kaan
   Ilhan, Ekrem Levent
   Karasu, Necdet
TI A WhatsApp-delivered intervention to promote physical activity in young
   children with autism spectrum disorder
SO INTERNATIONAL JOURNAL OF DEVELOPMENTAL DISABILITIES
LA English
DT Article; Early Access
DE autism spectrum disorder; intervention; WhatsApp; physical activity;
   exercise
AB Objective: The aim of this study was to examine the effects of WhatsApp-delivered physical activities on the physical activity level of children with Autism Spectrum Disorder (ASD). Method: This study used the mixed-method sequential exploratory design that consisted of the quantitative stage and the qualitative stage. The 42 family (parent and child dyads) participated in the study. Families were assigned randomly to an experimental group (n: 21) and a control group (n: 21). Families in the experimental group were engaged in 6 weeks of the WhatsApp-delivered physical activities. The data were collected through Leisure Time Exercise Questionnaire (LTEQ) and Semi-Structured Interview Questions. A two-way mixed ANOVA (2 groups x 2 time points) was used to determine the effects of WhatsApp-delivered physical activities on the physical activity level of children with ASD. Results: After the WhatsApp-delivered physical activities, a significant increase was observed in the physical activity level of children with ASD in the experimental group compared to the control group. Conclusions: The results provided evidence that WhatsApp-delivered physical activities positively affect the physical activity level of children with ASD.
C1 [Yarimkaya, Erkan] Minist Natl Educ, TOBB Orence Secondary Sch, TR-69300 Bayburt, Turkey.
   [Esenturk, Oguz Kaan] Erzincan Binali Yildirim Univ, Sch Phys Educ & Sports, Erzincan, Turkey.
   [Ilhan, Ekrem Levent] Gazi Univ, Fac Sports Sci, Ankara, Turkey.
   [Karasu, Necdet] Gazi Univ, Fac Educ Sci, Ankara, Turkey.
RP Yarimkaya, E (通讯作者)，Minist Natl Educ, TOBB Orence Secondary Sch, TR-69300 Bayburt, Turkey.
EM yarimkayaerkan@gmail.com
RI YARIMKAYA, Erkan/AAI-6858-2020
OI YARIMKAYA, Erkan/0000-0003-4337-5112; ESENTURK, OGUZ
   KAAN/0000-0002-0566-838X; Karasu, Necdet/0000-0001-7507-4109
CR American Psychiatric Association, 2013, DIAGN STAT MAN MENT, DOI [DOI 10.1176/APPI.BOOKS.9780890425596, 10.1176/appi.books.9780890425596]
   Amireault S, 2015, BMC MED RES METHODOL, V15, DOI 10.1186/s12874-015-0045-7
   Amireault S, 2015, PERCEPT MOTOR SKILL, V120, P604, DOI 10.2466/03.27.PMS.120v19x7
   [Anonymous], 2008, WORLD HLTH REPORT 20
   Bahrami F, 2016, J AUTISM DEV DISORD, V46, P978, DOI 10.1007/s10803-015-2643-y
   Bogdan R. C., 2007, QUALITATIVE RES ED I
   Brookman L, 2003, J POSIT BEHAV INTERV, V5, P249, DOI 10.1177/10983007030050040801
   Chu CH, 2012, RES AUTISM SPECT DIS, V6, P1211, DOI 10.1016/j.rasd.2012.02.003
   Cohen L., 2007, RES METHODS ED
   Corvey K, 2016, MATERN CHILD HLTH J, V20, P466, DOI 10.1007/s10995-015-1844-5
   Creswell J.W., 2009, RES DESIGN QUALITATI, DOI DOI 10.2307/1523157
   Dickinson Kathleen, 2014, Autism Res Treat, V2014, P419653, DOI 10.1155/2014/419653
   Diken IH, 2009, EARLY CHILD DEV CARE, V179, P425, DOI 10.1080/03004430701200478
   Erdogan, 2016, ADV PUBLIC HLTH, V2016, DOI DOI 10.1155/2016/3756028
   Esenturk O.K, 2020, INT J DEV DISABIL, DOI [10.1080/20473869.2020.1756115, DOI 10.1080/20473869.2020.1756115]
   Gabriels RL, 2012, RES AUTISM SPECT DIS, V6, P578, DOI 10.1016/j.rasd.2011.09.007
   Garcia-Pastor T, 2019, J AUTISM DEV DISORD, V49, P165, DOI 10.1007/s10803-018-3692-9
   GODIN G, 1985, Canadian Journal of Applied Sport Sciences, V10, P141
   Godin G., 2011, HLTH FITNESS J CANAD, V4, P18, DOI [DOI 10.14288/HFJC.V4I1.82, 10.14288/hfjc.v4i1.82]
   Grenier M, 2011, J PHYS EDUC RECREAT, V82, P28, DOI 10.1080/07303084.2011.10598558
   Hamm J, 2018, DISABIL HEALTH J, V11, P644, DOI 10.1016/j.dhjo.2018.05.004
   Healy S, 2020, INT J DISABIL DEV ED, V67, P225, DOI 10.1080/1034912X.2019.1597968
   Healy S, 2018, AUTISM RES, V11, P818, DOI 10.1002/aur.1955
   Johnston MJ, 2015, AM J SURG, V209, P45, DOI 10.1016/j.amjsurg.2014.08.030
   Joseph RP, 2015, BMC WOMENS HEALTH, V15, DOI 10.1186/s12905-015-0186-1
   LaLonde KB, 2014, RES AUTISM SPECT DIS, V8, P1679, DOI 10.1016/j.rasd.2014.09.001
   Lang R, 2010, RES AUTISM SPECT DIS, V4, P565, DOI 10.1016/j.rasd.2010.01.006
   Macdonald Megan, 2011, BMC Res Notes, V4, P422, DOI 10.1186/1756-0500-4-422
   Marchand G, 2019, PALAESTRA, V33, P32
   McCoy SM, 2016, J AUTISM DEV DISORD, V46, P2317, DOI 10.1007/s10803-016-2762-0
   Memari AH, 2015, NEUROL RES INT, V2015, DOI 10.1155/2015/531906
   Menear KS, 2015, J PHYS EDUC RECREAT, V86, P43, DOI 10.1080/07303084.2014.998395
   Muntaner-Mas A, 2017, J SPORT MED PHYS FIT, V57, P90, DOI 10.23736/S0022-4707.16.05918-1
   Narzisi A, 2020, BRAIN SCI, V10, DOI 10.3390/brainsci10040207
   Oriel KN, 2011, PEDIATR PHYS THER, V23, P187, DOI 10.1097/PEP.0b013e318218f149
   Pan CY, 2016, PHYS THER, V96, P511, DOI 10.2522/ptj.20140353
   Pan CY, 2011, RES Q EXERCISE SPORT, V82, P491, DOI 10.1080/02701367.2011.10599782
   Pan CY, 2010, AUTISM, V14, P9, DOI 10.1177/1362361309339496
   Pitetti KH, 2007, J AUTISM DEV DISORD, V37, P997, DOI 10.1007/s10803-006-0238-3
   Russell S., 2019, EUROPEAN J ADAPTED P, V11, P1, DOI [10.5507/euj.2018.008, DOI 10.5507/EUJ.2018.008]
   Sameroff AJ., 2000, HDB EARLY CHILDHOOD, V2nd, P135, DOI [10.1017/CBO9780511529320.009, DOI 10.1017/CBO9780511529320.009]
   Sorensen C, 2014, REV J AUTISM DEV DIS, V1, P344, DOI 10.1007/s40489-014-0027-4
   Sowa M, 2012, RES AUTISM SPECT DIS, V6, P46, DOI 10.1016/j.rasd.2011.09.001
   U.S. Department of Health and Human Services, 2018, PHYS ACT GUID AM, V2nd edition
   Valle CG, 2013, J CANCER SURVIV, V7, P355, DOI 10.1007/s11764-013-0279-5
   Wojcicki TR, 2014, JMIR RES PROTOC, V3, DOI 10.2196/resprot.3013
   Yarimkaya E, 2020, LIFE SPAN DISABIL, V23, P133
   Yarimkaya E, 2020, INT J DEV DISABIL, DOI 10.1080/20473869.2020.1756115
   Yarimkaya E, 2017, ANK UNIV EGIT BILIM, V18, P225
   Yerlisu-Lapa T., 2016, J RES ED TEACHING, V5, P1
NR 50
TC 2
Z9 2
U1 5
U2 14
PU TAYLOR & FRANCIS LTD
PI ABINGDON
PA 2-4 PARK SQUARE, MILTON PARK, ABINGDON OR14 4RN, OXON, ENGLAND
SN 2047-3869
EI 2047-3877
J9 INT J DEV DISABIL
JI Int. J. Dev. Disabil.
DI 10.1080/20473869.2021.1887436
EA FEB 2021
PG 12
WC Education, Special; Rehabilitation
WE Social Science Citation Index (SSCI)
SC Education & Educational Research; Rehabilitation
GA QI9RJ
UT WOS:000619326600001
DA 2022-03-20
ER

PT J
AU Tse, CYA
   Lee, HP
   Chan, KSK
   Edgar, VB
   Wilkinson-Smith, A
   Lai, WHE
AF Tse, Choi Yeung Andy
   Lee, Hong Paul
   Chan, Ka Shing Kevin
   Edgar, Veronica Bordes
   Wilkinson-Smith, Alison
   Lai, Wing Him Elvis
TI Examining the impact of physical activity on sleep quality and executive
   functions in children with autism spectrum disorder: A randomized
   controlled trial
SO AUTISM
LA English
DT Article
DE autism spectrum disorder; children; inhibition control; physical
   activity; sleep; working memory
ID SELF-REGULATION; WORKING-MEMORY; INHIBITORY CONTROL; EXERCISE;
   MELATONIN; INSOMNIA; INTERVENTIONS; FLEXIBILITY; CHILDHOOD; BEHAVIORS
AB Sleep disturbance and executive dysfunction have been widely reported in children with autism spectrum disorder. While the positive impacts of physical activity on sleep quality and cognition are documented in children with typical development, similar studies in children with autism spectrum disorder are scarce. The objective of this study was to examine the impact of physical activity on sleep quality and cognition in children with autism spectrum disorder. A total of 40 children diagnosed with autism spectrum disorder (mean age = 9.95 years) were randomly assigned into two groups: physical activity intervention and control. Four sleep parameters (sleep efficiency, sleep onset latency, sleep duration, and wake after sleep onset) and two executive functions (inhibition control and working memory) were assessed. Results revealed a significant improvement in sleep efficiency, sleep onset latency, and sleep duration in the intervention group but not in the control group during weekdays. Moreover, a significant improvement in inhibitory control was shown in the intervention group but not in the control group. No significant improvement in working memory capacity was documented in either group (ps > 0.05). Our findings highlight the value of physical activity in improving sleep quality and cognition among children with autism spectrum disorder, but specific physical activity may be required to benefit individual executive functions.
C1 [Tse, Choi Yeung Andy; Chan, Ka Shing Kevin] Educ Univ Hong Kong, Hong Kong, Peoples R China.
   [Lee, Hong Paul] Hong Kong Polytech Univ, Hong Kong, Peoples R China.
   [Edgar, Veronica Bordes] Univ Texas Southwestern Med Ctr, Dallas, TX 75390 USA.
   [Wilkinson-Smith, Alison] Childrens Med Ctr Dallas, Dallas, TX USA.
   [Lai, Wing Him Elvis] Castle Peak Hosp, Hong Kong, Peoples R China.
RP Tse, CYA (通讯作者)，Educ Univ Hong Kong, Dept Hlth & Phys Educ, Tai Po, Rm D4-2-F-07,Block D4,10 Lo Ping Rd, Hong Kong, Peoples R China.
EM andytcy@eduhk.hk
RI Tse, Andy/AAF-7431-2020; Lee, Paul/F-2549-2010
OI Tse, Andy/0000-0002-6187-9499; Lee, Paul/0000-0002-5729-6450; CHAN, Ka
   Shing Kevin/0000-0002-9749-2755
CR Alvarez-Bueno C, 2017, J AM ACAD CHILD PSY, V56, P729, DOI 10.1016/j.jaac.2017.06.012
   American Psychiatric Association, 2016, DIAGNOSTIC STAT MANU
   Andersen PN, 2013, PLOS ONE, V8, DOI 10.1371/journal.pone.0064842
   Anderson DI, 2013, FRONT PSYCHOL, V4, DOI 10.3389/fpsyg.2013.00440
   Anderson-Hanley C, 2011, PSYCHOL RES BEHAV MA, V4, P129, DOI 10.2147/PRBM.S24016
   Arendt J, 2003, J NEUROENDOCRINOL, V15, P427, DOI 10.1046/j.1365-2826.2003.00987.x
   Audiffren M, 2015, J SPORT HEALTH SCI, V4, P30, DOI 10.1016/j.jshs.2014.09.002
   Barendse EM, 2013, J NEURODEV DISORD, V5, DOI 10.1186/1866-1955-5-14
   Brand S, 2015, NEUROPSYCH DIS TREAT, V11, P1911, DOI 10.2147/NDT.S85650
   Calhoun SL, 2014, SLEEP MED, V15, P91, DOI 10.1016/j.sleep.2013.08.787
   Corsi PM, 1972, DISS ABSTR INT, p819B, DOI DOI 10.1016/B978-0-12-564350-4.50011-7
   Cortesi F, 2010, SLEEP MED, V11, P659, DOI 10.1016/j.sleep.2010.01.010
   Curcio G, 2006, SLEEP MED REV, V10, P323, DOI 10.1016/j.smrv.2005.11.001
   de Vries M, 2015, J CHILD PSYCHOL PSYC, V56, P566, DOI 10.1111/jcpp.12324
   Dewald JF, 2010, SLEEP MED REV, V14, P179, DOI 10.1016/j.smrv.2009.10.004
   Diamond A, 2011, SCIENCE, V333, P959, DOI 10.1126/science.1204529
   DiLorenzo TM, 1999, PREV MED, V28, P75, DOI 10.1006/pmed.1998.0385
   Efird J, 2011, INT J ENV RES PUB HE, V8, P15, DOI 10.3390/ijerph8010015
   Faul F, 2007, BEHAV RES METHODS, V39, P175, DOI 10.3758/BF03193146
   Fitts PM, 1967, HUM PERFORM
   Gilotty L, 2002, CHILD NEUROPSYCHOL, V8, P241, DOI 10.1076/chin.8.4.241.13504
   Goldman SE, 2012, J AUTISM DEV DISORD, V42, P531, DOI 10.1007/s10803-011-1270-5
   Gomez-Pinilla F, 2013, COMPR PHYSIOL, V3, P403, DOI 10.1002/cphy.c110063
   Gong Y.X., 1993, WECHSLER INTELLIGENC
   Gregory AM, 2012, SLEEP MED REV, V16, P129, DOI 10.1016/j.smrv.2011.03.007
   Hartescu I, 2015, J SLEEP RES, V24, P526, DOI 10.1111/jsr.12297
   Hopkins Z, 2017, J CHILD PSYCHOL PSYC, V58, P1155, DOI 10.1111/jcpp.12792
   Khan NA, 2014, PEDIATR EXERC SCI, V26, P138, DOI 10.1123/pes.2013-0125
   Krakowiak P, 2008, J SLEEP RES, V17, P197, DOI 10.1111/j.1365-2869.2008.00650.x
   Kredlow MA, 2015, J BEHAV MED, V38, P427, DOI 10.1007/s10865-015-9617-6
   Lakes KD, 2004, J APPL DEV PSYCHOL, V25, P283, DOI 10.1016/j.appdev.2004.04.002
   Lakes KD, 2013, MENT HEALTH PHYS ACT, V6, P189, DOI 10.1016/j.mhpa.2013.09.003
   Lee Hayan, 2014, J Exerc Nutrition Biochem, V18, P293, DOI 10.5717/jenb.2014.18.3.293
   Liu XC, 2006, CHILD PSYCHIAT HUM D, V37, P179, DOI 10.1007/s10578-006-0028-3
   Malow BA, 2006, SLEEP, V29, P1563, DOI 10.1093/sleep/29.12.1563
   Marrin K, 2011, EUR J APPL PHYSIOL, V111, P2707, DOI 10.1007/s00421-011-1890-7
   Maski K, 2016, LANCET NEUROL, V15, P1170, DOI 10.1016/S1474-4422(16)30204-6
   Mazurek MO, 2016, J AUTISM DEV DISORD, V46, P1906, DOI 10.1007/s10803-016-2723-7
   McEwan D, 2013, J SPORT EXERCISE PSY, V35, P239, DOI 10.1123/jsep.35.3.239
   Morgan K, 2007, DAILY SLEEP DIARY
   NEWELL KM, 1991, ANNU REV PSYCHOL, V42, P213, DOI 10.1146/annurev.ps.42.020191.001241
   Ozonoff S, 1995, LEARNING COGNITION A, P199
   Pan CY, 2017, AUTISM, V21, P190, DOI 10.1177/1362361316633562
   Pesce C, 2019, INT J SPORT EXERC PS, V17, P133, DOI 10.1080/1612197X.2016.1223421
   Psychology Software Tools Inc, 2012, E PRIM 3 0 E PRIM 3 0
   Reed P, 2013, AUTISM, V17, P162, DOI 10.1177/1362361311409599
   Richdale AL, 2009, SLEEP MED REV, V13, P403, DOI 10.1016/j.smrv.2009.02.003
   Rossignol DA, 2011, DEV MED CHILD NEUROL, V53, P783, DOI 10.1111/j.1469-8749.2011.03980.x
   Russell J, 1996, J CHILD PSYCHOL PSYC, V37, P673, DOI 10.1111/j.1469-7610.1996.tb01459.x
   Russo N, 2007, BRAIN COGNITION, V65, P77, DOI 10.1016/j.bandc.2006.04.007
   Sachse M, 2013, J AUTISM DEV DISORD, V43, P1222, DOI 10.1007/s10803-012-1668-8
   SADEH A, 1994, SLEEP, V17, P201, DOI 10.1093/sleep/17.3.201
   Souders MC, 2017, CURR PSYCHIAT REP, V19, DOI 10.1007/s11920-017-0782-x
   Souders MC, 2009, SLEEP, V32, P1566, DOI 10.1093/sleep/32.12.1566
   Szuhany KL, 2015, J PSYCHIATR RES, V60, P56, DOI 10.1016/j.jpsychires.2014.10.003
   Taylor MA, 2012, RES DEV DISABIL, V33, P1408, DOI 10.1016/j.ridd.2012.03.013
   Thorndike RL, 1986, STANFORD BINET INTEL
   Uzefovsky F, 2016, J AUTISM DEV DISORD, V46, P2774, DOI 10.1007/s10803-016-2788-3
   Verte S, 2006, J NEUROSCI METH, V151, P5, DOI 10.1016/j.jneumeth.2005.08.023
   Wachob D, 2015, J AUTISM DEV DISORD, V45, P2641, DOI 10.1007/s10803-015-2424-7
   Wallace GL, 2016, INT REV RES DEV DISA, V51, P85, DOI 10.1016/bs.irrdd.2016.07.004
   Wirojanan J, 2009, J CLIN SLEEP MED, V5, P145
   World Health Organization, 2016, QUEST ANSW AUT SPECT
   Wright L, 2014, J ABNORM PSYCHOL, V123, P429, DOI 10.1037/a0036295
   Xiao T, 2012, PLOS ONE, V7, DOI 10.1371/journal.pone.0046569
   Zimmerman BJ, 1997, J EDUC PSYCHOL, V89, P29, DOI 10.1037/0022-0663.89.1.29
NR 66
TC 21
Z9 21
U1 13
U2 55
PU SAGE PUBLICATIONS LTD
PI LONDON
PA 1 OLIVERS YARD, 55 CITY ROAD, LONDON EC1Y 1SP, ENGLAND
SN 1362-3613
EI 1461-7005
J9 AUTISM
JI Autism
PD OCT
PY 2019
VL 23
IS 7
BP 1699
EP 1710
DI 10.1177/1362361318823910
PG 12
WC Psychology, Developmental
WE Social Science Citation Index (SSCI)
SC Psychology
GA IW9DL
UT WOS:000485293500009
PM 30663324
DA 2022-03-20
ER

PT J
AU Craig, DW
AF Craig, Derek W.
TI Examining the effectiveness of physical activity interventions for
   children with autism spectrum disorders - A systematic review
SO JOURNAL OF PREVENTION & INTERVENTION IN THE COMMUNITY
LA English
DT Review
DE Autism; obesity; physical activity; systematic review
ID UNITED-STATES; ADOLESCENTS; EXERCISE; OBESITY; PREVALENCE; OVERWEIGHT;
   FITNESS; PROGRAM; HEALTH; PREVENTION
AB Obesity represents a significant threat to quality of life and overall health for typically and a typically developing children with those diagnosed with Autism Spectrum Disorder (ASD) having obesity prevalence at least as high as their typically developing counterparts. A systematic review was conducted on publications describing physical activity interventions with children and adolescents diagnosed with Autism Spectrum Disorder (ASD). We searched Ovid PubMed, Medline, Cochrane Library, PsycINFO, PsycNET, Academic Search Complete, and CINAHL, as well as the citations of publications included in the study. Intervention characteristics such as study design, participant age, sample size, mode, frequency, duration, and intensity of activity were abstracted for review. Sixteen studies were selected for review. Aerobic and anaerobic activities were employed across school and community-based settings. Evidence suggests that increasing physical activity in children and adolescents with ASD is likely to improve BMI and physical fitness.
C1 [Craig, Derek W.] Univ Texas Hlth Sci Ctr Houston, Sch Publ Hlth, Ctr Hlth Promot & Prevent Res, Dept Hlth Promot & Behav Sci, Houston, TX 77030 USA.
RP Craig, DW (通讯作者)，Univ Texas Hlth Sci Ctr Houston, Sch Publ Hlth, Ctr Hlth Promot & Prevent Res, Dept Hlth Promot & Behav Sci, Houston, TX 77030 USA.
EM derek.w.craig@uth.tmc.edu
OI Craig, Derek/0000-0003-3589-0755
CR American Psychiatric Association, 2013, DIAGN STAT MAN MENT, DOI [DOI 10.1176/APPI.BOOKS.9780890425596, 10.1176/appi.books.9780890425596]
   Bronfenbrenner U., 1979, ECOLOGY HUMAN DEV
   Crews D., 2003, COMPL HLTH PRACT REV, V8, P225, DOI [10.1177/1076167503252917, DOI 10.1177/1076167503252917]
   Curtin C, 2014, HARVARD REV PSYCHIAT, V22, P93, DOI 10.1097/HRP.0000000000000031
   Dickinson Kathleen, 2014, Autism Res Treat, V2014, P419653, DOI 10.1155/2014/419653
   Fragala-Pinkham MA, 2005, PHYS THER, V85, P1182, DOI 10.1093/ptj/85.11.1182
   Fragala-Pinkham M, 2008, DEV MED CHILD NEUROL, V50, P822, DOI 10.1111/j.1469-8749.2008.03086.x
   Fragala-Pinkham MA, 2011, DEV NEUROREHABIL, V14, P230, DOI 10.3109/17518423.2011.575438
   Harris, 1998, YOUNG ACTIVE YOUNG P
   Hayakawa K, 2011, PERCEPT MOTOR SKILL, V112, P573, DOI 10.2466/06.13.15.PMS.112.2.573-580
   Hinckson EA, 2013, RES DEV DISABIL, V34, P1170, DOI 10.1016/j.ridd.2012.12.006
   Kruk J, 2007, ASIAN PAC J CANCER P, V8, P325
   Kuczmarski RJ., 2002, VITAL HLTH STAT, V11, P1
   Lang R, 2010, RES AUTISM SPECT DIS, V4, P565, DOI 10.1016/j.rasd.2010.01.006
   Lin JD, 2010, RES DEV DISABIL, V31, P263, DOI 10.1016/j.ridd.2009.09.015
   Macdonald G, 2012, COCHRANE DB SYST REV, DOI 10.1002/14651858.CD001930.pub3
   Magnusson J, 2012, JEPONLINE, V15, P71
   Maiano C, 2011, OBES REV, V12, P189, DOI 10.1111/j.1467-789X.2010.00744.x
   Myers J, 2015, PROG CARDIOVASC DIS, V57, P306, DOI 10.1016/j.pcad.2014.09.011
   Ogden CL, 2006, JAMA-J AM MED ASSOC, V295, P1549, DOI 10.1001/jama.295.13.1549
   Ogden CL, 2016, JAMA-J AM MED ASSOC, V315, P2292, DOI 10.1001/jama.2016.6361
   Pan CY, 2017, AUTISM, V21, P190, DOI 10.1177/1362361316633562
   Pan CY, 2011, RES AUTISM SPECT DIS, V5, P733, DOI 10.1016/j.rasd.2010.08.007
   PATE RR, 1995, JAMA-J AM MED ASSOC, V273, P402, DOI 10.1001/jama.273.5.402
   Pitetti KH, 2007, J AUTISM DEV DISORD, V37, P997, DOI 10.1007/s10803-006-0238-3
   Srinivasan SM, 2014, PHYS THER, V94, P875, DOI 10.2522/ptj.20130157
   TODD T., 2006, FOCUS AUTISM DEV DIS, V21, P167, DOI [DOI 10.1177/10883576060210030501, 10.1177/10883576060210030501., DOI 10.1177/]
   Todd T, 2010, ADAPT PHYS ACT Q, V27, P226, DOI 10.1123/apaq.27.3.226
   Trost SG, 2001, INT J OBESITY, V25, P822, DOI 10.1038/sj.ijo.0801621
   U.S. Department of Health and Human Services, 1996, PHYS ACT HLTH REP SU
   Whyatt C, 2013, FRONT INTEGR NEUROSC, V7, DOI 10.3389/fnint.2013.00051
   Yilmaz I, 2004, PEDIATR INT, V46, P624, DOI 10.1111/j.1442-200x.2004.01938.x
NR 32
TC 0
Z9 0
U1 10
U2 10
PU ROUTLEDGE JOURNALS, TAYLOR & FRANCIS LTD
PI ABINGDON
PA 2-4 PARK SQUARE, MILTON PARK, ABINGDON OX14 4RN, OXON, ENGLAND
SN 1085-2352
EI 1540-7330
J9 J PREV INTERV COMMUN
JI J. Prev. Interv. Community
PD JAN 2
PY 2022
VL 50
IS 1
BP 97
EP 108
DI 10.1080/10852352.2021.1915939
EA SEP 2021
PG 12
WC Psychology, Multidisciplinary
WE Emerging Sources Citation Index (ESCI)
SC Psychology
GA YB3ST
UT WOS:000695997900001
PM 34520698
DA 2022-03-20
ER

PT J
AU Nakutin, SN
   Gutierrez, G
AF Nakutin, Sarah N.
   Gutierrez, Gabriel
TI Effect of Physical Activity on Academic Engagement and Executive
   Functioning in Children With ASD
SO SCHOOL PSYCHOLOGY REVIEW
LA English
DT Article
DE autism and related disorder; executive function; inclusion;
   intervention; behavior; single-subject design
ID AUTISM SPECTRUM DISORDER; EXERCISE; BEHAVIORS; INTERVENTIONS
AB Numerous interventions have been identified as evidence-based practices for educating students with autism spectrum disorder (ASD). Physical activity (PA) has recently been recognized as an evidence-based practice to decrease maladaptive behaviors and increase desired behaviors. Exercise has been found to increase academic engagement in students with ASD; however, little research has been completed on the effectiveness of physical exercise as a school-based intervention. PA has also been found to be an effective intervention to increase executive functioning (EF) in students with attention deficit hyperactivity disorder. However, little research has been completed on the effects of PA on EF in students with ASD. A multiple-baseline design was used to examine the effects of PA on academic engaged time and EF. Three students participated in a jogging intervention, were observed in the classroom, and completed EF measures. Results suggested large effect sizes for academic engagement for all three students. Although no significant effects were found on EF, results indicated PA may be an effective and feasible intervention to support academic achievement for students with ASD in schools.
C1 [Nakutin, Sarah N.] San Diego State Univ, Santa Monica Malibu Unified Sch Dist, San Diego, CA 92182 USA.
   [Nakutin, Sarah N.] San Diego State Univ, San Diego, CA 92182 USA.
   [Gutierrez, Gabriel] San Diego State Univ, San Diego Unified Sch Dist, San Diego, CA 92182 USA.
   [Gutierrez, Gabriel] San Diego State Univ, NASP Approved Sch Psychol Program, San Diego, CA 92182 USA.
RP Nakutin, SN (通讯作者)，San Diego State Univ, Counseling & Sch Psychol, San Diego, CA 92182 USA.
EM snakutin@gmail.com
CR Adiguzel, 2016, SINGLE CASE RES WEB
   American Heart Association, 2006, EX PHYS ACT CHILDR
   Anderson-Hanley C, 2011, PSYCHOL RES BEHAV MA, V4, P129, DOI 10.2147/PRBM.S24016
   Baio J, 2018, MMWR SURVEILL SUMM, V67, P1, DOI 10.15585/mmwr.ss6706a1
   Berger NI, 2016, J AUTISM DEV DISORD, V46, P3258, DOI 10.1007/s10803-016-2863-9
   Garavan H, 2002, NEUROIMAGE, V17, P1820, DOI 10.1006/nimg.2002.1326
   Griffin W, 2015, EXERCISE
   Hale JB, 2002, J PSYCHOEDUC ASSESS, V20, P128, DOI 10.1177/073428290202000202
   Hilbert S, 2015, EUR J PSYCHOL ASSESS, V31, P174, DOI 10.1027/1015-5759/a000223
   KERN L, 1984, J AUTISM DEV DISORD, V14, P57, DOI 10.1007/BF02408555
   Klinger L. G, 1996, CHILD PSYCHOPATHOLOG, P311
   Kratochwill TR., 2010, SINGLE CASE DESIGNS
   Lancioni GE, 1998, RES DEV DISABIL, V19, P477, DOI 10.1016/S0891-4222(98)00019-5
   Landa RJ, 2005, J AUTISM DEV DISORD, V35, P557, DOI 10.1007/s10803-005-0001-1
   Nicholson H, 2011, PSYCHOL SCHOOLS, V48, P198, DOI 10.1002/pits.20537
   Pan CY, 2017, AUTISM, V21, P190, DOI 10.1177/1362361316633562
   Parker RI, 2011, BEHAV THER, V42, P284, DOI 10.1016/j.beth.2010.08.006
   RosenthalMalek A, 1997, J AUTISM DEV DISORD, V27, P193, DOI 10.1023/A:1025848009248
   Shapiro E.S., 2011, ACAD SKILLS PROBLEMS
   Sowa M, 2012, RES AUTISM SPECT DIS, V6, P46, DOI 10.1016/j.rasd.2011.09.001
   Sterling-Turner HE, 2001, SCHOOL PSYCHOL REV, V30, P211
   Tan BWZ, 2016, J AUTISM DEV DISORD, V46, P3126, DOI 10.1007/s10803-016-2854-x
   Volpe RJ, 2005, SCHOOL PSYCHOL REV, V34, P454
NR 23
TC 5
Z9 5
U1 2
U2 12
PU NATL ASSOC SCHOOL PSYCHOLOGISTS
PI BETHESDA
PA 4340 EAST WEST HWY, STE 402, BETHESDA, MD 20814 USA
SN 0279-6015
J9 SCHOOL PSYCHOL REV
JI Sch. Psychol. Rev.
PD JUN
PY 2019
VL 48
IS 2
SI SI
BP 177
EP 184
DI 10.17105/SPR-2017-0124.V48-2
PG 8
WC Psychology, Educational
WE Social Science Citation Index (SSCI)
SC Psychology
GA KD0DE
UT WOS:000507540900007
DA 2022-03-20
ER

PT J
AU Bassette, L
   Kulwicki, J
   Dieringer, ST
   Zoder-Martell, KA
   Heneisen, R
AF Bassette, Laura
   Kulwicki, Jessica
   Dieringer, Shannon Titus
   Zoder-Martell, Kimberly A.
   Heneisen, Ryan
TI The Use of a Multicomponent Behavioral Intervention to Promote Physical
   Activity in Adolescents with Autism Spectrum Disorders across Inclusive
   Community Settings
SO BEHAVIOR ANALYSIS IN PRACTICE
LA English
DT Article
DE Young adults with autism spectrum disorder; Physical activity;
   Technology; Inclusive community fitness
ID YOUNG-ADULTS; STUDENTS; CHILDREN; BARRIERS; BENEFITS
AB Individuals with autism spectrum disorder (ASD) are generally less physically active than individuals without disability due to factors such as lack of motor coordination and inadequate transportation resources that can result in various barriers to participation. This affects their independence and may interfere with expectations (e.g., employment) during adulthood. It is essential to explore ways to teach physical activity so people with ASD can generalize skills in community settings. This study examined the effect of a multicomponent behavioral intervention that included (a) the Exercise Buddy application, (b) a system of least prompts, (c) an incremental increase of criteria, and (d) reinforcement to teach three adolescents with ASD functional movement exercises (e.g., squat). All participants increased their mastery of performing these exercises compared to baseline and generalized these skills across two community settings.
C1 [Bassette, Laura; Dieringer, Shannon Titus; Zoder-Martell, Kimberly A.] Ball State Univ, Muncie, IN 47306 USA.
   [Kulwicki, Jessica] Northeast Indiana Special Educ Cooperat, 1607 N St Kendallville, Dowling, IN 46755 USA.
   [Heneisen, Ryan] TELL, 314 E Highland Mall Blvd 112, Austin, TX 78752 USA.
RP Bassette, L (通讯作者)，Ball State Univ, Muncie, IN 47306 USA.
EM labassette@bsu.edu
FU Ball State University's Aspire Start-Up grant
FX This study was funded by Ball State University's Aspire Start-Up grant.
CR Bellini S, 2007, EXCEPT CHILDREN, V73, P264, DOI 10.1177/001440290707300301
   Bodde AE, 2009, DISABIL HEALTH J, V2, P57, DOI 10.1016/j.dhjo.2008.11.004
   Criado KK, 2018, AUTISM, V22, P450, DOI 10.1177/1362361316683888
   Fittipaldi-Wert J, 2009, J PHYS EDUC RECREAT, V80, P39, DOI 10.1080/07303084.2009.10598281
   Kennedy CH., 2005, SINGLE CASE DESIGNS
   King AM, 2014, CHILD LANG TEACH THE, V30, P159, DOI 10.1177/0265659013510922
   LaLonde KB, 2014, RES AUTISM SPECT DIS, V8, P1679, DOI 10.1016/j.rasd.2014.09.001
   Lang R, 2010, RES AUTISM SPECT DIS, V4, P565, DOI 10.1016/j.rasd.2010.01.006
   McCoy SM, 2016, J AUTISM DEV DISORD, V46, P2317, DOI 10.1007/s10803-016-2762-0
   Menear KS, 2015, J PHYS EDUC RECREAT, V86, P43, DOI 10.1080/07303084.2014.998395
   Pan CY, 2011, RES AUTISM SPECT DIS, V5, P733, DOI 10.1016/j.rasd.2010.08.007
   Platos M, 2018, J AUTISM DEV DISORD, V48, P747, DOI 10.1007/s10803-017-3429-1
   Roid G.H., 2003, STANFORD BINET INTEL, V5th ed.
   Sarol H, 2015, ANTHROPOLOGIST, V21, P522, DOI 10.1080/09720073.2015.11891842
   Schwartz I. S., 2010, EDUC TREAT CHILD, V33, P443, DOI DOI 10.1353/ETC.0.0098
   Shogren KA, 2015, J SPEC EDUC, V48, P256, DOI 10.1177/0022466913489733
   Sorensen C, 2014, REV J AUTISM DEV DIS, V1, P344, DOI 10.1007/s40489-014-0027-4
   Srinivasan SM, 2014, PHYS THER, V94, P875, DOI 10.2522/ptj.20130157
   Stodden DF, 2008, QUEST, V60, P290, DOI 10.1080/00336297.2008.10483582
   TODD T., 2006, FOCUS AUTISM DEV DIS, V21, P167, DOI [DOI 10.1177/10883576060210030501, 10.1177/10883576060210030501., DOI 10.1177/]
   Todd T, 2010, ADAPT PHYS ACT Q, V27, P226, DOI 10.1123/apaq.27.3.226
   Walker B, 2015, THESIS
   Wechsler D., 2014, WECHSLER ADULT INTEL
NR 23
TC 5
Z9 6
U1 3
U2 24
PU SPRINGER
PI NEW YORK
PA 233 SPRING ST, NEW YORK, NY 10013 USA
SN 1998-1929
EI 2196-8934
J9 BEHAV ANAL PRACT
JI Behav. Anal. Pract.
PD DEC
PY 2018
VL 11
IS 4
BP 358
EP 369
DI 10.1007/s40617-018-00285-7
PG 12
WC Psychology, Clinical
WE Emerging Sources Citation Index (ESCI)
SC Psychology
GA HC4DN
UT WOS:000451752800008
PM 30538909
OA Green Published
DA 2022-03-20
ER

PT J
AU Casey, AF
   Quenneville-Himbeault, G
   Normore, A
   Davis, H
   Martell, SG
AF Casey, Amanda Faith
   Quenneville-Himbeault, Gabriel
   Normore, Alexa
   Davis, Hanna
   Martell, Stephen G.
TI A Therapeutic Skating Intervention for Children With Autism Spectrum
   Disorder
SO PEDIATRIC PHYSICAL THERAPY
LA English
DT Article
DE activities of daily living; autism spectrum disorder; child; human;
   male; motor skills; physical activity; postural balance
ID PHYSICAL-ACTIVITY; EXERCISE; INDIVIDUALS; PROGRAM
AB Purpose: The purpose of this study was to evaluate the effects of a highly structured therapeutic skating intervention on motor outcomes and functional capacity in 2 boys with autism spectrum disorder aged 7 and 10 years. Methods: This multiple-baseline, single-subject study assigned participants to three 1-hour skating sessions per week for 12 weeks focusing on skill and motor development. Multiple data points assessed (a) fidelity to the intervention and (b) outcomes measures including the Pediatric Balance Scale, Timed Up and Go, floor to stand, Six-Minute Walk Test, goal attainment, and weekly on-ice testing. Results: Improvements were found in balance, motor behavior, and functional capacity by posttest with gains remaining above pretest levels at follow-up. Conclusions: Therapeutic skating may produce physical benefits for children with autism spectrum disorder and offer a viable, inexpensive community-based alternative to other forms of physical activity.
C1 [Casey, Amanda Faith; Quenneville-Himbeault, Gabriel; Normore, Alexa; Davis, Hanna; Martell, Stephen G.] St Francis Xavier Univ, Dept Human Kinet, Antigonish, NS B2G 2R6, Canada.
RP Casey, AF (通讯作者)，St Francis Xavier Univ, Dept Human Kinet, POB 5000, Antigonish, NS B2G 2R6, Canada.
EM acasey@stfx.ca
CR *AM COLL SPORTS ME, 2000, ACSMS GUID EX TEST P
   Arthur-Kelly M, 2009, DISABIL REHABIL, V31, P1474, DOI 10.1080/09638280802590629
   Association AP, 2013, DIAGNOSTIC STAT MANU, DOI DOI 10.1176/APPI.BOOKS.9780890425596
   Baker MJ., 2000, J POSIT BEHAV INTERV, V2, P66, DOI [10.1177/109830070000200201, DOI 10.1177/109830070000200201]
   Baron-Cohen S, 2009, PHILOS T R SOC B, V364, P1377, DOI 10.1098/rstb.2008.0337
   Casey AF, 2012, ARCH PHYS MED REHAB, V93, P2068, DOI 10.1016/j.apmr.2012.04.022
   Centers for Disease Control and Prevention, AUT DEV DIS MON ADDM
   Decker J., 2000, FOCUS AUTISM OTHER D, V15, P159, DOI DOI 10.1177/108835760001500306
   Downey R, 2012, PEDIATR PHYS THER, V24, P2, DOI 10.1097/PEP.0b013e31823db95f
   Fragala-Pinkham M, 2008, DEV MED CHILD NEUROL, V50, P822, DOI 10.1111/j.1469-8749.2008.03086.x
   Fragala-Pinkham MA, 2009, DEV NEUROREHABIL, V12, P215, DOI 10.1080/17518420902980100
   Franjoine Mary Rose, 2003, Pediatr Phys Ther, V15, P114, DOI 10.1097/01.PEP.0000068117.48023.18
   Green D, 2002, J CHILD PSYCHOL PSYC, V43, P655, DOI 10.1111/1469-7610.00054
   Guidetti L, 2010, RES DEV DISABIL, V31, P1070, DOI 10.1016/j.ridd.2010.04.002
   Haley SM, 2006, DEV MED CHILD NEUROL, V48, P576, DOI 10.1017/S0012162206001216
   Hodgdon L. A., 1999, SOLVING BEHAV PROBLE
   Jones MC, 2006, J INTELLECT DISABILI, V10, P317, DOI 10.1177/1744629506070051
   Lai MC, 2014, LANCET, V383, P896, DOI 10.1016/S0140-6736(13)61539-1
   Lai MC, 2013, PLOS BIOL, V11, DOI 10.1371/journal.pbio.1001544
   Lang R, 2010, RES AUTISM SPECT DIS, V4, P565, DOI 10.1016/j.rasd.2010.01.006
   Lloyd M, 2013, AUTISM, V17, P133, DOI 10.1177/1362361311402230
   Maglione MA, 2012, PEDIATRICS, V130, pS169, DOI 10.1542/peds.2012-0900O
   Mangerud WL, 2014, CHILD ADOL PSYCH MEN, V8, DOI 10.1186/1753-2000-8-2
   Mazurek MO, 2013, PEDIATRICS, V132, P260, DOI 10.1542/peds.2012-3956
   O'Neil Margaret E, 2006, Pediatr Phys Ther, V18, P49, DOI 10.1097/01.pep.0000202099.01653.a9
   Ozonoff S, 2008, J AUTISM DEV DISORD, V38, P644, DOI 10.1007/s10803-007-0430-0
   Pan CY, 2008, J AUTISM DEV DISORD, V38, P1292, DOI 10.1007/s10803-007-0518-6
   Pan CY, 2006, J AUTISM DEV DISORD, V36, P597, DOI 10.1007/s10803-006-0101-6
   Pan CY, 2011, RES AUTISM SPECT DIS, V5, P657, DOI 10.1016/j.rasd.2010.08.001
   Schmidt RA, 1999, MOTOR CONTROL COMMER
   Solway S, 2001, CHEST, V119, P256, DOI 10.1378/chest.119.1.256
   Sowa M, 2012, RES AUTISM SPECT DIS, V6, P46, DOI 10.1016/j.rasd.2011.09.001
   TODD T., 2006, FOCUS AUTISM DEV DIS, V21, P167, DOI [DOI 10.1177/10883576060210030501, 10.1177/10883576060210030501., DOI 10.1177/]
   Zaino Christopher A, 2004, Pediatr Phys Ther, V16, P90, DOI 10.1097/01.PEP.0000127564.08922.6A
   Zhan S, 2001, DISABIL REHABIL, V23, P1, DOI 10.1080/09638280150211202
NR 35
TC 19
Z9 21
U1 2
U2 49
PU LIPPINCOTT WILLIAMS & WILKINS
PI PHILADELPHIA
PA TWO COMMERCE SQ, 2001 MARKET ST, PHILADELPHIA, PA 19103 USA
SN 0898-5669
EI 1538-005X
J9 PEDIATR PHYS THER
JI Pediatr. Phys. Ther.
PD SUM
PY 2015
VL 27
IS 2
BP 170
EP 177
DI 10.1097/PEP.0000000000000139
PG 8
WC Pediatrics; Rehabilitation
WE Science Citation Index Expanded (SCI-EXPANDED); Social Science Citation Index (SSCI)
SC Pediatrics; Rehabilitation
GA CE8EW
UT WOS:000352075400017
PM 25822357
DA 2022-03-20
ER

PT J
AU Sowa, M
   Meulenbroek, R
AF Sowa, Michelle
   Meulenbroek, Ruud
TI Effects of physical exercise on Autism Spectrum Disorders: A
   meta-analysis
SO RESEARCH IN AUTISM SPECTRUM DISORDERS
LA English
DT Review
DE Autism Spectrum Disorder; Meta-analysis; Physical exercise; Sport
ID ANTECEDENT EXERCISE; AEROBIC EXERCISE; CHILDREN; BEHAVIORS; PROGRAM;
   SKILLS; INDIVIDUALS; ADOLESCENTS; ENGAGEMENT; FITNESS
AB It is generally agreed that regular physical exercise promotes physical and mental health, but what are the benefits in people with Autism Spectrum Disorders (ASD)? This meta-analysis evaluates 16 behavioural studies reporting on a total of 133 children and adults with various variants of the syndrome who were offered structured physical activities either in an individual or a group context. The effects on social and motor deficiencies, two of the three primary symptom clusters of ASD, were normalized to afford a quantitative evaluation. Results pertaining to communication deficits were insufficient to permit classification. All activity programmes yielded significant progress on the measures assessed, but the individual programmes elicited significantly more improvement than the group interventions in the motor and, more surprisingly, also in the social domain. Although overall sample sizes were small, the combined results do permit the tentative conclusion that in terms of motor performance and social skills children and adults with ASD benefit most from individual exercise interventions. Further research of the impact of individual and group interventions on communication deficits in particular as well as studies gauging the extent to which exercise effects depend on ASD symptom severity are warranted. (C) 2011 Elsevier Ltd. All rights reserved.
C1 [Meulenbroek, Ruud] Radboud Univ Nijmegen, Ctr Cognit, Donders Inst Brain Cognit & Behav, NL-6500 HE Nijmegen, Netherlands.
RP Meulenbroek, R (通讯作者)，Radboud Univ Nijmegen, Ctr Cognit, Donders Inst Brain Cognit & Behav, POB 9104, NL-6500 HE Nijmegen, Netherlands.
EM r.meulenbroek@donders.ru.nl
RI Meulenbroek, Ruud GJ/D-4781-2009
OI Meulenbroek, Ruud GJ/0000-0002-5099-3771
CR ALLISON DB, 1991, J AUTISM DEV DISORD, V21, P89, DOI 10.1007/BF02207001
   American Psychiatric Association, 2000, DIAGN STAT MAN MENT
   Bambra C, 2011, J EPIDEMIOL COMMUN H, V65, P14, DOI 10.1136/jech.2009.088740
   Bass M, 2009, J AUTISM DEV DISORD, V39, P1261, DOI 10.1007/s10803-009-0734-3
   Breedveld K, 2010, KINDEREN MET GEDRAGS
   Celiberti DA, 1997, RES DEV DISABIL, V18, P139, DOI 10.1016/S0891-4222(96)00032-7
   CLARK E, 2006, TREATING NEURODEVELO, P249
   Crews D., 2003, COMPL HLTH PRACT REV, V8, P225, DOI [10.1177/1076167503252917, DOI 10.1177/1076167503252917]
   Decker J., 2000, FOCUS AUTISM OTHER D, V15, P159, DOI DOI 10.1177/108835760001500306
   Delano ME, 2007, REM SPEC EDUC, V28, P33, DOI 10.1177/07419325070280010401
   ELLIOTT RO, 1994, J AUTISM DEV DISORD, V24, P565, DOI 10.1007/BF02172138
   Emck C, 2011, DEV MED CHILD NEUROL, V53, P150, DOI 10.1111/j.1469-8749.2010.03806.x
   Fragala-Pinkham M, 2008, DEV MED CHILD NEUROL, V50, P822, DOI 10.1111/j.1469-8749.2008.03086.x
   Garcia-Villamisar DA, 2010, J INTELL DISABIL RES, V54, P611, DOI 10.1111/j.1365-2788.2010.01289.x
   Hameury L, 2010, ANN MED-PSYCHOL, V168, P655, DOI 10.1016/j.amp.2009.12.019
   HARCUM ER, 1990, AM J PSYCHOL, V103, P359, DOI 10.2307/1423215
   Koenig K, 2010, J AUTISM DEV DISORD, V40, P1209, DOI 10.1007/s10803-010-0979-x
   Kwaliteit van Leven T. N. O, 2010, TRENDRAPPORT BEWEGEN
   Lancioni GE, 1998, RES DEV DISABIL, V19, P477, DOI 10.1016/S0891-4222(98)00019-5
   Lox C. L., 2010, PSYCHOL EXERCISE INT, V3rd
   Massion J, 2006, SCI SPORT, V21, P243, DOI 10.1016/j.scispo.2006.07.001
   Mayes SD, 2003, AUTISM, V7, P65, DOI 10.1177/1362361303007001006
   Newschaffer CJ, 2007, ANNU REV PUBL HEALTH, V28, P235, DOI 10.1146/annurev.publhealth.28.021406.144007
   Nicholson H, 2011, PSYCHOL SCHOOLS, V48, P198, DOI 10.1002/pits.20537
   Pan CY, 2008, J AUTISM DEV DISORD, V38, P1292, DOI 10.1007/s10803-007-0518-6
   Pan CY, 2011, RES AUTISM SPECT DIS, V5, P657, DOI 10.1016/j.rasd.2010.08.001
   Pan CY, 2010, AUTISM, V14, P9, DOI 10.1177/1362361309339496
   Pan CY, 2009, J AUTISM DEV DISORD, V39, P1694, DOI 10.1007/s10803-009-0813-5
   Pan CY, 2009, RES AUTISM SPECT DIS, V3, P22, DOI 10.1016/j.rasd.2008.03.002
   Pitetti KH, 2007, J AUTISM DEV DISORD, V37, P997, DOI 10.1007/s10803-006-0238-3
   Rogers L, 2010, TOP EARLY CHILD SPEC, V30, P102, DOI 10.1177/0271121410369708
   Rose K., 1992, BEHAV RESIDENTIAL TR, V7, P15, DOI [10.1002/bin.2360070103, DOI 10.1002/BIN.2360070103]
   RosenthalMalek A, 1997, J AUTISM DEV DISORD, V27, P193, DOI 10.1023/A:1025848009248
   Sterne JAC, 2000, J CLIN EPIDEMIOL, V53, P1119, DOI 10.1016/S0895-4356(00)00242-0
   TODD T., 2006, FOCUS AUTISM DEV DIS, V21, P167, DOI [DOI 10.1177/10883576060210030501, 10.1177/10883576060210030501., DOI 10.1177/]
   VANDEREIJCKEN W, 2006, HDB PSYCHOPATHOLOG 2
   VANDEREIJCKEN W, 2008, HDB PSYCHOPATHOLOG 1
   Vernazza-Martin S, 2005, J AUTISM DEV DISORD, V35, P91, DOI 10.1007/s10803-004-1037-3
   Vismara LA, 2010, ANNU REV CLIN PSYCHO, V6, P447, DOI 10.1146/annurev.clinpsy.121208.131151
   Walker AN, 2010, CHILD YOUTH CARE FOR, V39, P305, DOI 10.1007/s10566-010-9110-x
   Weinberg R, 2006, FDN SPORT EXERCISE P
   World Health Organization, 2002, WORLD HLTH REP RED R
   Yilmaz I, 2004, PEDIATR INT, V46, P624, DOI 10.1111/j.1442-200x.2004.01938.x
NR 43
TC 153
Z9 161
U1 6
U2 196
PU ELSEVIER SCI LTD
PI OXFORD
PA THE BOULEVARD, LANGFORD LANE, KIDLINGTON, OXFORD OX5 1GB, OXON, ENGLAND
SN 1750-9467
EI 1878-0237
J9 RES AUTISM SPECT DIS
JI Res. Autism Spectr. Disord.
PD JAN-MAR
PY 2012
VL 6
IS 1
BP 46
EP 57
DI 10.1016/j.rasd.2011.09.001
PG 12
WC Education, Special; Psychology, Developmental; Psychiatry;
   Rehabilitation
WE Social Science Citation Index (SSCI)
SC Education & Educational Research; Psychology; Psychiatry; Rehabilitation
GA 858TU
UT WOS:000297826400006
DA 2022-03-20
ER

PT J
AU Park, EY
   Kim, WH
   Blair, KSC
AF Park, Eun-Young
   Kim, Won-Ho
   Blair, Kwan-Sun Cho
TI Effectiveness of Interventions Involving Physical Activities for
   Individuals with Autism Spectrum Disorder: A Meta-Analysis
SO EDUCATION AND TRAINING IN AUTISM AND DEVELOPMENTAL DISABILITIES
LA English
DT Article
ID ACADEMIC ENGAGEMENT; ANTECEDENT EXERCISE; CHILDREN; ADULTS; ADOLESCENTS;
   REINFORCEMENT; DISABILITIES; TECHNOLOGY; BEHAVIORS; OBESITY
AB Individuals with autism spectrum disorder (ASD) benefit from physical activity interventions. This study synthesized 14 single-case design (SCD) studies on interventions involving physical activities for individuals with ASD. The study evaluated the methodological quality of the reviewed studies by using What Works Clearinghouse (WWC) design standards and used Tau-U indices to determine the overall magnitudes of intervention effects and the potential variables that moderate improved outcomes for individuals with ASD. The results indicated that three studies met the WWC SCD design standards. Interventions involving physical activities demonstrated an overall moderate-to-large positive effect on behaviors of individuals with ASD. The effect size of sports-related skills was significantly larger than that of exercise. The smallest effect size among dependent variables was engagement and the largest was problem behavior. Interventions implemented by professional practitioners demonstrated a larger effect size than interventions implemented by teachers or teachers with researcher. Questions remain concerning what dosage of physical activity interventions would produce optimum results for individuals with ASD. Further high-quality studies are needed to examine the differences in physical activity intervention outcomes for individuals with ASD according to moderators.
C1 [Park, Eun-Young] Jeonju Univ, Jeollabuk Do, South Korea.
   [Kim, Won-Ho] Ulsan Coll, Ulsan, South Korea.
   [Blair, Kwan-Sun Cho] Univ S Florida, Tampa, FL 33620 USA.
RP Park, EY (通讯作者)，Jeonju Univ, Dept Secondary Special Educ, Coll Educ, 303 Cheonjam Ro, Jeollabuk Do 56069, South Korea.
EM eunyoung@jj.ac.kr
CR Bartlo P, 2011, AJIDD-AM J INTELLECT, V116, P220, DOI 10.1352/1944-7558-116.3.220
   Bass M, 2009, J AUTISM DEV DISORD, V39, P1261, DOI 10.1007/s10803-009-0734-3
   Bremer E, 2016, AUTISM, V20, P899, DOI 10.1177/1362361315616002
   Brodhead MT, 2018, J APPL BEHAV ANAL, V51, P80, DOI 10.1002/jaba.435
   Cannella-Malone HI, 2011, J POSIT BEHAV INTERV, V13, P230, DOI 10.1177/1098300711406122
   Chaplais E, 2018, J BONE MINER METAB, V36, P12, DOI 10.1007/s00774-017-0858-z
   Chastin SFM, 2019, BRIT J SPORT MED, V53, P370, DOI 10.1136/bjsports-2017-097563
   COUSINEAU D, 1977, J APPL PHYSIOL, V43, P801, DOI 10.1152/jappl.1977.43.5.801
   deVries H A, 1981, Phys Sportsmed, V9, P46, DOI 10.1080/00913847.1981.11711206
   Dieringer ST, 2017, PSYCHOL SCHOOLS, V54, P421, DOI 10.1002/pits.22003
   Dillon SR, 2017, FRONT PUBLIC HEALTH, V4, DOI 10.3389/fpubh.2016.00290
   Dunn A L, 1991, Exerc Sport Sci Rev, V19, P41
   Eldevik S, 2012, J AUTISM DEV DISORD, V42, P210, DOI 10.1007/s10803-011-1234-9
   ELLIOTT RO, 1994, J AUTISM DEV DISORD, V24, P565, DOI 10.1007/BF02172138
   Frey GC, 2008, ADAPT PHYS ACT Q, V25, P95, DOI 10.1123/apaq.25.2.95
   Gillette MLD, 2015, J DEV BEHAV PEDIATR, V36, P489, DOI 10.1097/DBP.0000000000000198
   Haist F, 2005, DEV NEUROPSYCHOL, V27, P425, DOI 10.1207/s15326942dn2703_7
   Hawkins BL, 2014, THER RECREAT J, V48, P135
   Healy S, 2018, AUTISM RES, V11, P818, DOI 10.1002/aur.1955
   Janssen I, 2010, INT J BEHAV NUTR PHY, V7, DOI 10.1186/1479-5868-7-40
   Jones RA, 2017, PLOS ONE, V12, DOI 10.1371/journal.pone.0172482
   Jull S, 2016, J POSIT BEHAV INTERV, V18, P29, DOI 10.1177/1098300715576797
   Kana RK, 2006, BRAIN, V129, P2484, DOI 10.1093/brain/awl164
   Kelly L, 2015, RES AUTISM SPECT DIS, V9, P182, DOI 10.1016/j.rasd.2014.10.007
   Kratochwill TR, 2013, REM SPEC EDUC, V34, P26, DOI 10.1177/0741932512452794
   Lane A, 2012, PEDIATR PHYS THER, V24, P21, DOI 10.1097/PEP.0b013e31823e071a
   Lang R, 2010, RES AUTISM SPECT DIS, V4, P565, DOI 10.1016/j.rasd.2010.01.006
   Laurin D, 2001, ARCH NEUROL-CHICAGO, V58, P498, DOI 10.1001/archneur.58.3.498
   Ledford JR, 2016, FOCUS AUTISM DEV DIS, V31, P163, DOI 10.1177/1088357614547892
   Macpherson K, 2015, J AUTISM DEV DISORD, V45, P3836, DOI 10.1007/s10803-014-2072-3
   Marcus A, 2010, RES AUTISM SPECT DIS, V4, P260, DOI 10.1016/j.rasd.2009.09.012
   McAuley E, 2011, AM J PREV MED, V41, P284, DOI 10.1016/j.amepre.2011.04.014
   Memari AH, 2013, PEDIATR OBES, V8, P150, DOI 10.1111/j.2047-6310.2012.00101.x
   Miramontez S., 2017, INT ELECT J ELEMENTA, V9, P405
   Morrison H, 2011, J APPL BEHAV ANAL, V44, P523, DOI 10.1901/jaba.2011.44-523
   Motl RW, 2005, MULT SCLER J, V11, P459, DOI 10.1191/1352458505ms1188oa
   Neely L, 2015, BEHAV MODIF, V39, P98, DOI 10.1177/0145445514552891
   Nicholson H, 2011, PSYCHOL SCHOOLS, V48, P198, DOI 10.1002/pits.20537
   Oguma Y, 2004, AM J PREV MED, V26, P407, DOI 10.1016/j.amepre.2004.02.007
   Parker RI, 2011, BEHAV THER, V42, P284, DOI 10.1016/j.beth.2010.08.006
   Persicke A, 2014, J AUTISM DEV DISORD, V44, P965, DOI 10.1007/s10803-013-1934-4
   Poudevigne MS, 2006, SPORTS MED, V36, P19, DOI 10.2165/00007256-200636010-00003
   Qiu SH, 2018, CARDIOVASC DIABETOL, V17, DOI 10.1186/s12933-018-0711-2
   Sam K.L., 2015, SOCIAL BEHAV, V10, P11, DOI DOI 10.18178/IJLT.1.2.98-103
   Savage MN, 2018, RES DEV DISABIL, V73, P115, DOI 10.1016/j.ridd.2017.12.019
   Schmidt JD, 2013, BEHAV MODIF, V37, P128, DOI 10.1177/0145445512456547
   Shaw E, 2018, BMC CANCER, V18, DOI 10.1186/s12885-017-3970-5
   Sowa M, 2012, RES AUTISM SPECT DIS, V6, P46, DOI 10.1016/j.rasd.2011.09.001
   Srinivasan SM, 2014, PHYS THER, V94, P875, DOI 10.2522/ptj.20130157
   Summerbell CD, 2009, INT J OBESITY, V33, pS1, DOI 10.1038/ijo.2009.80
   THOMPSON JK, 1987, MED SCI SPORT EXER, V19, P91
   TODD T., 2006, FOCUS AUTISM DEV DIS, V21, P167, DOI [DOI 10.1177/10883576060210030501, 10.1177/10883576060210030501., DOI 10.1177/]
   Todd T, 2010, ADAPT PHYS ACT Q, V27, P226, DOI 10.1123/apaq.27.3.226
   Torres R, 2018, BEHAV ANAL PRACT, V11, P85, DOI 10.1007/s40617-018-0224-1
   Vancampfort D, 2018, J AFFECT DISORDERS, V225, P438, DOI 10.1016/j.jad.2017.08.070
   Vannest K., 2011, SINGLE CASE RES WEB
   Virues-Ortega J, 2010, CLIN PSYCHOL REV, V30, P387, DOI 10.1016/j.cpr.2010.01.008
   Wang Y., 2013, CHILDHOOD OBESITY PR
   Watson A, 2014, INT J SPEC EDUC, V29, P75
   What Works Clearinghouse What Works Clearinghouse, 2017, STAND HDB VERS 4 0
   Wong C, 2015, J AUTISM DEV DISORD, V45, P1951, DOI 10.1007/s10803-014-2351-z
   Yilmaz I, 2004, PEDIATR INT, V46, P624, DOI 10.1111/j.1442-200x.2004.01938.x
NR 62
TC 0
Z9 0
U1 2
U2 2
PU COUNCIL EXCEPTIONAL CHILDREN
PI ARLINGTON
PA 1110 N GLEBE RD, ARLINGTON, VA 22201-5704 USA
SN 2154-1647
J9 EDUC TRAIN AUTISM DE
JI Educ. Train. Autism Dev. Disabil.
PD SEP
PY 2021
VL 56
IS 3
BP 354
EP 367
PG 14
WC Education, Special; Rehabilitation
WE Social Science Citation Index (SSCI)
SC Education & Educational Research; Rehabilitation
GA YT9HH
UT WOS:000751663800008
DA 2022-03-20
ER

PT J
AU Healy, S
   Marchand, G
AF Healy, Sean
   Marchand, Genevieve
TI The Feasibility of Project CHASE: A Facebook-Delivered, Parent-Mediated
   Physical Activity Intervention for Children with Autism
SO INTERNATIONAL JOURNAL OF DISABILITY DEVELOPMENT AND EDUCATION
LA English
DT Article
DE Autism; exercise; Facebook; health; intervention; parent-mediated;
   physical activity; web-based
ID SOCIAL COGNITIVE THEORY; SPECTRUM DISORDERS; HEALTH-PROMOTION; AEROBIC
   EXERCISE; RANDOMIZED-TRIAL; WEIGHT-GAIN; PROGRAM; BEHAVIOR; OBESITY;
   PATTERNS
AB To effectively combat high levels of inactivity among children with autism spectrum disorder (ASD), scalable and sustainable methods of intervention are required. The purpose of this study was to examine the feasibility of a web-based, parent-mediated physical activity intervention for thirteen children with ASD. The intervention, Project CHASE, involved parents joining a private Facebook group where they were exposed to five intervention components, based on the social cognitive theory. The primary outcome of interest was the feasibility and perceived effectiveness of, and engagement with, the intervention, as measured by a parent-completed questionnaire and activity within the Facebook group. The analysis focused on descriptive statistics, rather than inferential statistics. Participants reported Project CHASE to be a feasible means of supporting their child's physical activity, with all participants reporting being satisfied or very satisfied with their 'overall experience', and finding the content interesting and useful. Over 75% of the sample reported the weekly goals, physical activity reporting, information on physical activity opportunities and ideas, and posting/viewing pictures of children being active to be effective or very effective components. Suggestions are provided for the refinement of Project CHASE, and how the results can inform future web-based physical activity interventions for youth with ASD.
C1 [Healy, Sean] Univ Delaware, Dept Behav & Hlth Nutr, Newark, DE 19716 USA.
   [Marchand, Genevieve] Humboldt State Univ, Dept Kinesiol & Recreat Adm, Arcata, CA 95521 USA.
RP Healy, S (通讯作者)，Univ Delaware, Dept Behav & Hlth Nutr, Newark, DE 19716 USA.
EM healys@udel.edu
RI Healy, Sean/ABE-5201-2021
OI Healy, Sean/0000-0001-8209-0916
CR Bandini LG, 2013, AUTISM, V17, P44, DOI 10.1177/1362361312437416
   Bandura A, 1998, PSYCHOL HEALTH, V13, P623, DOI 10.1080/08870449808407422
   Bandura A, 2004, HEALTH EDUC BEHAV, V31, P143, DOI 10.1177/1090198104263660
   Bauman ML, 2010, NEUROTHERAPEUTICS, V7, P320, DOI 10.1016/j.nurt.2010.06.001
   Bowen DJ, 2009, AM J PREV MED, V36, P452, DOI 10.1016/j.amepre.2009.02.002
   Bradley E, 2006, BRIT J PSYCHIAT, V189, P361, DOI 10.1192/bjp.bp.105.018127
   Brouwer W, 2011, J MED INTERNET RES, V13, P23, DOI 10.2196/jmir.1639
   Brown HE, 2016, OBES REV, V17, P345, DOI [10.1111/obr.12362, 10.1111/obr.12493]
   Chu CH, 2012, RES AUTISM SPECT DIS, V6, P1211, DOI 10.1016/j.rasd.2012.02.003
   Croen LA, 2015, AUTISM, V19, P814, DOI 10.1177/1362361315577517
   Curtin C, 2010, BMC PEDIATR, V10, DOI 10.1186/1471-2431-10-11
   Dawson G, 2010, PEDIATRICS, V125, pE17, DOI 10.1542/peds.2009-0958
   Dickinson Kathleen, 2014, Autism Res Treat, V2014, P419653, DOI 10.1155/2014/419653
   Duggan M, 2013, COMING GOING FACEBOO
   Eysenbach G, 2005, J MED INTERNET RES, V7, DOI 10.2196/jmir.7.1.e11
   Favazza PC, 2013, ADAPT PHYS ACT Q, V30, P235, DOI 10.1123/apaq.30.3.235
   Fragala-Pinkham M, 2008, DEV MED CHILD NEUROL, V50, P822, DOI 10.1111/j.1469-8749.2008.03086.x
   Fragala-Pinkham MA, 2011, DEV NEUROREHABIL, V14, P230, DOI 10.3109/17518423.2011.575438
   GODIN G, 1985, Canadian Journal of Applied Sport Sciences, V10, P141
   GODIN G, 1986, CAN J PUBLIC HEALTH, V77, P359
   Godin G., 2011, HLTH FITNESS J CANAD, V4, P18, DOI [DOI 10.14288/HFJC.V4I1.82, 10.14288/hfjc.v4i1.82]
   Hamad CD, 2010, INFANT YOUNG CHILD, V23, P195, DOI 10.1097/IYC.0b013e3181e32d5e
   Hamel LM, 2011, J ADV NURS, V67, P251, DOI 10.1111/j.1365-2648.2010.05493.x
   Harmon BE, 2014, PSYCHOL SPORT EXERC, V15, P272, DOI 10.1016/j.psychsport.2014.02.001
   Healy S., 2016, ADAPTED PHYS ED INCL
   Healy S, 2018, AUTISM RES, V11, P818, DOI 10.1002/aur.1955
   Healy S, 2017, J AUTISM DEV DISORD, V47, P49, DOI 10.1007/s10803-016-2920-4
   Hinckson EA, 2013, RES DEV DISABIL, V34, P1170, DOI 10.1016/j.ridd.2012.12.006
   INGERSOLL B, 2015, JOURNAL OF MEDICAL I, V17
   Jang JN, 2012, RES AUTISM SPECT DIS, V6, P852, DOI 10.1016/j.rasd.2011.11.004
   Joseph RP, 2015, BMC WOMENS HEALTH, V15, DOI 10.1186/s12905-015-0186-1
   Kasari C, 2010, J AUTISM DEV DISORD, V40, P1045, DOI 10.1007/s10803-010-0955-5
   Kelders SM, 2012, J MED INTERNET RES, V14, P17, DOI 10.2196/jmir.2104
   Leon AC, 2011, J PSYCHIATR RES, V45, P626, DOI 10.1016/j.jpsychires.2010.10.008
   Macdonald Megan, 2011, BMC Res Notes, V4, P422, DOI 10.1186/1756-0500-4-422
   McCann D, 2012, J CHILD HEALTH CARE, V16, P26, DOI 10.1177/1367493511420186
   McCoy SM, 2016, J AUTISM DEV DISORD, V46, P2317, DOI 10.1007/s10803-016-2762-0
   Memari AH, 2015, NEUROLOGY RES INT, V2015
   National Research Council, 2001, ED CHILDR AUT
   Nefdt N, 2010, J POSIT BEHAV INTERV, V12, P23, DOI 10.1177/1098300709334796
   Newton RL, 2014, JMIR MHEALTH UHEALTH, V2, DOI 10.2196/mhealth.3420
   Newton RL, 2010, AM J HEALTH PROMOT, V24, P340, DOI 10.4278/ajhp.08031224
   Obrusnikova I, 2011, J DEV PHYS DISABIL, V23, P195, DOI 10.1007/s10882-010-9215-z
   Oono IP, 2013, COCHRANE DB SYST REV, DOI 10.1002/14651858.CD009774.pub2
   Oriel KN, 2011, PEDIATR PHYS THER, V23, P187, DOI 10.1097/PEP.0b013e318218f149
   Pajareya K, 2011, AUTISM, V15, P563, DOI 10.1177/1362361310386502
   Pan CY, 2006, J AUTISM DEV DISORD, V36, P597, DOI 10.1007/s10803-006-0101-6
   Pan CY, 2011, RES AUTISM SPECT DIS, V5, P657, DOI 10.1016/j.rasd.2010.08.001
   Pickard KE, 2016, AUTISM, V20, P845, DOI 10.1177/1362361315614496
   Pitetti KH, 2007, J AUTISM DEV DISORD, V37, P997, DOI 10.1007/s10803-006-0238-3
   SALLIS JF, 1993, MED SCI SPORT EXER, V25, P99, DOI 10.1249/00005768-199301000-00014
   Schubart JR, 2011, CIN-COMPUT INFORM NU, V29, P81, DOI 10.1097/NCN.0b013e3182065eed
   Sparrow S., 1984, VINELAND ADAPTIVE BE
   Symon JB., 2001, J POSIT BEHAV INTERV, V3, P160, DOI [10.1177/109830070100300304, DOI 10.1177/109830070100300304]
   United States Census Bureau, 2015, STAT COUNT QUICKF
   Valle CG, 2013, J CANCER SURVIV, V7, P355, DOI 10.1007/s11764-013-0279-5
   Vandelanotte C, 2016, J NUTR EDUC BEHAV, V48, P219, DOI 10.1016/j.jneb.2015.12.006
   Vismara LA, 2013, J AUTISM DEV DISORD, V43, P2953, DOI 10.1007/s10803-013-1841-8
   Vyas AN, 2012, J MED INTERNET RES, V14, P31, DOI 10.2196/jmir.2178
   Wainer AL, 2015, J AUTISM DEV DISORD, V45, P3877, DOI 10.1007/s10803-014-2186-7
   Webb TL, 2010, J MED INTERNET RES, V12, DOI 10.2196/jmir.1376
   WEBER RC, 1992, EXCEPT CHILDREN, V59, P77, DOI 10.1177/001440299205900108
   Williamson DA, 2007, OBESITY, V15, P906, DOI 10.1038/oby.2007.597
   Williamson DA, 2012, OBESITY, V20, P1653, DOI 10.1038/oby.2012.60
   Wojcicki TR, 2014, JMIR RES PROTOC, V3, DOI 10.2196/resprot.3013
   Wuang YP, 2010, ADAPT PHYS ACT Q, V27, P113, DOI 10.1123/apaq.27.2.113
   Young MD, 2014, OBES REV, V15, P983, DOI 10.1111/obr.12225
NR 67
TC 12
Z9 12
U1 3
U2 25
PU ROUTLEDGE JOURNALS, TAYLOR & FRANCIS LTD
PI ABINGDON
PA 2-4 PARK SQUARE, MILTON PARK, ABINGDON OX14 4RN, OXON, ENGLAND
SN 1034-912X
EI 1465-346X
J9 INT J DISABIL DEV ED
JI Int. J. Disabil. Dev. Educ.
PD MAR 3
PY 2020
VL 67
IS 2
BP 225
EP 242
DI 10.1080/1034912X.2019.1597968
EA APR 2019
PG 18
WC Education, Special; Rehabilitation
WE Social Science Citation Index (SSCI)
SC Education & Educational Research; Rehabilitation
GA OP1XC
UT WOS:000465824400001
DA 2022-03-20
ER

PT J
AU Astorino, F
   Contini, L
   Fessia, G
   Manni, D
AF Astorino, Francisco
   Contini, Liliana
   Fessia, Gabriel
   Manni, Diego
TI EFFECTS OF THE APPLICATION OF AN EDUCATIONAL INTERVENTION PROGRAM ON
   GROSS MOTOR SKILLS IN INDIVIDUALS WITH AUTISM
SO MHSALUD-REVISTA EN CIENCIAS DEL MOVIMIENTO HUMANO Y LA SALUD
LA Spanish
DT Article
DE Autism Spectrum Disorder; motor activity; planning
ID PHYSICAL-ACTIVITY; SPECTRUM DISORDERS; AEROBIC EXERCISE; STEREOTYPIC
   BEHAVIORS; LEISURE ACTIVITIES; CHILDREN; DISABILITIES; PARTICIPATION;
   ADULTS; YOUTH
AB Introduction: Autism is a neurodevelopment disorder called Autism Spectrum Disorder (ASD); it manifests in childhood, and it is characterized by limitations in social interactions and stereotyped behaviors. Objective: to evaluate the gross motor skills (GMS) development through a systematic program of general exercises in four adolescents with ASD. Methodology: conducting a longitudinal case study with two cross-sections; four adolescents aged 12 to 14 years participated in a systematic education intervention program oriented to develop gross motor skills in twelve weeks (45-minute interventions, twice a week, one student per teacher). Before and a. er the systematic education intervention program to develop gross motor skills, the evaluation of students was made with the Assessment of Basic Language and Learning Skills (ABLL - R) score system. Results: a. er the intervention, the participants presented a positive result in improving physical activities compared to their results before the intervention. The most significant difficulty was in the activities of losing balance followed by a dynamic recovery, with or without objects. At the beginning of the intervention, all the participants presented deficiencies of gross motor skills. A. er the intervention, they showed an improvement in those skills. Conclusions: although people with ASD have permanent disabilities, the physical activity educationally oriented to adolescents ASD allowed significant progress in gross motor skills.
C1 [Astorino, Francisco; Contini, Liliana] Univ Nacl Litoral, Santa Fe, Argentina.
   [Fessia, Gabriel; Manni, Diego] Univ Nacl Litoral, Fac Ciencias Med, Santa Fe, Argentina.
RP Astorino, F (通讯作者)，Univ Nacl Litoral, Santa Fe, Argentina.
EM fastorino1@gmail.com; lecontini@gmail.com; gfessia@unl.edu.ar;
   diegomanni@gmail.com
CR Akyuz M, 2016, US CHINA ED REV A, V6, DOI [10.17265/2161-623x/2016.09.003, DOI 10.17265/2161-623X/2016.09.003]
   ALLISON DB, 1991, J AUTISM DEV DISORD, V21, P89, DOI 10.1007/BF02207001
   American Psychiatric Association, 2013, DSM V DIAGN STAT MAN, DOI [10.1176/appi.books.9780890425596, DOI 10.1176/APPI.BOOKS.9780890425596]
   Aras I, 2014, INT J EARLY CHILDHOO, V2, DOI [10.20489/intjecse.107971, DOI 10.20489/INTJECSE.107971]
   Awamleh A.A., 2014, THE J, V10, P46, DOI [10.3844/jssp.2014.46.50, DOI 10.3844/JSSP.2014.46.50]
   Contini L. E., 2017, B TECNICO SERIE ZOOL, V12-13, P21
   Dobbins M, 2013, COCHRANE DB SYST REV, DOI 10.1002/14651858.CD007651.pub2
   Duquette MM, 2016, PHYS ACT REV, V4, P40, DOI 10.16926/par.2016.04.05
   ELLIOTT RO, 1994, J AUTISM DEV DISORD, V24, P565, DOI 10.1007/BF02172138
   Fragala-Pinkham M, 2008, DEV MED CHILD NEUROL, V50, P822, DOI 10.1111/j.1469-8749.2008.03086.x
   Gallahue D. L., 2013, COMPREENDENDO DESENV
   Giagazoglou P, 2013, RES DEV DISABIL, V34, P2701, DOI 10.1016/j.ridd.2013.05.034
   Green D, 2009, DEV MED CHILD NEUROL, V51, P311, DOI 10.1111/j.1469-8749.2008.03242.x
   Haywood K. M, 2004, LIFESPAN MOTOR DEV
   KERN L, 1984, J AUTISM DEV DISORD, V14, P57, DOI 10.1007/BF02408555
   Klavestrand J, 2009, SCAND J MED SCI SPOR, V19, P300, DOI 10.1111/j.1600-0838.2009.00939.x
   Klin A, 2006, REV BRAS PSIQUIATR, V28, pS1, DOI 10.1590/S1516-44462006000500001
   LaLonde KB, 2014, RES AUTISM SPECT DIS, V8, P1679, DOI 10.1016/j.rasd.2014.09.001
   Lang R, 2009, J APPL BEHAV ANAL, V42, P889, DOI 10.1901/jaba.2009.42-889
   Maia Fernanda Alves, 2016, Cad. saúde colet., V24, P228, DOI 10.1590/1414-462X201600020282
   Matson JL, 2009, RES DEV DISABIL, V30, P1107, DOI 10.1016/j.ridd.2009.06.003
   O'Reilly MF, 2008, RES DEV DISABIL, V29, P333, DOI 10.1016/j.ridd.2007.06.004
   Ohrberg NJ, 2013, J PHYS EDUC RECREAT, V84, P52, DOI 10.1080/07303084.2013.838118
   Oriel KN, 2011, PEDIATR PHYS THER, V23, P187, DOI 10.1097/PEP.0b013e318218f149
   Pan CY, 2010, AUTISM, V14, P9, DOI 10.1177/1362361309339496
   Papalia D.E., 2006, DESENVOLVIMENTO HUMA, V8
   Partington JW, 2008, ASSESSMENT BASIC LAN
   Potvin MC, 2013, J AUTISM DEV DISORD, V43, P445, DOI 10.1007/s10803-012-1589-6
   Prupas A, 2001, EDUC TRAIN MENT RET, V36, P196
   Rapp JT, 2004, J APPL BEHAV ANAL, V37, P481, DOI 10.1901/jaba.2004.37-481
   Rimmer JA, 2008, DEV NEUROREHABIL, V11, P141, DOI 10.1080/17518420701688649
   Rosa Neto Francisco, 2010, Rev. bras. cineantropom. desempenho hum., V12, P422
   RosenthalMalek A, 1997, J AUTISM DEV DISORD, V27, P193, DOI 10.1023/A:1025848009248
   SAMPIERI R. H., 1998, METODOLOGIA INVESTIG
   Solish A, 2010, J APPL RES INTELLECT, V23, P226, DOI 10.1111/j.1468-3148.2009.00525.x
   Sowa M, 2012, RES AUTISM SPECT DIS, V6, P46, DOI 10.1016/j.rasd.2011.09.001
   Sundberg, 1998, ASSESSMENT BASIC LAN
   TODD T., 2006, FOCUS AUTISM DEV DIS, V21, P167, DOI [DOI 10.1177/10883576060210030501, 10.1177/10883576060210030501., DOI 10.1177/]
   Walpole R., 2007, PROBABILIDAD ESTADIS
   Warburton DER, 2006, CAN MED ASSOC J, V174, P801, DOI 10.1503/cmaj.051351
   WING L, 1979, J AUTISM DEV DISORD, V9, P11, DOI 10.1007/BF01531288
   Yilmaz I, 2004, PEDIATR INT, V46, P624, DOI 10.1111/j.1442-200x.2004.01938.x
NR 42
TC 1
Z9 2
U1 4
U2 24
PU UNIV NAC, ESCUELA CIENCIAS DEPORTE
PI HEREDIA
PA APDO POSTAL 1000, HEREDIA, 00000, COSTA RICA
SN 1659-097X
J9 MHSALUD
JI MHSalud
PD SEP-OCT
PY 2018
VL 15
IS 1
BP 27
EP 37
DI 10.15359/mhs.15-1.3
PG 10
WC Sport Sciences
WE Emerging Sources Citation Index (ESCI)
SC Sport Sciences
GA GR1JF
UT WOS:000442289900003
OA gold, Green Submitted
DA 2022-03-20
ER

PT J
AU Lang, R
   Koegel, LK
   Ashbaugh, K
   Regester, A
   Ence, W
   Smith, W
AF Lang, Russell
   Koegel, Lynn Kern
   Ashbaugh, Kristen
   Regester, April
   Ence, Whitney
   Smith, Whitney
TI Physical exercise and individuals with autism spectrum disorders: A
   systematic review
SO RESEARCH IN AUTISM SPECTRUM DISORDERS
LA English
DT Review
DE Exercise; Physical activity; Autism; Aerobic; Asperger's; PDD-NOS;
   Review
ID SELF-STIMULATORY BEHAVIOR; STEREOTYPIC BEHAVIORS; AEROBIC EXERCISE;
   ESTABLISHING OPERATION; CHALLENGING BEHAVIOR; ANTECEDENT EXERCISE;
   MENTAL-RETARDATION; ASPERGER-SYNDROME; CHILDREN; ADULTS
AB Studies involving physical exercise and individuals with autism spectrum disorders (ASD) were reviewed. Systematic search procedures identified 18 studies meeting predetermined inclusion criteria. These studies were evaluated in terms of: (a) participant characteristics, (b) type of exercise, (c) procedures used to increase exercise, (d) outcomes, and (e) research methodology. Across the corpus of studies, exercise was implemented with 64 participants with ASD aged 3-41 years. A variety of exercise activities were employed (e.g., jogging, weight training, bike riding). Following the exercise interventions decreases in stereotypy, aggression, off-task behavior and elopement were reported. Fatigue was not likely the cause of decreases in maladaptive behavior because on-task behavior, academic responding, and appropriate motor behavior (e.g., playing catch) increased following physical exercise. Results suggest that programs for individuals with ASD may benefit from including components designed to incorporate regular and specific types of physical activity. Areas in need of further research are discussed. (C) 2010 Elsevier Ltd. All rights reserved.
C1 [Lang, Russell; Koegel, Lynn Kern; Ashbaugh, Kristen; Regester, April; Ence, Whitney; Smith, Whitney] Univ Calif Santa Barbara, Eli & Edythe L Broad Asperger Res Ctr, Santa Barbara, CA 93106 USA.
RP Lang, R (通讯作者)，Univ Calif Santa Barbara, Grad Sch Educ, UCSB Koegel Autism Ctr, Santa Barbara, CA 93106 USA.
EM russlang@education.ucsb.edu
RI Regester, April/AAM-1451-2021; van Lent, Laurence/G-5298-2010
OI van Lent, Laurence/0000-0002-9354-0932
CR ALLISON DB, 1991, J AUTISM DEV DISORD, V21, P89, DOI 10.1007/BF02207001
   American Psychiatric Association, 2000, DIAGN STAT MAN MENT
   Astrand POKR., 1986, TXB WORK PHYSL
   Best J.F., 1974, AUST OCCUP THER J, V21, P72
   Block ME, 2007, ADAPT PHYS ACT Q, V24, P103, DOI 10.1123/apaq.24.2.103
   BRUININKS RH, 1978, BRUININKS OSERTSKY T
   Celiberti DA, 1997, RES DEV DISABIL, V18, P139, DOI 10.1016/S0891-4222(96)00032-7
   Chanias AK, 1998, ADAPT PHYS ACT Q, V15, P119, DOI 10.1123/apaq.15.2.119
   Crews D., 2003, COMPL HLTH PRACT REV, V8, P225, DOI [10.1177/1076167503252917, DOI 10.1177/1076167503252917]
   Draheim CC, 2002, MENT RETARD, V40, P436, DOI 10.1352/0047-6765(2002)040<0436:POPIAR>2.0.CO;2
   Draheim CC, 2002, AM J MENT RETARD, V107, P361, DOI 10.1352/0895-8017(2002)107<0361:PADIAT>2.0.CO;2
   ELLIOTT RO, 1994, J AUTISM DEV DISORD, V24, P565, DOI 10.1007/BF02172138
   FOLKINS CH, 1981, AM PSYCHOL, V36, P373, DOI 10.1037/0003-066X.36.4.373
   Fragala-Pinkham M, 2008, DEV MED CHILD NEUROL, V50, P822, DOI 10.1111/j.1469-8749.2008.03086.x
   GABLERHALLE D, 1993, RES DEV DISABIL, V14, P359, DOI 10.1016/0891-4222(93)90009-9
   Ghaziuddin M, 1998, J INTELL DISABIL RES, V42, P43, DOI 10.1046/j.1365-2788.1998.00065.x
   GORDON D H, 1986, Cimbebasia Series A, V8, P37
   Green D, 2009, DEV MED CHILD NEUROL, V51, P311, DOI 10.1111/j.1469-8749.2008.03242.x
   JANICKI MP, 1984, GERONTOLOGIST, V24, P128, DOI 10.1093/geront/24.2.128
   Jansiewicz EM, 2006, J AUTISM DEV DISORD, V36, P613, DOI 10.1007/s10803-006-0109-y
   KERN L, 1984, J AUTISM DEV DISORD, V14, P57, DOI 10.1007/BF02408555
   KERN L, 1982, J AUTISM DEV DISORD, V12, P399, DOI 10.1007/BF01538327
   Lang R, 2009, J APPL BEHAV ANAL, V42, P889, DOI 10.1901/jaba.2009.42-889
   Levinson L.J., 1993, ADAPT PHYS ACT Q, V10, P255, DOI DOI 10.1123/APAQ.10.3.255
   LUCE SC, 1980, J APPL BEHAV ANAL, V13, P583, DOI 10.1901/jaba.1980.13-583
   MANJIVIONA J, 1995, J AUTISM DEV DISORD, V25, P23, DOI 10.1007/BF02178165
   McComas JJ, 2003, J APPL BEHAV ANAL, V36, P297, DOI 10.1901/jaba.2003.36-297
   McGill P, 1999, J APPL BEHAV ANAL, V32, P393, DOI 10.1901/jaba.1999.32-393
   Michael J, 2000, J APPL BEHAV ANAL, V33, P401, DOI 10.1901/jaba.2000.33-401
   Minshew NJ, 2004, NEUROLOGY, V63, P2056, DOI 10.1212/01.WNL.0000145771.98657.62
   O'Reilly M, 2007, BEHAV INTERVENT, V22, P137, DOI 10.1002/bin.226
   O'Reilly MF, 2008, RES DEV DISABIL, V29, P333, DOI 10.1016/j.ridd.2007.06.004
   Ozonoff S, 2008, J AUTISM DEV DISORD, V38, P644, DOI 10.1007/s10803-007-0430-0
   Page J., 1998, CHILD LANG TEACH THE, V14, P233, DOI DOI 10.1177/026565909801400301
   Pan CY, 2008, J AUTISM DEV DISORD, V38, P1292, DOI 10.1007/s10803-007-0518-6
   Pitetti KH, 2007, J AUTISM DEV DISORD, V37, P997, DOI 10.1007/s10803-006-0238-3
   Prupas A, 2001, EDUC TRAIN MENT RET, V36, P196
   Rapp JT, 2004, J APPL BEHAV ANAL, V37, P481, DOI 10.1901/jaba.2004.37-481
   Reid P. D., 1988, Therapeutic Recreation Journal, V22, P47
   RIMMER JH, 1995, RES DEV DISABIL, V16, P489, DOI 10.1016/0891-4222(95)00033-X
   RIMMER JH, 1993, MENT RETARD, V31, P105
   RIMMER JH, 1994, AM J MENT RETARD, V98, P510
   Rose K., 1992, BEHAV RESIDENTIAL TR, V7, P15, DOI [10.1002/bin.2360070103, DOI 10.1002/BIN.2360070103]
   RosenthalMalek A, 1997, J AUTISM DEV DISORD, V27, P193, DOI 10.1023/A:1025848009248
   SCRUGGS TE, 1987, REM SPEC EDUC, V8, P24, DOI 10.1177/074193258700800206
   Stott D. H., 1972, TEST MOTOR IMPAIRMEN
   Sturmey P, 2007, AUTISM SPECTRUM DISO
   Sugden DA., 1992, MOVEMENT ASSESSMENT
   TODD T., 2006, FOCUS AUTISM DEV DIS, V21, P167, DOI [DOI 10.1177/10883576060210030501, 10.1177/10883576060210030501., DOI 10.1177/]
   WATTERS RG, 1980, J AUTISM DEV DISORD, V10, P379, DOI 10.1007/BF02414814
   Yilmaz I, 2004, PEDIATR INT, V46, P624, DOI 10.1111/j.1442-200x.2004.01938.x
NR 51
TC 202
Z9 202
U1 11
U2 137
PU ELSEVIER SCI LTD
PI OXFORD
PA THE BOULEVARD, LANGFORD LANE, KIDLINGTON, OXFORD OX5 1GB, OXON, ENGLAND
SN 1750-9467
EI 1878-0237
J9 RES AUTISM SPECT DIS
JI Res. Autism Spectr. Disord.
PD OCT-DEC
PY 2010
VL 4
IS 4
BP 565
EP 576
DI 10.1016/j.rasd.2010.01.006
PG 12
WC Education, Special; Psychology, Developmental; Psychiatry;
   Rehabilitation
WE Social Science Citation Index (SSCI)
SC Education & Educational Research; Psychology; Psychiatry; Rehabilitation
GA 631JT
UT WOS:000280343500004
DA 2022-03-20
ER

PT J
AU Savage, MN
   Tomaszewski, BT
   Hume, KA
AF Savage, Melissa N.
   Tomaszewski, Brianne T.
   Hume, Kara A.
TI Step It Up: Increasing Physical Activity for Adults With Autism Spectrum
   Disorder and Intellectual Disability Using Supported Self-Management and
   Fitbit Technology
SO FOCUS ON AUTISM AND OTHER DEVELOPMENTAL DISABILITIES
LA English
DT Article; Early Access
DE self-management; technology; adults; autism spectrum disorder;
   intellectual disability; physical activity; community and family support
ID YOUNG-ADULTS; ADOLESCENTS; EXERCISE; BENEFITS; STUDENTS; CHILDREN;
   WALKING
AB Adults with autism spectrum disorder and intellectual disability often do not engage in healthy levels of physical activity despite its many benefits. We conducted a randomized control trial to evaluate the effectiveness and feasibility of the Step It Up program, which used supported self-management strategies, on daily step counts, health measures, and perceived quality of life for adults with autism spectrum disorder and intellectual disability. Forty participants, ages 18 to 57, were randomly assigned to a control or intervention group. Males accounted for 70.6% of participant gender. Both groups received Fitbits, Fitbit training, and participated in pre- and post-assessments. The intervention group participated in the Step It Up program. Participants in the intervention group had significantly higher step counts and lost more weight. Feasibility and acceptability were also high. This study provides valuable data on using a supported self-managed exercise program as well as insight into its feasibility in home settings.
C1 [Savage, Melissa N.] Univ North Texas, Denton, TX 76203 USA.
   [Tomaszewski, Brianne T.; Hume, Kara A.] Univ N Carolina, Chapel Hill, NC 27515 USA.
RP Savage, MN (通讯作者)，Univ North Texas, Dept Educ Psychol, 1155 Union Circle, Denton, TX 76203 USA.
EM melissa.savage@unt.edu
FU Organization for Autism Research Applied Research Grant; Institute of
   Education Sciences, U.S. Department of Education Postdoctoral Training
   Grant [R324B160038]; Eunice Kennedy Shriver National Institute of Child
   Health and Human DevelopmentUnited States Department of Health & Human
   ServicesNational Institutes of Health (NIH) - USANIH Eunice Kennedy
   Shriver National Institute of Child Health & Human Development (NICHD)
   [T32HD040127]; U.S. Department of DefenseUnited States Department of
   Defense [W81XWH1910826]
FX The author(s) disclosed receipt of the following financial support for
   the research, authorship, and/or publication of this article: This study
   was funded by the Organization for Autism Research Applied Research
   Grant. Additional support for this project came from the Institute of
   Education Sciences, U.S. Department of Education Postdoctoral Training
   Grant R324B160038; Eunice Kennedy Shriver National Institute of Child
   Health and Human Development Grant Number T32HD040127; and U.S.
   Department of Defense Grant Number W81XWH1910826. The opinions expressed
   within the manuscript represent those of the authors and do not
   represent the funding agencies.
CR Bandini LG, 2013, AUTISM, V17, P44, DOI 10.1177/1362361312437416
   Bartlo P, 2011, AJIDD-AM J INTELLECT, V116, P220, DOI 10.1352/1944-7558-116.3.220
   Bouck EC, 2012, PREV SCH FAIL, V56, P121, DOI 10.1080/1045988X.2011.603396
   Briesch AM., 2009, CHILDRENS USAGE RATI
   Centers for Disease Control and Prevention, 2021, AD OV OB
   Chafouleas S.M., 2011, USAGE RATING PROFILE
   Diaz KM, 2015, INT J CARDIOL, V185, P138, DOI 10.1016/j.ijcard.2015.03.038
   Dove D, 2012, PEDIATRICS, V130, P717, DOI 10.1542/peds.2012-0683
   Garcia-Pastor T, 2019, J AUTISM DEV DISORD, V49, P165, DOI 10.1007/s10803-018-3692-9
   Hamer M, 2009, PSYCHOL MED, V39, P3, DOI 10.1017/S0033291708003681
   Hebden L, 2012, OBES REV, V13, P692, DOI 10.1111/j.1467-789X.2012.00990.x
   Hyer JM, 2014, SAS GLOB FOR P, P1798
   LaLonde KB, 2014, RES AUTISM SPECT DIS, V8, P1679, DOI 10.1016/j.rasd.2014.09.001
   Lang R, 2010, RES AUTISM SPECT DIS, V4, P565, DOI 10.1016/j.rasd.2010.01.006
   Love S. R., 2010, CARS 2 CHILDHOOD AUT, VSecond
   Obrusnikova I, 2011, J DEV PHYS DISABIL, V23, P195, DOI 10.1007/s10882-010-9215-z
   Peterson JJ, 2008, PREV MED, V47, P101, DOI 10.1016/j.ypmed.2008.01.007
   Pitetti KH, 2007, J AUTISM DEV DISORD, V37, P997, DOI 10.1007/s10803-006-0238-3
   Roid G.H., 2013, LEITER INT PERFORMAN, V3rd ed.
   Rutter M., 2003, AUTISM DIAGNOSTIC IN
   Savage MN, 2018, RES DEV DISABIL, V73, P115, DOI 10.1016/j.ridd.2017.12.019
   Schalock R., 1993, QUALITY LIFE QUESTIO
   Sorensen C, 2014, REV J AUTISM DEV DIS, V1, P344, DOI 10.1007/s40489-014-0027-4
   Sowa M, 2012, RES AUTISM SPECT DIS, V6, P46, DOI 10.1016/j.rasd.2011.09.001
   Srinivasan SM, 2014, PHYS THER, V94, P875, DOI 10.2522/ptj.20130157
   Stanish HI, 2017, J AUTISM DEV DISORD, V47, P785, DOI 10.1007/s10803-016-3001-4
   TODD T., 2006, FOCUS AUTISM DEV DIS, V21, P167, DOI [DOI 10.1177/10883576060210030501, 10.1177/10883576060210030501., DOI 10.1177/]
   Todd T, 2010, ADAPT PHYS ACT Q, V27, P226, DOI 10.1123/apaq.27.3.226
   Valbuena D, 2019, J DEV PHYS DISABIL, V31, P189, DOI 10.1007/s10882-018-9627-8
   Wuang YP, 2012, RES DEV DISABIL, V33, P841, DOI 10.1016/j.ridd.2011.12.008
NR 30
TC 0
Z9 0
U1 2
U2 2
PU SAGE PUBLICATIONS INC
PI THOUSAND OAKS
PA 2455 TELLER RD, THOUSAND OAKS, CA 91320 USA
SN 1088-3576
EI 1538-4829
J9 FOCUS AUTISM DEV DIS
JI Focus Autism Dev. Disabil.
AR 10883576211073700
DI 10.1177/10883576211073700
EA JAN 2022
PG 12
WC Education, Special; Psychology, Developmental; Rehabilitation
WE Social Science Citation Index (SSCI)
SC Education & Educational Research; Psychology; Rehabilitation
GA YT4CL
UT WOS:000751309600001
DA 2022-03-20
ER

PT J
AU Nam, K
   Ringenbach, SDR
   Brusseau, TA
   Burns, RD
   Braden, BB
   Lee, CD
   Henderson, HL
AF Nam, K.
   Ringenbach, S. D. R.
   Brusseau, T. A.
   Burns, R. D.
   Braden, B. B.
   Lee, C. D.
   Henderson, H. L.
TI Immediate reinforcement increased duration of time riding the stationary
   bicycle in children with autism spectrum disorder: a pilot study
SO INTERNATIONAL JOURNAL OF DEVELOPMENTAL DISABILITIES
LA English
DT Article; Early Access
DE Moderate to vigorous physical activity; DVD intervention; high
   functioning; motor skills; contingent reinforcement
ID PHYSICAL-ACTIVITY; BEHAVIORS; INTERVENTION; ADOLESCENTS; EXERCISE;
   DEFICITS; CONTINGENT; OBESITY; ADULTS; GUIDE
AB The necessity of promoting physical activity in individuals with Autism Spectrum Disorder (ASD) has been emphasized for decades. One of the barriers to participate in physical activity for individuals with ASD is limited interest and motivation. Therefore, understanding the motivation to exercise in this population is important. The objective was to determine the effect of using contingent reinforcement in the form of watching a preferred DVD to increase duration of time pedalling on a stationary bicycle within their predetermined target heart rate zone (THRZ) in children with ASD. Using a crossover design, seven participants (11 2.7 years) who were diagnosed with ASD were randomly assigned to either Group A or B. Time spent pedalling on a bicycle within the THRZ was analysed using a linear mixed-effect model with Bonferroni adjustments. The results showed that the DVD intervention motivated children with ASD to exercise for more than 10 minutes in moderate to vigorous physical activity compared to when they were exercising without watching a DVD. This result is significant as number of studies have revealed that 10 minutes of exercise could bring improvements in activities of daily living such as behaviors and academic performance in school.
C1 [Nam, K.; Ringenbach, S. D. R.; Braden, B. B.; Lee, C. D.] Arizona State Univ, Coll Hlth Solut, Phoenix, AZ 85004 USA.
   [Brusseau, T. A.; Burns, R. D.; Henderson, H. L.] Univ Utah, Dept Kinesiol, Salt Lake City, UT USA.
RP Nam, K (通讯作者)，Arizona State Univ, Coll Hlth Solut, Phoenix, AZ 85004 USA.
EM Nam.kahyun@asu.edu
RI Burns, Ryan/AAL-1393-2020; Nam, Kahyun/ABA-4320-2020
OI Burns, Ryan/0000-0002-5933-4633; 
CR American College of Sports Medicine, 2013, ACSMS GUIDELINES EXE
   Anderson DC, 2017, PALAESTRA, V31, P27
   Association AP, 2013, DIAGNOSTIC STAT MANU, DOI DOI 10.1176/APPI.BOOKS.9780890425596
   Baio J, 2018, MMWR SURVEILL SUMM, V67, P1, DOI 10.15585/mmwr.ss6706a1
   Bassette L, 2018, BEHAV ANAL PRACT, V11, P358, DOI 10.1007/s40617-018-00285-7
   Bellamy T., 1973, J MUSIC THER, V10, P125, DOI 10.1093/jmt/10.3.125
   Berghofer A, 2008, BMC PUBLIC HEALTH, V8, DOI 10.1186/1471-2458-8-200
   Biscaldi M, 2014, EUR CHILD ADOLES PSY, V23, P599, DOI 10.1007/s00787-013-0475-x
   CAOUETTE M, 1985, EDUC TRAIN MENT RET, V20, P296
   Center for Disease Control and Prevention, 2008, MAK DIFF YOUR SCH CD
   Crush EA, 2017, PERCEPT MOTOR SKILL, V124, P1164, DOI 10.1177/0031512517726920
   Downey R, 2012, PEDIATR PHYS THER, V24, P2, DOI 10.1097/PEP.0b013e31823db95f
   EPSTEIN LH, 1994, ADDICT BEHAV, V19, P135, DOI 10.1016/0306-4603(94)90038-8
   Eversole M, 2016, J AUTISM DEV DISORD, V46, P10, DOI 10.1007/s10803-015-2529-z
   Fournier KA, 2010, J AUTISM DEV DISORD, V40, P1227, DOI 10.1007/s10803-010-0981-3
   Gongola LC, 2010, TEACH EXCEPT CHILD, V42, P14, DOI 10.1177/004005991004200602
   Green D, 2009, DEV MED CHILD NEUROL, V51, P311, DOI 10.1111/j.1469-8749.2008.03242.x
   Guo SS, 2002, AM J CLIN NUTR, V76, P653, DOI 10.1093/ajcn/76.3.653
   Hanaie R, 2014, J AUTISM DEV DISORD, V44, P2209, DOI 10.1007/s10803-014-2096-8
   HART BM, 1968, J APPL BEHAV ANAL, V1, P73, DOI 10.1901/jaba.1968.1-73
   Koegel LK, 2010, J AUTISM DEV DISORD, V40, P1057, DOI 10.1007/s10803-010-0962-6
   Koegel RL, 2001, J CLIN CHILD PSYCHOL, V30, P19, DOI 10.1207/S15374424JCCP3001_4
   Kraft E, 2019, J PHYS EDUC RECREAT, V90, P24, DOI 10.1080/07303084.2018.1535338
   Lang R, 2010, RES AUTISM SPECT DIS, V4, P565, DOI 10.1016/j.rasd.2010.01.006
   Losinski M, 2017, BEHAV DISORDERS, V42, P196, DOI 10.1177/0198742917715873
   Luman M, 2005, CLIN PSYCHOL REV, V25, P183, DOI 10.1016/j.cpr.2004.11.001
   Mathieson J. A., 1993, EFFECTS CONTINGENT R
   Mays M. N. M., 2013, THESIS
   McCoy SM, 2016, J AUTISM DEV DISORD, V46, P2317, DOI 10.1007/s10803-016-2762-0
   Mody M, 2017, J AUTISM DEV DISORD, V47, P155, DOI 10.1007/s10803-016-2934-y
   Nakutin SN, 2019, SCHOOL PSYCHOL REV, V48, P177, DOI 10.17105/SPR-2017-0124.V48-2
   Newsome T.L., 2015, DIFFERENT APPROACH U
   Obrusnikova I, 2011, J DEV PHYS DISABIL, V23, P195, DOI 10.1007/s10882-010-9215-z
   Ramos I. A., 2017, J EXERCISE PHYSIOLOG, V20, P73
   Reid J, 2003, PALAESTRA, V19, P20
   Savage M.N., 2016, THESIS
   Savage MN, 2018, RES DEV DISABIL, V73, P115, DOI 10.1016/j.ridd.2017.12.019
   Sigler EA, 2005, EARLY CHILD EDUC J, V32, P249, DOI 10.1007/s10643-004-0753-9
   Srinivasan SM, 2014, PHYS THER, V94, P875, DOI 10.2522/ptj.20130157
   Taylor BA, 2010, BEHAV ANAL PRACT, V3, P52
   TODD T., 2006, FOCUS AUTISM DEV DIS, V21, P167, DOI [DOI 10.1177/10883576060210030501, 10.1177/10883576060210030501., DOI 10.1177/]
   Tucker-Drob EM, 2011, PSYCHOL METHODS, V16, P298, DOI 10.1037/a0023349
   Valencia K, 2019, SENSORS-BASEL, V19, DOI 10.3390/s19204485
   [No title captured]
NR 44
TC 0
Z9 0
U1 0
U2 5
PU TAYLOR & FRANCIS LTD
PI ABINGDON
PA 2-4 PARK SQUARE, MILTON PARK, ABINGDON OR14 4RN, OXON, ENGLAND
SN 2047-3869
EI 2047-3877
J9 INT J DEV DISABIL
JI Int. J. Dev. Disabil.
DI 10.1080/20473869.2020.1783480
EA JUN 2020
PG 7
WC Education, Special; Rehabilitation
WE Social Science Citation Index (SSCI)
SC Education & Educational Research; Rehabilitation
GA MI9KM
UT WOS:000547717000001
DA 2022-03-20
ER

PT J
AU Ruggeri, A
   Dancel, A
   Johnson, R
   Sargent, B
AF Ruggeri, Anneliese
   Dancel, Alina
   Johnson, Robert
   Sargent, Barbara
TI The effect of motor and physical activity intervention on motor outcomes
   of children with autism spectrum disorder: A systematic review
SO AUTISM
LA English
DT Review
DE autism spectrum disorders; children; intervention; motor; quality of
   life; systematic review
ID SKILL INTERVENTION; CURRENT PERSPECTIVES; EXECUTIVE FUNCTION; THROWING
   SKILLS; YOUNG-CHILDREN; AQUATIC SKILLS; PROGRAM; EXERCISE; ADOLESCENTS;
   INDIVIDUALS
AB Lay abstract Up to 83% of children with autism spectrum disorder have difficulty performing age-appropriate motor skills. However, the effectiveness of current interventions to improve motor skills is poorly understood. In this review, we examined 34 research studies that investigated the use of interventions to improve the motor abilities of children with autism spectrum disorder. We also examined seven research studies that investigated strategies used to teach children with autism spectrum disorder age-appropriate motor skills. In total, these studies included 1173 children with autism spectrum disorder ranging from the age of 3 to 19 years. We found that many interventions improved the motor abilities of children with autism spectrum disorder including the following: (1) motor activity interventions (e.g. gymnastics, soccer), (2) motor skill interventions (e.g. throwing, catching), (3) horse riding interventions, (4) swimming interventions, (5) video gaming interventions, and (6) physical education interventions. However, each intervention improved different types of motor abilities. We also found that as a teaching strategy, visual instruction was more effective than verbal instruction for children with autism spectrum disorder. In addition, the children with autism spectrum disorder learned equally well from many different types of instructors (adult, robot, or peer). Further high-quality research on this topic is needed to determine how to best optimize the motor abilities of children with autism spectrum disorder.
C1 [Ruggeri, Anneliese; Dancel, Alina] Childrens Hosp Los Angeles, Los Angeles, CA 90027 USA.
   [Ruggeri, Anneliese; Dancel, Alina; Johnson, Robert; Sargent, Barbara] Univ Southern Calif, Los Angeles, CA 90007 USA.
RP Ruggeri, A (通讯作者)，Childrens Hosp Los Angeles, Div Pediat Rehabil Med, 4650 Sunset Blvd,Mailstop 56, Los Angeles, CA 90027 USA.
EM anneliese.ruggeri@gmail.com
RI Sargent, Barbara/ABG-2160-2021; Johnson, Robert E./E-7381-2015
OI Sargent, Barbara/0000-0002-2261-6610; Johnson, Robert
   E./0000-0002-8897-5800; Ruggeri, Anneliese/0000-0002-5841-7410
FU National Institutes of HealthUnited States Department of Health & Human
   ServicesNational Institutes of Health (NIH) - USA [K12-HD055929]
FX The author(s) disclosed receipt of the following financial support for
   the research, authorship, and/or publication of this article: Dr
   Sargent's salary was supported by the National Institutes of Health
   grant K12-HD055929 (principal investigator (PI): Ottenbacher), website:
   www.nih.gov.The content is solely the responsibility of the authors and
   does not necessarily represent the official views of the NIH.
CR Adair B, 2018, DEV MED CHILD NEUROL, V60, P1101, DOI 10.1111/dmcn.13959
   Ajzenman HF, 2013, AM J OCCUP THER, V67, P653, DOI 10.5014/ajot.2013.008383
   Alaniz ML, 2017, J AUTISM DEV DISORD, V47, P4006, DOI 10.1007/s10803-017-3264-4
   American Psychiatric Association, 2013, DIAGN STAT MAN MENT, DOI [DOI 10.1176/APPI.BOOKS.9780890425596, 10.1176/appi.books.9780890425596]
   American Psychiatric Association, 2000, DIAGNOSTIC STAT MANU
   Arzoglou D, 2013, J PE SPORT, V13, P563, DOI [10.7752/jpes.2013.04088, DOI 10.7752/JPES.2013.04088]
   Bhat AN, 2011, PHYS THER, V91, P1116, DOI 10.2522/ptj.20100294
   Borgi M, 2016, J AUTISM DEV DISORD, V46, P1, DOI 10.1007/s10803-015-2530-6
   Brand S, 2015, NEUROPSYCH DIS TREAT, V11, P1911, DOI 10.2147/NDT.S85650
   Bremer E, 2016, AUTISM, V20, P899, DOI 10.1177/1362361315616002
   Bremer E, 2016, ADAPT PHYS ACT Q, V33, P66, DOI 10.1123/APAQ.2015-0009
   Bremer E, 2015, AUTISM, V19, P980, DOI 10.1177/1362361314557548
   Breslin CM, 2015, J PHYS EDUC RECREAT, V86, P10, DOI 10.1080/07303084.2014.978419
   Caputo G, 2018, J AUTISM DEV DISORD, V48, P1945, DOI 10.1007/s10803-017-3456-y
   Casey AF, 2015, PEDIATR PHYS THER, V27, P170, DOI 10.1097/PEP.0000000000000139
   Cei A, 2017, INT J SPORT PSYCHOL, V48, P485, DOI 10.7352/IJSP.2017.48.485
   Cheldavi H, 2014, RES AUTISM SPECT DIS, V8, P8, DOI 10.1016/j.rasd.2013.09.016
   Chita-Tegmark M, 2016, RES DEV DISABIL, V48, P79, DOI 10.1016/j.ridd.2015.10.011
   Chu CH, 2012, RES AUTISM SPECT DIS, V6, P1211, DOI 10.1016/j.rasd.2012.02.003
   Colebourn JA, 2017, PEDIATR PHYS THER, V29, P262, DOI 10.1097/PEP.0000000000000405
   Craig F, 2016, NEUROPSYCH DIS TREAT, V12, P1191, DOI 10.2147/NDT.S104620
   Darrah J, 2008, AACPDM METHODOLOGY D
   Moraes Íbis Ariana Peña de, 2017, Dement. neuropsychol., V11, P276, DOI 10.1590/1980-57642016dn11-030010
   de Vinck-Baroody O, 2015, ACAD PEDIATR, V15, P396, DOI 10.1016/j.acap.2015.03.008
   Dickinson K, 2014, AUTISM RES TREAT, V2014
   Dillon SR, 2017, FRONT PUBLIC HEALTH, V4, DOI 10.3389/fpubh.2016.00290
   Downey R, 2012, PEDIATR PHYS THER, V24, P2, DOI 10.1097/PEP.0b013e31823db95f
   Edwards J, 2017, J SPORT HEALTH SCI, V6, P17, DOI 10.1016/j.jshs.2016.09.004
   El Shemy Samah Attia, 2018, J Phys Ther Sci, V30, P1063, DOI 10.1589/jpts.30.1063
   Fragala-Pinkham MA, 2011, DEV NEUROREHABIL, V14, P230, DOI 10.3109/17518423.2011.575438
   Gabriels RL, 2015, J AM ACAD CHILD PSY, V54, P541, DOI 10.1016/j.jaac.2015.04.007
   Gabriels RL, 2012, RES AUTISM SPECT DIS, V6, P578, DOI 10.1016/j.rasd.2011.09.007
   Ganley KJ, 2011, PEDIATR PHYS THER, V23, P208, DOI 10.1097/PEP.0b013e318227b3fc
   Green D, 2009, DEV MED CHILD NEUROL, V51, P311, DOI 10.1111/j.1469-8749.2008.03242.x
   Guest L, 2017, THER RECREAT J, V51, P109, DOI 10.18666/TRJ-2017-V51-I2-7383
   Hayward LM, 2016, PALAESTRA, V30, P44
   Healy S, 2018, AUTISM RES, V11, P818, DOI 10.1002/aur.1955
   Henderson H, 2016, PALAESTRA, V30, P41
   Hilton CL, 2014, AM J OCCUP THER, V68, P57, DOI 10.5014/ajot.2014.008664
   Hilton CL, 2012, AUTISM, V16, P430, DOI 10.1177/1362361311423018
   Ketcheson L, 2017, AUTISM, V21, P481, DOI 10.1177/1362361316650611
   Kokaridas D, 2018, PALAESTRA, V32, P39
   Landa R, 2006, J CHILD PSYCHOL PSYC, V47, P629, DOI 10.1111/j.1469-7610.2006.01531.x
   Lang R, 2010, RES AUTISM SPECT DIS, V4, P565, DOI 10.1016/j.rasd.2010.01.006
   Lanning BA, 2014, J AUTISM DEV DISORD, V44, P1897, DOI 10.1007/s10803-014-2062-5
   Law M, 2014, CANADIAN OCCUPATIONA, V5th
   Lord C, 2000, J AUTISM DEV DISORD, V30, P205, DOI 10.1023/A:1005592401947
   McCoy SM, 2016, J AUTISM DEV DISORD, V46, P2317, DOI 10.1007/s10803-016-2762-0
   McDougall J, 2009, DISABIL REHABIL, V31, P1362, DOI 10.1080/09638280802572973
   Moher D, 2009, BMJ-BRIT MED J, V339, DOI [10.1136/bmj.b2535, 10.1136/bmj.i4086, 10.1016/j.ijsu.2010.02.007, 10.1136/bmj.g7647, 10.1186/2046-4053-4-1]
   Najafabadi MG, 2018, PEDIATR NEONATOL, V59, P481, DOI 10.1016/j.pedneo.2017.12.005
   Navaee SA, 2018, NURS MIDWIFERY STUD, V7, P87, DOI 10.4103/nms.nms_71_17
   Pan CY, 2017, AUTISM, V21, P190, DOI 10.1177/1362361316633562
   Pan CY, 2011, RES AUTISM SPECT DIS, V5, P657, DOI 10.1016/j.rasd.2010.08.001
   Pan CY, 2010, AUTISM, V14, P9, DOI 10.1177/1362361309339496
   Plavnick JB, 2014, AUTISM, V18, P458, DOI 10.1177/1362361312474373
   Provost B, 2007, J AUTISM DEV DISORD, V37, P321, DOI 10.1007/s10803-006-0170-6
   Rafie F, 2017, J SPORT MED PHYS FIT, V57, P53, DOI 10.23736/S0022-4707.16.05919-3
   Rainey L, 2014, QUAL LIFE RES, V23, P2793, DOI 10.1007/s11136-014-0743-3
   Reichow B, 2008, J AUTISM DEV DISORD, V38, P1311, DOI 10.1007/s10803-007-0517-7
   Robertson CE, 2017, NAT REV NEUROSCI, V18, P671, DOI 10.1038/nrn.2017.112
   Samsudin NA, 2017, J FUNDAM APPL SCI, V9, P1312, DOI 10.4314/jfas.v9i6s.96
   Sarabzadeh M, 2019, J BODYW MOV THER, V23, P284, DOI 10.1016/j.jbmt.2019.01.007
   Sarol H, 2015, ANTHROPOLOGIST, V21, P522, DOI 10.1080/09720073.2015.11891842
   Schauder KB, 2016, FRONT NEUROSCI-SWITZ, V10, DOI 10.3389/fnins.2016.00268
   Seabra, 2015, WULFENIA J, V22, P1
   Sowa M, 2012, RES AUTISM SPECT DIS, V6, P46, DOI 10.1016/j.rasd.2011.09.001
   Srinivasan SM, 2018, REV J AUTISM DEV DIS, V5, P156, DOI 10.1007/s40489-018-0130-z
   Srinivasan Sudha M, 2015, Autism Res Treat, V2015, P736516, DOI 10.1155/2015/736516
   Srinivasan SM, 2014, PHYS THER, V94, P875, DOI 10.2522/ptj.20130157
   Taheri-Torbati H, 2019, INT J INCLUSIVE EDUC, V23, P405, DOI 10.1080/13603116.2018.1441335
   Tan BWZ, 2016, J AUTISM DEV DISORD, V46, P3126, DOI 10.1007/s10803-016-2854-x
   TODD T., 2006, FOCUS AUTISM DEV DIS, V21, P167, DOI [DOI 10.1177/10883576060210030501, 10.1177/10883576060210030501., DOI 10.1177/]
   Tomchek SD, 2007, AM J OCCUP THER, V61, P190, DOI 10.5014/ajot.61.2.190
   Torabi F., 2017, INDIAN J PUBLIC HLTH, V8, P99, DOI 10.5958/0976-5506.2017.00322.9
   Toscano CVA, 2018, PERCEPT MOTOR SKILL, V125, P126, DOI 10.1177/0031512517743823
   Travers BG, 2018, J AUTISM DEV DISORD, V48, P163, DOI 10.1007/s10803-017-3310-2
   Tse ACY, 2019, PSYCHOL SPORT EXERC, V41, P63, DOI 10.1016/j.psychsport.2018.12.002
   Tse ACY, 2019, AUTISM, V23, P405, DOI 10.1177/1362361317738393
   Wilson RB, 2018, J NEURODEV DISORD, V10, DOI 10.1186/s11689-018-9257-6
   World Health Organization, 2002, COMM LANG FUNCT DIS
   Wuang YP, 2010, ADAPT PHYS ACT Q, V27, P113, DOI 10.1123/apaq.27.2.113
NR 82
TC 22
Z9 24
U1 9
U2 52
PU SAGE PUBLICATIONS LTD
PI LONDON
PA 1 OLIVERS YARD, 55 CITY ROAD, LONDON EC1Y 1SP, ENGLAND
SN 1362-3613
EI 1461-7005
J9 AUTISM
JI Autism
PD APR
PY 2020
VL 24
IS 3
BP 544
EP 568
AR 1362361319885215
DI 10.1177/1362361319885215
EA NOV 2019
PG 25
WC Psychology, Developmental
WE Social Science Citation Index (SSCI)
SC Psychology
GA MB1JA
UT WOS:000499581600001
PM 31782658
DA 2022-03-20
ER

PT J
AU Pan, CY
   Frey, GC
AF Pan, Chien-Yu
   Frey, Georgia C.
TI Physical activity patterns in youth with autism spectrum disorders
SO JOURNAL OF AUTISM AND DEVELOPMENTAL DISORDERS
LA English
DT Article
DE physical activity; autism; youth
ID SCHOOL; ADOLESCENTS; CHILDREN; EXERCISE; BEHAVIOR; ADULTS; AGE
AB The purpose of this study was to examine age-related physical activity patterns in youth with autism spectrum disorders (ASD). Thirty youth, aged 10-19 years, were divided into three groups: elementary (n=9), middle (n=9) and high (n=12) school. Participants wore an accelerometer and completed an activity questionnaire for seven consecutive days. The main findings were that (a) elementary youth are more active than the other groups, regardless type of day or time period, and (b) there are no consistent patterns in physical activity of youth with ASD according to day or time period. Findings emphasize that interventions for this population should address increasing extracurricular physical activity options during adolescence.
C1 Indiana Univ, Dept Kinesiol, Bloomington, IN 47405 USA.
   Natl Kaohsiung Normal Univ, Dept Phys Educ, Kaohsiung, Taiwan.
RP Frey, GC (通讯作者)，Indiana Univ, Dept Kinesiol, HPER 179,1025 E 7th St, Bloomington, IN 47405 USA.
EM gfrey@indiana.edu
OI Pan, Chien-Yu/0000-0001-8113-5350
CR Allison KR, 1997, CAN J PUBLIC HEALTH, V88, P177, DOI 10.1007/BF03403883
   Berenson GS, 2005, NEUROBIOL AGING, V26, P303, DOI 10.1016/j.neurobiolaging.2004.05.009
   Biddle S, 1998, YOUNG ACTIVE YOUNG P
   Celiberti DA, 1997, RES DEV DISABIL, V18, P139, DOI 10.1016/S0891-4222(96)00032-7
   DALE D, 2002, PHYS ACTIVITY ASSESS, P19
   ELLIOTT RO, 1994, J AUTISM DEV DISORD, V24, P565, DOI 10.1007/BF02172138
   Freedson PS, 1998, MED SCI SPORTS EXERC, V30, P934
   Garcia AW, 1997, INT J BEHAV MED, V4, P323, DOI 10.1207/s15327558ijbm0404_5
   Gavarry O, 2003, MED SCI SPORT EXER, V35, P525, DOI 10.1249/01.MSS.0000053655.45022.C5
   Gilbey H, 2010, PEDIATR EXERC SCI, V7, P26, DOI 10.1123/pes.7.1.26
   Harrell Joanne S, 2003, J Am Acad Nurse Pract, V15, P170, DOI 10.1111/j.1745-7599.2003.tb00259.x
   HAWKINS BA, 1991, THERAPEUTIC RECREATI, P138
   HOUSTONWILSON C, 2003, J PHYS ED RECREATION, V74, P40, DOI DOI 10.1080/07303084.2003.10609218
   Huang YC, 1996, AM J HUM BIOL, V8, P225, DOI 10.1002/(SICI)1520-6300(1996)8:2<225::AID-AJHB9>3.0.CO;2-0
   KANN L, 1999, J SCH HLTH, V66, P365
   Kohl HW, 2000, PREV MED, V31, pS54, DOI 10.1006/pmed.1999.0542
   Levinson L. J., 1991, CAHPER Journal, V57, P24
   Llewellyn A, 2000, DISABIL SOC, V15, P157, DOI 10.1080/09687590025829
   Longmuir PE, 2000, ADAPT PHYS ACT Q, V17, P40, DOI 10.1123/apaq.17.1.40
   McKenzie TL, 2000, RES Q EXERCISE SPORT, V71, P249, DOI 10.1080/02701367.2000.10608905
   Mota J, 2003, AM J HUM BIOL, V15, P547, DOI 10.1002/ajhb.10163
   Oliver M., 1996, UNDERSTANDING DISABI, VNew
   Orsmond GI, 2004, J AUTISM DEV DISORD, V34, P245, DOI 10.1023/B:JADD.0000029547.96610.df
   Pate RR, 1996, MED SCI SPORT EXER, V28, P92, DOI 10.1097/00005768-199601000-00019
   Reid J, 2003, PALAESTRA, V19, P20
   ROSSER DD, 2004, THESIS TEXAS A M U
   ROSSERSANDT DD, 2005, ADAPTED PHYS ACTIVIT, V22, P146
   Sallo M, 1997, PEDIATR EXERC SCI, V9, P44, DOI 10.1123/pes.9.1.44
   Scahill L, 1999, J Child Adolesc Psychiatr Nurs, V12, P41, DOI 10.1111/j.1744-6171.1999.tb00040.x
   Strauss RS, 2001, ARCH PEDIAT ADOL MED, V155, P897, DOI 10.1001/archpedi.155.8.897
   SUZUKI M, 1991, AM J CLIN NUTR, V54, P1101, DOI 10.1093/ajcn/54.6.1101
   Taylor W.C., 1994, ADV EXERCISE ADHEREN, P319
   Trost SG, 2000, MED SCI SPORT EXER, V32, P426, DOI 10.1097/00005768-200002000-00025
   Trost SG, 1998, MED SCI SPORT EXER, V30, P629, DOI 10.1097/00005768-199804000-00023
   Trost SG, 2002, MED SCI SPORT EXER, V34, P350, DOI 10.1097/00005768-200202000-00025
   U.S. Department of Health and Human Services, 2000, HLTH PEOPL 2010 UND
   *US DEP HHS, 2002, HLTH PEOPL 2010 PHYS
NR 37
TC 147
Z9 150
U1 2
U2 24
PU SPRINGER/PLENUM PUBLISHERS
PI NEW YORK
PA 233 SPRING ST, NEW YORK, NY 10013 USA
SN 0162-3257
EI 1573-3432
J9 J AUTISM DEV DISORD
JI J. Autism Dev. Disord.
PD JUL
PY 2006
VL 36
IS 5
BP 597
EP 606
DI 10.1007/s10803-006-0101-6
PG 10
WC Psychology, Developmental
WE Social Science Citation Index (SSCI)
SC Psychology
GA 075ZX
UT WOS:000239927900003
PM 16652237
DA 2022-03-20
ER

PT J
AU LaLonde, KB
   MacNeill, BR
   Eversole, LW
   Ragotzy, SP
   Poling, A
AF LaLonde, Kate B.
   MacNeill, Brian R.
   Eversole, Laura Wolfe
   Ragotzy, Steven P.
   Poling, Alan
TI Increasing physical activity in young adults with autism spectrum
   disorders
SO RESEARCH IN AUTISM SPECTRUM DISORDERS
LA English
DT Article
DE Exercise; Walking; Reinforcement; Goal setting; Autism spectrum
   disorders; Pedometer
AB Although regular physical exercise is clearly beneficial, many people with autism spectrum disorders do not exercise regularly. The present study used a multiple-baseline-across-participants design with a reversal to demonstrate that a treatment package comprising goal-setting and reinforcement substantially increased walking by young adults with autism spectrum disorders while at school. During the initial baseline condition participants were given pedometers to wear. Once each participant's number of steps stabilized, she/he sets daily goals for minimum number of steps taken and received access to valued objects or activities (reinforcers) for meeting those goals. By the end of the first treatment condition each of five participants was successfully meeting his or her goal and walking at or above 10,000 steps each day. Walking decreased when a return to baseline was implemented, then increased when treatment was reinstated. Social validity assessment indicated that both the participants and their teacher found the intervention highly acceptable. These findings suggest that simple strategies based on goal setting and reinforcement merit further investigation as interventions for increasing exercise. (C) 2014 Elsevier Ltd. All rights reserved.
C1 [LaLonde, Kate B.; MacNeill, Brian R.; Poling, Alan] Western Michigan Univ, Dept Psychol, Kalamazoo, MI 49008 USA.
   [Eversole, Laura Wolfe; Ragotzy, Steven P.] Kalamazoo Reg Educ Serv Agcy, Kalamazoo, MI USA.
RP LaLonde, KB (通讯作者)，Western Michigan Univ, Dept Psychol, Kalamazoo, MI 49008 USA.
CR Center for Disease Control and Prevision, 2014, PHYSICAL ACTIVITY
   Crowley-Koch BJ, 2013, BEHAV INTERVENT, V28, P225, DOI 10.1002/bin.1366
   Draheim CC, 2002, MENT RETARD, V40, P436, DOI 10.1352/0047-6765(2002)040<0436:POPIAR>2.0.CO;2
   Hustyi KM, 2011, J APPL BEHAV ANAL, V44, P635, DOI 10.1901/jaba.2011.44-635
   Iwane M, 2000, HYPERTENS RES, V23, P573, DOI 10.1291/hypres.23.573
   Kurti A., 2013, JOURNAL OF APPLIED B, V46, P568
   Lang R, 2010, RES AUTISM SPECT DIS, V4, P565, DOI 10.1016/j.rasd.2010.01.006
   Normand MP, 2008, BEHAV INTERVENT, V23, P227, DOI 10.1002/bin.267
   Poling A., 1995, FUNDAMENTALS OF BEHA
   Reimers T., 1992, SCHOOL PSYCHOLOGY RE, V21, P639
   Sowa M, 2012, RES AUTISM SPECT DIS, V6, P46, DOI 10.1016/j.rasd.2011.09.001
   Trost SG, 2002, MED SCI SPORT EXER, V34, P1996, DOI 10.1097/00005768-200212000-00020
   US Dept of Health and Human Services, 2008, 2008 PHYSICAL ACTIVI
   VanWormer JJ, 2004, J APPL BEHAV ANAL, V37, P421, DOI 10.1901/jaba.2004.37-421
NR 14
TC 28
Z9 29
U1 1
U2 48
PU ELSEVIER SCI LTD
PI OXFORD
PA THE BOULEVARD, LANGFORD LANE, KIDLINGTON, OXFORD OX5 1GB, OXON, ENGLAND
SN 1750-9467
EI 1878-0237
J9 RES AUTISM SPECT DIS
JI Res. Autism Spectr. Disord.
PD DEC
PY 2014
VL 8
IS 12
BP 1679
EP 1684
DI 10.1016/j.rasd.2014.09.001
PG 6
WC Education, Special; Psychology, Developmental; Psychiatry;
   Rehabilitation
WE Social Science Citation Index (SSCI)
SC Education & Educational Research; Psychology; Psychiatry; Rehabilitation
GA AT8MG
UT WOS:000345186700007
DA 2022-03-20
ER

PT J
AU Huang, JF
   Du, CJ
   Liu, JJ
   Tan, GX
AF Huang, Jinfeng
   Du, Chunjie
   Liu, Jianjin
   Tan, Guangxin
TI Meta-Analysis on Intervention Effects of Physical Activities on Children
   and Adolescents with Autism
SO INTERNATIONAL JOURNAL OF ENVIRONMENTAL RESEARCH AND PUBLIC HEALTH
LA English
DT Review
DE physical activities; autism; children; adolescents; meta-analysis
ID SPECTRUM DISORDER; EXERCISE; PROGRAM
AB This paper aimed to discuss the intervention effects of physical activities on children and adolescents with autism with a meta-analysis so as to serve as a reference to further relevant research on the same topic. As for research methods, by searching in CNKI (China National Knowledge Infrastructure), WanFang data, VIP Database for Chinese Technical Periodicals, PubMed, Scopus, Web of Science, and other databases, this study collected randomized controlled trials (RCTs) on the intervention of physical activities on children and adolescents with autism and used Review Manager 5.3 software to process and analyze the outcome indicators of the literature. As for the result, a total of 12 papers and 492 research targets were selected. The results of the meta-analysis show that physical activity had a significant positive impact on social interaction ability, communication ability, motor skills, and autism degree of autistic children as well as the social skills and communication skills of autistic adolescents. On the other hand, physical activity had no significant effect on the stereotyped behavior of autistic children and adolescents. In conclusion, physical activity intervention is beneficial to children and adolescents with autism, and continuous physical activity intervention can produce greater intervention effect.
C1 [Huang, Jinfeng; Tan, Guangxin] South China Normal Univ, Sch Phys Educ, Guangzhou 510631, Peoples R China.
   [Du, Chunjie] South China Normal Univ, Coll Vocat & Tech Educ, Nanhai 528000, Peoples R China.
   [Liu, Jianjin] Guangzhou Coll Commerce, Dept Phys Educ, Guangzhou 511363, Peoples R China.
RP Tan, GX (通讯作者)，South China Normal Univ, Sch Phys Educ, Guangzhou 510631, Peoples R China.; Liu, JJ (通讯作者)，Guangzhou Coll Commerce, Dept Phys Educ, Guangzhou 511363, Peoples R China.
EM 2019020923@m.scnu.edu.cn; duchunjie@m.scnu.edu.cn; 20061015@xs.gzcc.cn;
   tgx33@163.com
OI Huang, Jinfeng/0000-0002-4420-6153
CR Bahrami F, 2016, J AUTISM DEV DISORD, V46, P978, DOI 10.1007/s10803-015-2643-y
   Bahrami F, 2012, RES DEV DISABIL, V33, P1183, DOI 10.1016/j.ridd.2012.01.018
   CASPERSEN CJ, 1985, PUBLIC HEALTH REP, V100, P126
   Centers for Disease Control and Prevention, 2018, DAT STAT AUT SPECTR
   Fournier KA, 2010, J AUTISM DEV DISORD, V40, P1227, DOI 10.1007/s10803-010-0981-3
   Gabriels RL, 2015, J AM ACAD CHILD PSY, V54, P541, DOI 10.1016/j.jaac.2015.04.007
   HUANG Yin he, 2008, RADAR ECM, V3, P35
   Jadad AR, 1996, CONTROL CLIN TRIALS, V17, P1, DOI 10.1016/0197-2456(95)00134-4
   Jiang F., 2018, SICHUAN SPORTS SCI, V37, P51
   Kang XL, 2017, DNA CELL BIOL, V36, P552, DOI 10.1089/dna.2017.3718
   Ling S., 2009, J BEIJING SPORTS U, V32, P70
   Liu M., 2011, SYSTEM EVALUATION ME
   Movahedi A, 2013, RES AUTISM SPECT DIS, V7, P1054, DOI 10.1016/j.rasd.2013.04.012
   Ning N., 2015, SPEC ED CHINA, V2, P46
   Pan CY, 2006, J AUTISM DEV DISORD, V36, P597, DOI 10.1007/s10803-006-0101-6
   Pan CY, 2017, AUTISM, V21, P190, DOI 10.1177/1362361316633562
   Pitetti KH, 2007, J AUTISM DEV DISORD, V37, P997, DOI 10.1007/s10803-006-0238-3
   Qian X.Q., 2013, J SUIHUA U, V33, P99
   Sarabzadeh M, 2019, J BODYW MOV THER, V23, P284, DOI 10.1016/j.jbmt.2019.01.007
   Seabra A., 2015, J PHYS ED SPORT, V15, P592, DOI [10.7752/jpes.2015.03089, DOI 10.7752/JPES.2015.03089]
   Sorensen C, 2014, REV J AUTISM DEV DIS, V1, P344, DOI 10.1007/s40489-014-0027-4
   Tyler CV, 2011, AJIDD-AM J INTELLECT, V116, P371, DOI 10.1352/1944-7558-116.5.371
   Wu Y.D., 2017, EFFECTS WATER SPORTS
   Xue S.Y., 2019, MOD COMM, V13, P209
   Yang Y., 2016, CHINA MODERN MED, V23, P29
   Zachor DA, 2017, DEV MED CHILD NEUROL, V59, P550, DOI 10.1111/dmcn.13337
   Zhang J., 2017, CHIN J CLIN RES, V30, P1244
   Zhang W.X., 2002, DEV PSYCHOL CHILDREN
NR 28
TC 6
Z9 6
U1 12
U2 30
PU MDPI
PI BASEL
PA ST ALBAN-ANLAGE 66, CH-4052 BASEL, SWITZERLAND
EI 1660-4601
J9 INT J ENV RES PUB HE
JI Int. J. Environ. Res. Public Health
PD MAR 2
PY 2020
VL 17
IS 6
AR 1950
DI 10.3390/ijerph17061950
PG 11
WC Environmental Sciences; Public, Environmental & Occupational Health
WE Science Citation Index Expanded (SCI-EXPANDED); Social Science Citation Index (SSCI)
SC Environmental Sciences & Ecology; Public, Environmental & Occupational
   Health
GA LI2VS
UT WOS:000529342300140
PM 32192008
OA Green Published, gold
DA 2022-03-20
ER

PT J
AU Hillier, A
   Murphy, D
   Ferrara, C
AF Hillier, Ashleigh
   Murphy, Deirdra
   Ferrara, Cynthia
TI A Pilot Study: Short-term Reduction in Salivary Cortisol Following Low
   Level Physical Exercise and Relaxation among Adolescents and Young
   Adults on the Autism Spectrum
SO STRESS AND HEALTH
LA English
DT Article
DE autism spectrum disorder; psychological stress; physical activity;
   exercise and anxiety
ID CIRCADIAN-RHYTHMS; STRESS; CHILDREN; ENDOCRINE; BEHAVIORS; RESPONSES
AB Many adolescents and young adults with autism spectrum disorders (ASD) experience high levels of stress and anxiety. The purpose of this pilot study was to examine whether physical exercise and relaxation could reduce stress and anxiety among those with ASD. Salivary cortisol levels were collected before and after each of three sessions during an 8-week exercise programme. Our findings showed a significant reduction in cortisol at the end of the sessions compared with the beginning. This was supported by a self-report anxiety measure. Although reductions in these stress measures were not sustained over time, our results highlight the potential of exercise and relaxation for improving symptoms of stress. Future studies are needed which examine longer term reductions in stress following physical exercise interventions. Copyright (C) 2011 John Wiley & Sons, Ltd.
C1 [Hillier, Ashleigh; Murphy, Deirdra; Ferrara, Cynthia] Univ Massachusetts, Lowell, MA 01854 USA.
RP Hillier, A (通讯作者)，Univ Massachusetts, 1 Mahoney Hall,870 Broadway St, Lowell, MA 01854 USA.
EM Ashleigh_Hillier@uml.edu
CR Attwood T., 2007, COMPLETE GUIDE ASPER
   Auxter D., 1997, PRINCIPLES METHODS A
   Corbett BA, 2006, PSYCHONEUROENDOCRINO, V31, P59, DOI 10.1016/j.psyneuen.2005.05.011
   Corbett BA, 2008, J PSYCHIATR NEUROSCI, V33, P227
   Corbett BA, 2009, AUTISM RES, V2, P39, DOI 10.1002/aur.64
   COX DJ, 1984, HEALTH PSYCHOL, V3, P63, DOI 10.1037/0278-6133.3.1.63
   Crews D., 2003, COMPL HLTH PRACT REV, V8, P225, DOI [10.1177/1076167503252917, DOI 10.1177/1076167503252917]
   Cruess DG, 2000, J BEHAV MED, V23, P107, DOI 10.1023/A:1005419917023
   Decker J., 2000, FOCUS AUTISM OTHER D, V15, P159, DOI DOI 10.1177/108835760001500306
   Dohrenwend BP, 2000, J HEALTH SOC BEHAV, V41, P1, DOI 10.2307/2676357
   ELLIOTT RO, 1994, J AUTISM DEV DISORD, V24, P565, DOI 10.1007/BF02172138
   Ensel WM, 2004, J COMMUNITY PSYCHOL, V32, P81, DOI 10.1002/jcop.10079
   Fleshner M, 2005, EXERC SPORT SCI REV, V33, P120
   Goodwin M. S., 2007, FOCUS AUTISM OTHER D, V22, P183, DOI DOI 10.1177/10883576070220030501
   Gouin JP, 2008, NEUROIMMUNOMODULAT, V15, P251, DOI 10.1159/000156468
   Grossi G, 1999, INTEGR PHYS BEH SCI, V34, P30, DOI 10.1007/BF02688708
   Hammen C, 2005, ANNU REV CLIN PSYCHO, V1, P293, DOI 10.1146/annurev.clinpsy.1.102803.143938
   Hudd S., 2000, COLL STUD J, V34, P217
   Jansen LMC, 2003, NEUROPSYCHOPHARMACOL, V28, P582, DOI 10.1038/sj.npp.1300046
   Jansen LMC, 2006, J AUTISM DEV DISORD, V36, P891, DOI 10.1007/s10803-006-0124-z
   KIRSCHBAUM C, 1994, PSYCHONEUROENDOCRINO, V19, P313, DOI 10.1016/0306-4530(94)90013-2
   Lundberg U, 2002, AM J IND MED, V41, P383, DOI 10.1002/ajim.10038
   MACLEAN CRK, 1994, ANN NY ACAD SCI, V746, P381
   Marinovic-Curin J, 2008, EUR CHILD ADOLES PSY, V17, P39, DOI 10.1007/s00787-007-0632-1
   Pan CY, 2006, J AUTISM DEV DISORD, V36, P597, DOI 10.1007/s10803-006-0101-6
   Pawlow LA, 2005, APPL PSYCHOPHYS BIOF, V30, P375, DOI 10.1007/s10484-005-8423-2
   RosenthalMalek A, 1997, J AUTISM DEV DISORD, V27, P193, DOI 10.1023/A:1025848009248
   Rosmond R, 1998, J CLIN ENDOCR METAB, V83, P1853, DOI 10.1210/jc.83.6.1853
   Spielberger CD., 1983, MANUAL STATE TRAIT A
   Sugano Atsuko, 2000, Journal of Physiological Anthropology and Applied Human Science, V19, P175, DOI 10.2114/jpa.19.175
   TODD T., 2006, FOCUS AUTISM DEV DIS, V21, P167, DOI [DOI 10.1177/10883576060210030501, 10.1177/10883576060210030501., DOI 10.1177/]
   URHAUSEN A, 1995, SPORTS MED, V20, P251, DOI 10.2165/00007256-199520040-00004
   US HHS, 2008, PHYS ACT GUID AM WAS
   White SW, 2009, CLIN PSYCHOL REV, V29, P216, DOI 10.1016/j.cpr.2009.01.003
NR 34
TC 32
Z9 33
U1 3
U2 28
PU WILEY
PI HOBOKEN
PA 111 RIVER ST, HOBOKEN 07030-5774, NJ USA
SN 1532-3005
EI 1532-2998
J9 STRESS HEALTH
JI Stress Health
PD DEC
PY 2011
VL 27
IS 5
BP 395
EP 402
DI 10.1002/smi.1391
PG 8
WC Psychology, Applied; Psychiatry; Psychology
WE Science Citation Index Expanded (SCI-EXPANDED); Social Science Citation Index (SSCI)
SC Psychology; Psychiatry
GA 865GL
UT WOS:000298298900006
DA 2022-03-20
ER

PT J
AU Healy, S
   Marchand, G
   Williams, E
AF Healy, Sean
   Marchand, Genevieve
   Williams, Edward
TI "I'm not in this alone" the perspective of parents mediating a physical
   activity intervention for their children with autism spectrum disorder
SO RESEARCH IN DEVELOPMENTAL DISABILITIES
LA English
DT Article
DE Autism; Physical activity; Exercise; Telehealth; Parents; Facebook
ID RANDOMIZED CONTROLLED-TRIAL; YOUNG-CHILDREN; SEDENTARY BEHAVIORS;
   PROGRAM; ADOLESCENTS; EXERCISE; OBESITY; HEALTH; YOUTH; COMMUNICATION
AB Background and aims: Web-based, parent-mediated interventions have shown to be beneficial for children with autism spectrum disorder (ASD) in a variety of domains. We aimed to examine how parents of children with ASD perceive mediating a physical activity intervention delivered via a private Facebook group.
   Methods: Thirteen families participated in a four-week trial of Project CHASE. Inductive thematic analysis of semi-structured interviews and interactions within the Facebook group were conducted to elicit the perspective of the parents.
   Outcomes and results: Thematic analysis resulted in three themes emerging: (1) 'Remembering to Act' encompassed the participants' perspectives of Project CHASE as being an intervention that reminded them of the importance of physical activity, and served as a prompt for them to take action; (2) 'A sharing community' included the subthemes of 'sharing success and struggles' and 'sharing ideas'; and, (3) 'Taking control: possibilities and problems' encapsulates the dichotomy between participants who spoke of embracing and rising to the challenge of taking control, with the parents who spoke of the need for more support, direction, and guidance.
   Conclusion and implication: The current study suggests parent-mediated, web-based interventions may have the potential for improving the effectiveness of physical activity interventions for children with ASD.
C1 [Healy, Sean; Williams, Edward] Univ Delaware, Dept Behav Hlth & Nutr, Newark, DE 19711 USA.
   [Marchand, Genevieve] Humboldt State Univ, Dept Kinesiol & Recreat Adm, Arcata, CA 95521 USA.
RP Healy, S (通讯作者)，Univ Delaware, Dept Behav Hlth & Nutr, Newark, DE 19711 USA.
EM Healys@udel.edu
RI Healy, Sean/ABE-5201-2021
OI Healy, Sean/0000-0001-8209-0916
CR Bandura, 1986, SOCIAL FDN THOUGHT A
   Bandura A, 2004, HEALTH EDUC BEHAV, V31, P143, DOI 10.1177/1090198104263660
   Benson P, 2008, AUTISM, V12, P47, DOI 10.1177/1362361307085269
   Braun V., 2006, QUAL RES PSYCHOL, V3, P77, DOI [10.1191/1478088706qp063oa, DOI 10.1191/1478088706QP063OA]
   Carter AS, 2009, J CLIN PSYCHOL, V65, P1270, DOI 10.1002/jclp.20634
   Casenhiser DM, 2013, AUTISM, V17, P220, DOI 10.1177/1362361311422052
   Corvey K, 2016, MATERN CHILD HLTH J, V20, P466, DOI 10.1007/s10995-015-1844-5
   Dickinson K., 2014, AUTISM RES TREATMENT, V2014
   Favazza PC, 2013, ADAPT PHYS ACT Q, V30, P235, DOI 10.1123/apaq.30.3.235
   Fragala-Pinkham M, 2008, DEV MED CHILD NEUROL, V50, P822, DOI 10.1111/j.1469-8749.2008.03086.x
   Fragala-Pinkham MA, 2011, DEV NEUROREHABIL, V14, P230, DOI 10.3109/17518423.2011.575438
   Giallo R, 2013, AUTISM, V17, P465, DOI 10.1177/1362361311416830
   Healy S, 2018, INT J DISABILITY DEV
   Healy S, 2018, METAANALYSIS PHYS SO, V11, P1
   Healy S, 2017, J AUTISM DEV DISORD, V47, P49, DOI 10.1007/s10803-016-2920-4
   Healy S, 2013, BRIT J LEARN DISABIL, V41, P222, DOI 10.1111/bld.12053
   Hinckson EA, 2013, RES DEV DISABIL, V34, P1170, DOI 10.1016/j.ridd.2012.12.006
   Irby Megan B, 2012, Infant Child Adolesc Nutr, V4, P215, DOI 10.1177/1941406412448527
   Jocelyn L. J, 1998, J DEV BEHAV PEDIAT
   Kasari C, 2010, J AUTISM DEV DISORD, V40, P1045, DOI 10.1007/s10803-010-0955-5
   Lloyd T, 2008, J INTELL DISABIL RES, V52, P37, DOI 10.1111/j.1365-2788.2007.00974.x
   McAuley E, 2000, Exerc Sport Sci Rev, V28, P85
   McCoy SM, 2016, J AUTISM DEV DISORD, V46, P2317, DOI 10.1007/s10803-016-2762-0
   Memari AH, 2015, NEUROLOGY RES INT, V2015
   Must A, 2015, J PHYS ACT HEALTH, V12, P529, DOI 10.1123/jpah.2013-0271
   National Research Council, 2001, ED CHILDR AUT
   Obrusnikova I, 2012, ADAPT PHYS ACT Q, V29, P63, DOI 10.1123/apaq.29.1.63
   Obrusnikova I, 2011, J DEV PHYS DISABIL, V23, P195, DOI 10.1007/s10882-010-9215-z
   Oono IP, 2013, COCHRANE DB SYST REV, DOI 10.1002/14651858.CD009774.pub2
   Osborne LA, 2008, J AUTISM DEV DISORD, V38, P1092, DOI 10.1007/s10803-007-0497-7
   Pajareya K, 2011, AUTISM, V15, P563, DOI 10.1177/1362361310386502
   Pan CY, 2006, J AUTISM DEV DISORD, V36, P597, DOI 10.1007/s10803-006-0101-6
   Pan CY, 2011, RES AUTISM SPECT DIS, V5, P733, DOI 10.1016/j.rasd.2010.08.007
   Pan CY, 2011, RES AUTISM SPECT DIS, V5, P1042, DOI 10.1016/j.rasd.2010.11.010
   Pan CY, 2011, RES AUTISM SPECT DIS, V5, P657, DOI 10.1016/j.rasd.2010.08.001
   Pickard KE, 2016, AUTISM, V20, P845, DOI 10.1177/1362361315614496
   Pitetti KH, 2007, J AUTISM DEV DISORD, V37, P997, DOI 10.1007/s10803-006-0238-3
   Roberts J, 2011, RES AUTISM SPECT DIS, V5, P1553, DOI 10.1016/j.rasd.2011.03.001
   Siller M, 2013, J AUTISM DEV DISORD, V43, P540, DOI 10.1007/s10803-012-1584-y
   Silva LMT, 2009, AM J OCCUP THER, V63, P423, DOI 10.5014/ajot.63.4.423
   Simon M. K, 2011, DISSERTATION SCHOLAR
   Stewart D., 1974, EXPLORING PHENOMENOL
   Tonge B, 2006, J AM ACAD CHILD PSY, V45, P561, DOI 10.1097/01.chi.0000205701.48324.26
   Trost SG, 2003, AM J PREV MED, V25, P277, DOI 10.1016/S0749-3797(03)00217-4
   Tuckett Anthony G, 2005, Contemp Nurse, V19, P75
   Wuang YP, 2010, ADAPT PHYS ACT Q, V27, P113, DOI 10.1123/apaq.27.2.113
NR 46
TC 9
Z9 9
U1 0
U2 14
PU PERGAMON-ELSEVIER SCIENCE LTD
PI OXFORD
PA THE BOULEVARD, LANGFORD LANE, KIDLINGTON, OXFORD OX5 1GB, ENGLAND
SN 0891-4222
J9 RES DEV DISABIL
JI Res. Dev. Disabil.
PD DEC
PY 2018
VL 83
BP 160
EP 167
DI 10.1016/j.ridd.2018.08.014
PG 8
WC Education, Special; Rehabilitation
WE Social Science Citation Index (SSCI)
SC Education & Educational Research; Rehabilitation
GA HD6UN
UT WOS:000452684300017
PM 30218986
DA 2022-03-20
ER

PT J
AU Wang, JG
   Cai, KL
   Liu, ZM
   Herold, F
   Zou, LY
   Zhu, LN
   Xiong, X
   Chen, AG
AF Wang, Jin-Gui
   Cai, Ke-Long
   Liu, Zhi-Mei
   Herold, Fabian
   Zou, Liye
   Zhu, Li-Na
   Xiong, Xuan
   Chen, Ai-Guo
TI Effects of Mini-Basketball Training Program on Executive Functions and
   Core Symptoms among Preschool Children with Autism Spectrum Disorders
SO BRAIN SCIENCES
LA English
DT Article
DE exercise; executive functions; core symptoms; children; autism spectrum
   disorders
ID ACUTE AEROBIC EXERCISE; PHYSICAL-ACTIVITY; SKILLS; INTERVENTIONS;
   BEHAVIORS; MOTOR; PERFORMANCE; INSTRUMENT; ABILITIES; COGNITION
AB This study examined the effects of a 12-week mini-basketball training program (MBTP) on executive functions and core symptoms among preschoolers with autism spectrum disorder (ASD). In this quasi-experimental pilot study, 33 ASD preschoolers who received their conventional rehabilitation program were assigned to either a MBTP group (n = 18) or control group (n = 15). Specifically, the experimental group was required to take an additional 12-week MBTP (five days per week, one session per day, and forty minutes per session), while the control group was instructed to maintain their daily activities. Executive functions and core symptoms (social communication impairment and repetitive behavior) were evaluated by the Childhood Executive Functioning Inventory (CHEXI), the Social Responsiveness Scale-Second Edition (SRS-2), and the Repetitive Behavior Scale-Revised (RBS-R), respectively. After the 12-week intervention period, the MBTP group exhibited significantly better performances in working memory (F = 7.51, p < 0.01, partial eta(2) = 0.195) and regulation (F = 4.23, p < 0.05, partial eta(2) = 0.12) as compared to the control group. Moreover, the MBTP significantly improved core symptoms of ASD preschoolers, including the social communication impairment (F = 6.02, p < 0.05, partial eta(2) = 0.020) and repetitive behavior (F = 5.79, p < 0.05, partial eta(2) = 0.016). Based on our findings, we concluded that the 12-week MBTP may improve executive functions and core symptoms in preschoolers with ASD, and we provide new evidence that regular physical exercise in the form of a MBTP is a promising alternative to treat ASD.
C1 [Wang, Jin-Gui; Cai, Ke-Long; Liu, Zhi-Mei; Xiong, Xuan; Chen, Ai-Guo] Yangzhou Univ, Coll Phys Educ, Yangzhou 225127, Jiangsu, Peoples R China.
   [Herold, Fabian] German Ctr Neurodegenerat Dis DZNE, Res Grp Neuroprotect, Leipziger Str 44, D-39120 Magdeburg, Germany.
   [Herold, Fabian] Otto von Guericke Univ, Med Fac, Dept Neurol, Leipziger Str 44, D-39120 Magdeburg, Germany.
   [Zou, Liye] Shenzhen Univ, Sch Psychol, Exercise & Mental Hlth Lab, Shenzhen 518060, Peoples R China.
   [Zhu, Li-Na] Beijing Normal Univ, Sch Phys Educ & Sports Sci, Beijing 100000, Peoples R China.
RP Chen, AG (通讯作者)，Yangzhou Univ, Coll Phys Educ, Yangzhou 225127, Jiangsu, Peoples R China.
EM jinguiwang5715@163.com; kelongcai@163.com; 15161885591@sohu.com;
   Fabian.herold@dzne.de; liyezou123@gmail.coM; zhulina827@163.com;
   movmu7@sina.com; agchen@yzu.edu.cn
RI Herold, Fabian/J-6226-2019
OI Herold, Fabian/0000-0003-3453-090X; chen, aiguo/0000-0003-1483-5028;
   Zou, Liye/0000-0001-6411-5710
FU National Natural Science Foundation of ChinaNational Natural Science
   Foundation of China (NSFC) [31771243]; Fok Ying Tong Education
   FoundationFok Ying Tung Education Foundation [141113]
FX This research was supported by grants from the National Natural Science
   Foundation of China (31771243) and the Fok Ying Tong Education
   Foundation (141113) to Ai-Guo Chen.
CR Alesi M, 2016, PERCEPT MOTOR SKILL, V122, P27, DOI 10.1177/0031512515627527
   Anderson-Hanley C, 2011, PSYCHOL RES BEHAV MA, V4, P129, DOI 10.2147/PRBM.S24016
   Angriman M, 2015, NEUROPEDIATRICS, V46, P199, DOI 10.1055/s-0035-1550151
   APA, 2013, DIAGNOSTIC STAT MANU
   Bahrami F, 2016, J AUTISM DEV DISORD, V46, P978, DOI 10.1007/s10803-015-2643-y
   Bamidis PD, 2014, NEUROSCI BIOBEHAV R, V44, P206, DOI 10.1016/j.neubiorev.2014.03.019
   Bass M, 2009, J AUTISM DEV DISORD, V39, P1261, DOI 10.1007/s10803-009-0734-3
   Benzing V, 2018, SCI REP-UK, V8, DOI 10.1038/s41598-018-30067-8
   Bodfish JW, 2000, J AUTISM DEV DISORD, V30, P237, DOI 10.1023/A:1005596502855
   Charman T, 2002, J CHILD PSYCHOL PSYC, V43, P289, DOI 10.1111/1469-7610.00022
   Chen AG, 2017, REV PSICOL DEPORTE, V26, P132
   Chen AG, 2016, FRONT PSYCHOL, V7, DOI 10.3389/fpsyg.2016.01804
   Chen AG, 2014, PSYCHOL SPORT EXERC, V15, P627, DOI 10.1016/j.psychsport.2014.06.004
   Constantino J., 2005, SOCIAL RESPONSIVENES
   de Greeff JW, 2018, J SCI MED SPORT, V21, P501, DOI 10.1016/j.jsams.2017.09.595
   de Vries M, 2015, J AUTISM DEV DISORD, V45, P2734, DOI 10.1007/s10803-015-2438-1
   Diamond A, 2019, DEV COGN NEUROS-NETH, V37, DOI 10.1016/j.dcn.2018.05.001
   Diamond Adele, 2015, Ann Sports Med Res, V2, P1011
   Faul F, 2009, BEHAV RES METHODS, V41, P1149, DOI 10.3758/BRM.41.4.1149
   Ferraioli SJ, 2011, EVIDENCE-BASED PRACTICES AND TREATMENTS FOR CHILDREN WITH AUTISM, P171, DOI 10.1007/978-1-4419-6975-0_6
   Fissler P, 2013, PROG BRAIN RES, V207, P403, DOI 10.1016/B978-0-444-63327-9.00017-5
   Fotrousi F, 2012, PROCD SOC BEHV, V46, P5206, DOI 10.1016/j.sbspro.2012.06.410
   Funahashi S, 2013, J PHYSIOL-PARIS, V107, P471, DOI 10.1016/j.jphysparis.2013.05.001
   Herold F, 2018, FRONT AGING NEUROSCI, V10, DOI 10.3389/fnagi.2018.00228
   High PC, 1999, J DEV BEHAV PEDIATR, V20, P294, DOI 10.1097/00004703-199908000-00013
   Hill EL, 2004, DEV REV, V24, P189, DOI 10.1016/j.dr.2004.01.001
   Hilton CL, 2014, AM J OCCUP THER, V68, P57, DOI 10.5014/ajot.2014.008664
   Hsia YF, 2014, PSYCHOPHARMACOLOGY, V231, P999, DOI 10.1007/s00213-013-3263-x
   Jeon YK, 2017, ENVIRON HEALTH PREV, V22, DOI 10.1186/s12199-017-0643-6
   Kaushanskaya M, 2017, J SPEECH LANG HEAR R, V60, P912, DOI 10.1044/2016_JSLHR-L-15-0310
   Kenny L, 2019, J ABNORM CHILD PSYCH, V47, P1089, DOI 10.1007/s10802-018-0493-8
   Koutsandreou F, 2016, MED SCI SPORT EXER, V48, P1144, DOI 10.1249/MSS.0000000000000869
   Krafft CE, 2014, NEUROSCIENCE, V256, P445, DOI 10.1016/j.neuroscience.2013.09.052
   Krafft CE, 2014, OBESITY, V22, P232, DOI 10.1002/oby.20518
   Kral TVE, 2013, J PEDIATR NURS, V28, P548, DOI 10.1016/j.pedn.2013.01.008
   Lambert JM, 2016, BEHAV ANAL PRACT, V9, P199, DOI 10.1007/s40617-016-0125-0
   Lamy M, 2018, CURR PROB PEDIATR AD, V48, P250, DOI 10.1016/j.cppeds.2018.08.015
   Lang R, 2010, RES AUTISM SPECT DIS, V4, P565, DOI 10.1016/j.rasd.2010.01.006
   Leung RC, 2016, CHILD NEUROPSYCHOL, V22, P336, DOI 10.1080/09297049.2015.1005066
   Ludyga S, 2019, J CLIN MED, V8, DOI 10.3390/jcm8020184
   Mostert-Kerckhoffs MAL, 2015, J AUTISM DEV DISORD, V45, P3148, DOI 10.1007/s10803-015-2473-y
   Netz Y, 2019, FRONT MED-LAUSANNE, V6, DOI 10.3389/fmed.2019.00057
   Owens JA, 2000, SLEEP, V23, P1043
   Pan CY, 2017, AUTISM, V21, P190, DOI 10.1177/1362361316633562
   Pan CY, 2019, J ATTEN DISORD, V23, P384, DOI 10.1177/1087054715569282
   Pan CY, 2010, AUTISM, V14, P9, DOI 10.1177/1362361309339496
   Pellicano E, 2007, DEV PSYCHOL, V43, P974, DOI 10.1037/0012-1649.43.4.974
   Pesce C, 2012, J SPORT EXERCISE PSY, V34, P766, DOI 10.1123/jsep.34.6.766
   Phung JN, 2019, J AUTISM DEV DISORD, V49, P3669, DOI 10.1007/s10803-019-04072-3
   Prelock PA, 2011, EVIDENCE-BASED PRACTICES AND TREATMENTS FOR CHILDREN WITH AUTISM, P93, DOI 10.1007/978-1-4419-6975-0_5
   SCHOPLER E, 1980, J AUTISM DEV DISORD, V10, P91, DOI 10.1007/BF02408436
   Smithson PE, 2013, J AUTISM DEV DISORD, V43, P1967, DOI 10.1007/s10803-012-1747-x
   Tan BWZ, 2016, J AUTISM DEV DISORD, V46, P3126, DOI 10.1007/s10803-016-2854-x
   Thorell LB, 2008, DEV NEUROPSYCHOL, V33, P536, DOI 10.1080/87565640802101516
   Tsai CL, 2012, BRAIN COGNITION, V79, P12, DOI 10.1016/j.bandc.2012.02.004
   Wardle J, 2001, J CHILD PSYCHOL PSYC, V42, P963, DOI 10.1111/1469-7610.00792
   [魏威 Wei Wei], 2018, [中国临床心理学杂志, Chinese Journal of Clinical Psychology], V26, P26
   Whaley, 2006, ACSMS GUIDELINES EXE
   [朱永红 Zhu Yonghong], 2017, [中国陶瓷, China's Ceramics], V53, P55
   Ziereis S, 2015, RES DEV DISABIL, V38, P181, DOI 10.1016/j.ridd.2014.12.005
   Zou LY, 2017, ARCH BUDO, V13, P79
NR 61
TC 6
Z9 6
U1 21
U2 47
PU MDPI
PI BASEL
PA ST ALBAN-ANLAGE 66, CH-4052 BASEL, SWITZERLAND
EI 2076-3425
J9 BRAIN SCI
JI Brain Sci.
PD MAY
PY 2020
VL 10
IS 5
AR 263
DI 10.3390/brainsci10050263
PG 14
WC Neurosciences
WE Science Citation Index Expanded (SCI-EXPANDED); Social Science Citation Index (SSCI)
SC Neurosciences & Neurology
GA LZ2CN
UT WOS:000541036100049
PM 32365853
OA Green Published, gold
DA 2022-03-20
ER

PT J
AU Rincon, LLL
   Martin, BR
   Sanchez, MAM
   Villafaina, S
   Merellano-Navarro, E
   Collado-Mateo, D
AF Lobato Rincon, Luis Lucio
   Rivera Martin, Beatriz
   Medina Sanchez, Maria angeles
   Villafaina, Santos
   Merellano-Navarro, Eugenio
   Collado-Mateo, Daniel
TI Effects of Dog-Assisted Education on Physical and Communicative Skills
   in Children with Severe and Multiple Disabilities: A Pilot Study
SO ANIMALS
LA English
DT Article
DE animal-assisted intervention; animal-assisted educational program; dogs;
   disability
ID AUTISM SPECTRUM DISORDER; THERAPY DOGS; INTERVENTIONS; REHABILITATION;
   WELFARE
AB Simple Summary Animal-assisted interventions have benefits in different populations, such as children with cerebral palsy or autism spectrum disorder. In this regard, human-animal interaction leads to different physical, cognitive, and emotional benefits in the child. Therefore, this pilot study aimed to evaluate the effects of a dog-assisted education program on the postural, oculomotor, linguistic, and autonomy dimensions in children affected by severe and multiple disabilities. A total of 14 children aged 3-12 years and affected by intellectual and physical disabilities participated in 12 sessions of the dog-assisted program where participants had to play with dogs. Children who participated in the study improved their postural control, eye-motor coordination, expression of sensations and feelings, spontaneous interaction, autonomy, and confidence. Animal-assisted interventions have shown promising benefits in different populations such as children with cerebral palsy or autism spectrum disorder. Human-animal interaction leads to different physical, cognitive, and emotional benefits in the child. The aim of the current pilot study was to evaluate the effects of a dog-assisted education program on the postural, oculomotor, linguistic and autonomy dimensions in children affected by severe and multiple disabilities. Fourteen children aged 3-12 years and affected by intellectual and physical disabilities participated in a dog-assisted program consisted of 12 sessions. The intervention involved different types of activities, exercises, and games with the dogs. A strict protocol to ensure animal wellbeing and avoid any type of stress or fatigue was followed. Children who participated in the study improved their postural control, eye-motor coordination, expression of sensations and feelings, spontaneous interaction, autonomy, and confidence. However, these results must be taken with caution due to the lack of a control group and the heterogeneity of the participants.
C1 [Lobato Rincon, Luis Lucio; Rivera Martin, Beatriz; Collado-Mateo, Daniel] King Juan Carlos Univ, Anim Assisted Intervent Off, Madrid 28933, Spain.
   [Lobato Rincon, Luis Lucio] King Juan Carlos Univ, Dept Psychol, Madrid 28922, Spain.
   [Rivera Martin, Beatriz] King Juan Carlos Univ, Dept Commun & Sociol Sci, Madrid 28943, Spain.
   [Medina Sanchez, Maria angeles] Univ Complutense, Dept Stat & Data Sci, Madrid 28040, Spain.
   [Villafaina, Santos] Univ Extremadura, Fac Sport Sci, Phys Activ & Qual Life Res Grp AFYCAV, Caceres 10003, Spain.
   [Merellano-Navarro, Eugenio] Univ Autonoma Chile, Grp Invest EFISAL, Talca 3460000, Chile.
   [Collado-Mateo, Daniel] Univ Rey Juan Carlos, Ctr Sport Studies, Madrid 28943, Spain.
RP Martin, BR (通讯作者)，King Juan Carlos Univ, Anim Assisted Intervent Off, Madrid 28933, Spain.; Martin, BR (通讯作者)，King Juan Carlos Univ, Dept Commun & Sociol Sci, Madrid 28943, Spain.; Villafaina, S (通讯作者)，Univ Extremadura, Fac Sport Sci, Phys Activ & Qual Life Res Grp AFYCAV, Caceres 10003, Spain.
EM luislucio.lobato@urjc.es; beatriz.rivera@urjc.es; amedina@estad.ucm.es;
   svillafaina@unex.es; emerellano@gmail.com; danicolladom@gmail.com
RI Villafaina, Santos/R-4566-2019; Collado-Mateo, Daniel/O-6746-2019
OI Villafaina, Santos/0000-0003-0784-1753; Collado-Mateo,
   Daniel/0000-0002-5140-465X; Merellano-Navarro,
   Eugenio/0000-0002-1557-2285; Lobato-Rincon,
   Luis-Lucio/0000-0003-4910-4006; Rivera Martin,
   Beatriz/0000-0002-2713-4303
FU King Juan Carlos University
FX The current study was funded by the King Juan Carlos University through
   the Animal Assisted Intervention Office. The funders had no role in
   study design, data collection, and analysis, decision to publish, or
   preparation of the manuscript.
CR Becker JL, 2017, ANTHROZOOS, V30, P307, DOI 10.1080/08927936.2017.1311055
   Berry A, 2013, J ALTERN COMPLEM MED, V19, P73, DOI 10.1089/acm.2011.0835
   Bronson C, 2010, EUR J PHYS REHAB MED, V46, P347
   Cafazzo S, 2014, PHYSIOL BEHAV, V133, P223, DOI 10.1016/j.physbeh.2014.05.046
   Clark SD, 2020, ANIMALS-BASEL, V10, DOI 10.3390/ani10050819
   Clark SD, 2019, J VET BEHAV, V30, P88, DOI 10.1016/j.jveb.2018.12.002
   Collado-Mateo D, 2020, MEDICINA-LITHUANIA, V56, DOI 10.3390/medicina56090444
   Correale Cinzia, 2017, Vet Sci, V4, DOI 10.3390/vetsci4040062
   Elmaci DT, 2015, INT J ENV RES PUB HE, V12, P5046, DOI 10.3390/ijerph120505046
   Fine A. H., 2019, HDB ANIMAL ASSISTED, VFifth
   Funahashi A, 2014, J AUTISM DEV DISORD, V44, P685, DOI 10.1007/s10803-013-1898-4
   Fung SC, 2017, EDUC REV, V69, P435, DOI 10.1080/00131911.2016.1228611
   Gagnon Johanne, 2004, Can Oncol Nurs J, V14, P217
   Garaigordobil Maite, 2010, Interdisciplinaria, V27, P229
   Grandgeorge M, 2012, PLOS ONE, V7, DOI 10.1371/journal.pone.0041739
   Hall SS, 2016, PLOS ONE, V11, DOI 10.1371/journal.pone.0149759
   Haubenhofer DK, 2007, SOC ANIM, V15, P127, DOI 10.1163/156853007X187090
   Haubenhofer Dorit Karla, 2006, Journal of Applied Animal Welfare Science, V9, P165, DOI 10.1207/s15327604jaws0902_5
   Hilliere C, 2018, PM&R, V10, P1062, DOI 10.1016/j.pmrj.2018.03.019
   IAHAIO, 2018, IAHAIO DEF AN ASS IN
   Joseph J., 2016, INT J CHILD DEV MENT, V4, P52
   Lasa SM, 2008, EUR J PHYS REHAB MED, V44, P99
   Maglione MA, 2012, PEDIATRICS, V130, pS169, DOI 10.1542/peds.2012-0900O
   Mills D, 2014, VET REC, V174, P269, DOI 10.1136/vr.g1929
   Lasa SM, 2015, NEUROLOGIA, V30, P1, DOI 10.1016/j.nrl.2013.01.012
   Lasa SM, 2011, PANMINERVA MED, V53, P129
   O'Haire ME, 2017, APPL DEV SCI, V21, P200, DOI 10.1080/10888691.2016.1243988
   Perez-Gomez J, 2021, J PSYCHIATR MENT HLT, V28, P1079, DOI 10.1111/jpm.12710
   Perez-Saez E, 2020, J GERIATR PSYCH NEUR, V33, P109, DOI 10.1177/0891988719868306
   Peters BCM, 2017, J AUTISM DEV DISORD, V47, P3220, DOI 10.1007/s10803-017-3219-9
   Rodriguez KE, 2021, FRONT VET SCI, V7, DOI 10.3389/fvets.2020.619600
   Sahebalzamani M, 2020, BMC PSYCHIATRY, V20, DOI 10.1186/s12888-020-02980-8
   Schuck SEB, 2018, FRONT PEDIATR, V6, DOI 10.3389/fped.2018.00300
   Serpell J, 2017, APPL DEV SCI, V21, P223, DOI 10.1080/10888691.2016.1262775
   Solomon O, 2010, ETHOS, V38, P143, DOI 10.1111/j.1548-1352.2010.01085.x
   Stern Cindy, 2013, Animals (Basel), V3, P127, DOI 10.3390/ani3010127
   Stevenson K, 2015, SUPPORT LEARN, V30, P341, DOI 10.1111/1467-9604.12105
   Tseng SH, 2013, DISABIL REHABIL, V35, P89, DOI 10.3109/09638288.2012.687033
   Uccheddu S, 2019, ANIMALS-BASEL, V9, DOI 10.3390/ani9080491
   Villafaina-Dominguez B, 2020, ANIMALS-BASEL, V10, DOI 10.3390/ani10112129
   Visser EL, 2020, J SCI MED SPORT, V23, P270, DOI 10.1016/j.jsams.2019.09.005
   Wijker C, 2020, INT J ENV RES PUB HE, V17, DOI 10.3390/ijerph17165922
   Winkle M, 2020, ANIMALS-BASEL, V10, DOI 10.3390/ani10112188
   Yap E, 2017, COMPLEMENT THER CLIN, V26, P47, DOI 10.1016/j.ctcp.2016.11.009
NR 44
TC 1
Z9 1
U1 14
U2 23
PU MDPI
PI BASEL
PA ST ALBAN-ANLAGE 66, CH-4052 BASEL, SWITZERLAND
SN 2076-2615
J9 ANIMALS-BASEL
JI Animals
PD JUN
PY 2021
VL 11
IS 6
AR 1741
DI 10.3390/ani11061741
PG 10
WC Agriculture, Dairy & Animal Science; Veterinary Sciences; Zoology
WE Science Citation Index Expanded (SCI-EXPANDED)
SC Agriculture; Veterinary Sciences; Zoology
GA SX7OD
UT WOS:000665388500001
PM 34200895
OA Green Published, gold, Green Accepted
DA 2022-03-20
ER

PT J
AU Lirola, MJ
   Ruiz-Rico, G
   Hernandez-Rodriguez, AI
   Prados-Megias, ME
AF Lirola, Maria-Jesus
   Ruiz-Rico, Gerardo
   Hernandez-Rodriguez, Antonia-Irene
   Prados-Megias, Maria-Esther
TI Body Expression-Based Intervention Programs for Persons with
   Intellectual Disabilities: A Systematic Review
SO INTERNATIONAL JOURNAL OF ENVIRONMENTAL RESEARCH AND PUBLIC HEALTH
LA English
DT Review
DE inclusion; non-verbal language; physical activity; Down syndrome; autism
   spectrum disorder
ID PHYSICAL-ACTIVITY; DANCE/MOVEMENT THERAPY; ADULTS; CHILDREN; EDUCATION;
   STUDENTS; BALANCE; PEOPLE; YOUTH
AB The benefits of physical exercise on human health are widely known. However, the level of physical activity in the majority of the population is considered insufficient. People with intellectual disabilities (ID), in particular, show this lack of physical activity to a greater extent. It has been noted that the promotion of activities focused on corporal expression (CE) stimulates the motivation to carry out physical exercise in this population group. The aim of this study was to carry out a systematic review of the last ten years of CE programs carried out in people with ID. The criteria established in the PRISMA statement were followed in the literature search. The databases consulted were Scopus, Web of Science, Pubmed, PsycInfo and Elton B. Stephens Company (EBSCO). Eight exclusion criteria were established for the selection of articles. For the analysis of the selected research, three quality criteria for interventions were established. Subsequently, a summary table with the characteristics of each study was made. In conclusion, it can be stated that CE programs in people with ID report benefits at both physical and psychosocial levels. It is necessary to extend this approach for the promotion of healthy physical activity that advocates social inclusion.
C1 [Lirola, Maria-Jesus; Ruiz-Rico, Gerardo; Hernandez-Rodriguez, Antonia-Irene; Prados-Megias, Maria-Esther] Univ Almeria, Dept Educ, Educ Sci Fac, La Canada De San Urbano 04120, Spain.
RP Hernandez-Rodriguez, AI (通讯作者)，Univ Almeria, Dept Educ, Educ Sci Fac, La Canada De San Urbano 04120, Spain.
EM mariajesus.lirola@ual.es; ruizrico@ual.es; ihernan@ual.es;
   eprados@ual.es
RI Lirola, María-Jesús/AAB-3543-2020; Lirola, María-Jesús/M-7338-2015
OI Lirola, María-Jesús/0000-0002-5766-6458; Lirola,
   María-Jesús/0000-0002-5766-6458; Ruiz-Rico Ruiz,
   Gerardo/0000-0003-0894-472X
FU University of Almeria through its Vice-rectorate of Official Teaching
   and Continuing Education
FX This work has been supported by the University of Almeria through its
   Vice-rectorate of Official Teaching and Continuing Education for the
   teaching innovation group denominated "Motricity and Corporeity:
   Functional Diversity and Social Inclusion in the teaching practice" of
   which all the authors are participants, as well as through its Own
   Research Plan thanks to a Post-Doctoral research grant awarded in public
   competition to the first author of this manuscript.
CR Armada J. M., 2013, RETOS NUEVAS TENDENC, V24, P107
   Aujla I, 2020, INT J DISABIL DEV ED, V67, P563, DOI 10.1080/1034912X.2019.1615607
   Barnet-Lopez S., 2016, ESTUDIO CASO REV PSI, V27, P233, DOI [10.33898/rdp.v27i104.98, DOI 10.33898/RDP.V27I104.98]
   Barnet-Lopez S, 2015, AM J DANCE THER, V37, P135, DOI 10.1007/s10465-015-9201-1
   Barnet-Lopez S, 2016, ART PSYCHOTHER, V51, P10, DOI 10.1016/j.aip.2016.08.002
   Baurain C, 2013, RES DEV DISABIL, V34, P2774, DOI 10.1016/j.ridd.2013.03.022
   Bouzas S, 2019, DISABIL REHABIL, V41, P3118, DOI 10.1080/09638288.2018.1491646
   Chen CC, 2019, INT J DEV DISABIL, V65, P58, DOI 10.1080/20473869.2017.1334307
   Chow BC, 2018, INT J ENV RES PUB HE, V15, DOI 10.3390/ijerph15071370
   DiPasquale S, 2020, ARTS HEALTH, V12, P236, DOI 10.1080/17533015.2018.1537295
   Doherty AJ, 2018, J APPL RES INTELLECT, V31, P39, DOI 10.1111/jar.12367
   Dordevic M, 2016, RES DEV DISABIL, V48, P211, DOI 10.1016/j.ridd.2015.11.001
   Dunphy KF, 2018, FRONT PSYCHOL, V9, DOI 10.3389/fpsyg.2018.02067
   Einarsson IP, 2016, RES DEV DISABIL, V56, P60, DOI 10.1016/j.ridd.2016.05.016
   Einarsson IT, 2015, MED SCI SPORT EXER, V47, P411, DOI 10.1249/MSS.0000000000000412
   Fernandez-Balboa JM, 2014, SPORT EDUC SOC, V19, P1089, DOI 10.1080/13573322.2012.735652
   Fotiadou EG, 2017, J STRENGTH COND RES, V31, P1702, DOI 10.1519/JSC.0000000000001612
   Garcia Sanchez I., 2013, EXPRESION CORPORAL R, V20, P19
   Gonzalez RA, 2012, MEDICC REV, V14, P52, DOI 10.37757/MR2012V14.N3.11
   Harris L, 2019, J APPL RES INTELLECT, V32, P1428, DOI 10.1111/jar.12633
   Harris Leanne, 2018, Prev Med Rep, V9, P12, DOI 10.1016/j.pmedr.2017.11.010
   Hodge A., 2010, ACTOR TRAINING
   Hong S.H., 2019, COMMUN COMPUT INF SC, V1088, P149, DOI [10.1007/978-3-030-30712-7_20, DOI 10.1007/978-3-030-30712-7_20]
   Houwen S, 2014, RES DEV DISABIL, V35, P2093, DOI 10.1016/j.ridd.2014.05.006
   Hsieh K, 2017, INT J ENV RES PUB HE, V14, DOI 10.3390/ijerph14121503
   Icht M, 2019, INT J LANG COMM DIS, V54, P401, DOI 10.1111/1460-6984.12445
   Ito Y, 2017, PEDIATR INT, V59, P967, DOI 10.1111/ped.13338
   Jeng SC, 2017, DISABIL HEALTH J, V10, P198, DOI 10.1016/j.dhjo.2016.12.003
   Jimenez-Villa J., 2014, ATENCION PRIMARIA PR, P154
   Jobling A., 1994, DS RES PRACTICE, V2, P31, DOI DOI 10.3104/research
   Krahn GL, 2014, J APPL RES INTELLECT, V27, P431, DOI 10.1111/jar.12067
   LANGLADE Alberto, 1986, TEORIA GEN GIMNASIA
   Lara-Aparicio M, 2019, MOVIMENTO-PORTO ALEG, V25, DOI 10.22456/1982-8918.88722
   Martinez-Aldao D, 2019, J INTELL DISABIL RES, V63, P519, DOI 10.1111/jir.12585
   Masso-Ortigosa N, 2018, APUNTS-MED ESPORT, V53, P63, DOI 10.1016/j.apunts.2017.11.002
   McKeon M, 2013, J INTELLECT DISABILI, V17, P157, DOI 10.1177/1744629513484666
   Melville CA, 2018, J INTELL DISABIL RES, V62, P60, DOI 10.1111/jir.12454
   Mitchell F, 2018, J APPL RES INTELLECT, V31, P1154, DOI 10.1111/jar.12489
   Moher D, 2009, BMJ-BRIT MED J, V339, DOI [10.1136/bmj.b2535, 10.1136/bmj.i4086, 10.1016/j.ijsu.2010.02.007, 10.1136/bmj.g7647, 10.1186/2046-4053-4-1]
   Montavez M., 2012, THESIS
   Montilla Reina M.J., 2019, RETOS, V2041, P552, DOI [10.47197/retos.v36i36.69283, DOI 10.47197/RETOS.V36I36.69283]
   Moreno AM, 2020, RETOS-NUEV TEND EDUC, P694
   Ortiz M., 2002, PROPUESTA DIDACTICA
   Oviedo GR, 2019, INT J ENV RES PUB HE, V16, DOI 10.3390/ijerph16101761
   Oviedo GR, 2017, INT J ENV RES PUB HE, V14, DOI 10.3390/ijerph14091027
   Owen A, 2001, J LEARN DISABIL, V5, P267, DOI DOI 10.1177/146900470100500309
   Pena V.J., 2019, RETOS NUEVAS TENDENC, V36, P239, DOI DOI 10.47197/RETOS.V36I36.69716
   Pitchford EA, 2018, AJIDD-AM J INTELLECT, V123, P140, DOI 10.1352/1944-7558-123.2.140
   Planella Ribera J., 2019, CORPOGRAFOS CORPOGRA, V24, P16
   Rousseau Cecile, 2005, Can Child Adolesc Psychiatr Rev, V14, P77
   Ruano K, 2006, KRONOS, V9, P24
   Schalock R. L., 2010, INTELLECTUAL DISABIL
   Shih CH, 2014, RES DEV DISABIL, V35, P2394, DOI 10.1016/j.ridd.2014.06.011
   Stevens J.P., 1996, APPL MULTIVARIATE ST, V3rd ed
   Temirova F.T., 2020, AM J SOC SCI ED INNO, V2, P111, DOI [10.37547/tajssei/Volume02Issue09-15, DOI 10.37547/TAJSSEI/VOLUME02ISSUE09-15]
   Thergaonkar N, 2019, J INDIAN ASSOC CHILD, V15, P55
   Tint A, 2017, J INTELL DISABIL RES, V61, P301, DOI 10.1111/jir.12295
   Trowsdale J, 2013, BRIT J SPEC EDUC, V40, P72, DOI 10.1111/1467-8578.12019
   Tsimaras VK, 2012, J STRENGTH COND RES, V26, P192, DOI 10.1519/JSC.0b013e31821c2494
   Tyrer F, 2019, J INTELL DISABIL RES, V63, P255, DOI 10.1111/jir.12571
   Umadevi V. M., 2012, DISABILITY CBR INCLU, V23, DOI [10.5463/DCID.v23i2.76, DOI 10.5463/DCID.V23I2.76]
   Villada P., 2002, FUNDAMENTOS TEORICOD
   Wishart JG, 2007, J INTELL DISABIL RES, V51, P551, DOI 10.1111/j.1365-2788.2006.00947.x
NR 63
TC 1
Z9 1
U1 3
U2 8
PU MDPI
PI BASEL
PA ST ALBAN-ANLAGE 66, CH-4052 BASEL, SWITZERLAND
EI 1660-4601
J9 INT J ENV RES PUB HE
JI Int. J. Environ. Res. Public Health
PD OCT
PY 2020
VL 17
IS 20
AR 7569
DI 10.3390/ijerph17207569
PG 13
WC Environmental Sciences; Public, Environmental & Occupational Health
WE Science Citation Index Expanded (SCI-EXPANDED); Social Science Citation Index (SSCI)
SC Environmental Sciences & Ecology; Public, Environmental & Occupational
   Health
GA OL8TC
UT WOS:000585603900001
PM 33080977
OA Green Published, gold
DA 2022-03-20
ER

PT J
AU Tayyar Iravanlou, F
   Soltani, M
   Alsadat Rahnemaei, F
   Abdi, F
   Ilkhani, M
AF Tayyar Iravanlou, Faraz
   Soltani, Mohammad
   Alsadat Rahnemaei, Fatemeh
   Abdi, Fatemeh
   Ilkhani, Mahnaz
TI Non- Pharmacological Approaches on the Improvement of Sleep Disturbances
   in Patients with Autism Spectrum Disorder (ASD)
SO IRANIAN JOURNAL OF CHILD NEUROLOGY
LA English
DT Article
DE Autism; Sleep Disturbance; Physical Activity
ID COGNITIVE-BEHAVIORAL THERAPY; PHYSICAL-ACTIVITY; CHILDREN; ADOLESCENTS;
   ANXIETY; ADULTS; YOUTH; DIAGNOSIS; QUALITY; TRIAL
AB Autism is a type of neurodegenerative disorder, caused by genetic and environmental factors. Children with autism spectrum disorder (ASD) have symptoms of attention deficit and behavioral problems. Child's sleep pattern has a significant effect on mood. Sleep problems are more common in children with ASD. The current study aimed to investigate the effect of non-pharmacological approaches on the improvement of sleep disturbances in patients with ASD.
   Materials & Methods
   We systematically searched PubMed, EMBASE, Web of Science, Scopus, and Science Direct to identify relevant articles published from January 2009 to May 2019. All original articles from observational and interventional studies were reviewed. The CONSORT Statement and Strengthening the Reporting of Observational Studies in Epidemiology (STROBE) checklist were used to assess the quality of selected papers.
   Results
   Reviewing 18 eligible articles according to the CONSORT checklist (for interventional studies) and STROBE (for descriptive studies) demonstrated that behavioral interventions, such as cognitive-behavioral therapy, bedtime fading with response cost, and functional behavioral assessment, physical activity such as aerobic exercise, swimming, and aquatic exercise and weighted blankets can improve sleep disturbances.
   Conclusion
   Restlessness, tantrums, increased stereotypic activities, and reduced learning level and speaking power in children with autism were caused by poor sleep quality and sleep deficiency, which may affect other dimensions of life. Non- pharmacological approaches to sleep disturbances could improve both sleep quality and quality of life of children with ASD with no adverse effect.
C1 [Tayyar Iravanlou, Faraz; Soltani, Mohammad] Shahid Beheshti Univ Med Sci, Sch Nursing & Midwifery, Student Res Comm, Tehran, Iran.
   [Alsadat Rahnemaei, Fatemeh] Shahid Beheshti Univ Med Sci, Nursing & Midwifery Fac, Student Res Comm, Tehran, Iran.
   [Abdi, Fatemeh] Alborz Univ Med Sci, Social Determinants Hlth Res Ctr, Karaj, Iran.
   [Ilkhani, Mahnaz] Shahid Beheshti Univ Med Sci, Sch Nursing & Midwifery, Tehran, Iran.
RP Abdi, F (通讯作者)，Alborz Univ Med Sci, Social Determinants Hlth Res Ctr, Karaj, Iran.
EM abdi@sbmu.ac.ir
RI Xu, Cong/AAG-1704-2020
OI Xu, Cong/0000-0002-3320-7951; Abdi, Fatemeh/0000-0001-8338-166X
CR Abdi Fatemeh, 2019, Obstet Gynecol Sci, V62, P73, DOI 10.5468/ogs.2019.62.2.73
   Abel EA, 2018, J AUTISM DEV DISORD, V48, P3871, DOI 10.1007/s10803-018-3648-0
   Bauman ML, 2010, NEUROTHERAPEUTICS, V7, P320, DOI 10.1016/j.nurt.2010.06.001
   Benson S., 2017, INVESTIGATION SLEEP, P1
   Brand S, 2015, NEUROPSYCH DIS TREAT, V11, P1911, DOI 10.2147/NDT.S85650
   Christensen Deborah L, 2018, MMWR Surveill Summ, V65, P1, DOI [10.15585/mmwr.ss6503a1, 10.15585/mmwr.ss6513a1]
   Cortesi F, 2012, J SLEEP RES, V21, P700, DOI 10.1111/j.1365-2869.2012.01021.x
   Coster WJ, 2016, AUTISM, V20, P14, DOI 10.1177/1362361314564473
   Danial JT, 2013, J DEV BEHAV PEDIATR, V34, P702, DOI 10.1097/DBP.0b013e31829f676c
   Drahota A, 2011, J AUTISM DEV DISORD, V41, P257, DOI 10.1007/s10803-010-1037-4
   Eack SM, 2013, J AUTISM DEV DISORD, V43, P2866, DOI 10.1007/s10803-013-1834-7
   F Atashzadeh-Shoorideh, 2020, CLIN ETHICS, V17, P2
   Gee BM, 2016, INT J THER REHABIL, V23, P173, DOI 10.12968/ijtr.2016.23.4.173
   Hesselmark E, 2014, AUTISM, V18, P672, DOI 10.1177/1362361313493681
   Jiujias M, 2017, CHILD PSYCHIAT HUM D, V48, P944, DOI 10.1007/s10578-017-0717-0
   Johnson MH, 2015, J CHILD PSYCHOL PSYC, V56, P228, DOI 10.1111/jcpp.12328
   Kurz R, 2018, EUR J PAEDIATR NEURO, V22, P803, DOI 10.1016/j.ejpn.2018.05.010
   Lawson LM, 2017, THER RECREAT J, V51, P97, DOI 10.18666/TRJ-2017-V51-I2-7899
   Locke J, 2014, AUTISM, V18, P370, DOI 10.1177/1362361313479181
   Matsuura N, 2014, ASIAN J PSYCHIATR, V12, P50, DOI 10.1016/j.ajp.2014.06.011
   Maw SS, 2018, HELIYON, V4, DOI 10.1016/j.heliyon.2018.e00763
   McLay LK, 2019, BEHAV INTERVENT, V34, P30, DOI 10.1002/bin.1651
   Memari AH, 2013, PEDIATR OBES, V8, P150, DOI 10.1111/j.2047-6310.2012.00101.x
   Nadeau JM, 2015, CHILD PSYCHIAT HUM D, V46, P558, DOI 10.1007/s10578-014-0496-9
   Oriel KN, 2016, FOCUS AUTISM DEV DIS, V31, P254, DOI 10.1177/1088357614559212
   Pan CY, 2008, J AUTISM DEV DISORD, V38, P1292, DOI 10.1007/s10803-007-0518-6
   Papadopoulos N, 2019, J ATTEN DISORD, V23, P341, DOI 10.1177/1087054714568565
   Peterman JS, 2016, J ANXIETY DISORD, V37, P78, DOI 10.1016/j.janxdis.2015.11.006
   Rahnemaie FS, 2019, IRAN J PEDIATR, V29, P1
   Sanberg SA, 2018, J AUTISM DEV DISORD, V48, P4250, DOI 10.1007/s10803-018-3644-4
   Sandt DDR, 2005, ADAPT PHYS ACT Q, V22, P146, DOI 10.1123/apaq.22.2.146
   Sharma SR, 2018, PHARMACOL THERAPEUT, V190, P91, DOI 10.1016/j.pharmthera.2018.05.007
   Sikora DM, 2012, PEDIATRICS, V130, pS83, DOI 10.1542/peds.2012-0900F
   Spain D, 2015, RES AUTISM SPECT DIS, V9, P151, DOI 10.1016/j.rasd.2014.10.019
   Storch EA, 2015, DEPRESS ANXIETY, V32, P174, DOI 10.1002/da.22332
   Taurines R, 2012, ADHD-ATTEND DEFICIT, V4, P115, DOI 10.1007/s12402-012-0086-2
   Tse CYA, 2019, EXAMINING IMPACT PHY, V136, P1699
   Wachob D, 2015, J AUTISM DEV DISORD, V45, P2641, DOI 10.1007/s10803-015-2424-7
   Williams PG, 2004, J SLEEP RES, V13, P265
   Wood JJ, 2015, BEHAV THER, V46, P7, DOI 10.1016/j.beth.2014.01.002
NR 40
TC 0
Z9 0
U1 3
U2 41
PU IRANIAN CHILD NEUROLOGY SOC
PI TEHRAN
PA 3D FL, CHILD NEUROLOGY OFF, MOFID CHILDREN HOSPITAL, TEHRAN,
   15468-15514, IRAN
SN 1735-4668
EI 2008-0700
J9 IRAN J CHILD NEUROL
JI Iran. J.Child Neurol.
PD SUM
PY 2021
VL 15
IS 1
BP 79
EP 91
DI 10.22037/ijcn.v15i2.25539
PG 13
WC Clinical Neurology
WE Emerging Sources Citation Index (ESCI)
SC Neurosciences & Neurology
GA PI3MT
UT WOS:000600999700007
PM 33558816
DA 2022-03-20
ER

PT J
AU Obrusnikova, I
   Cavalier, AR
AF Obrusnikova, Iva
   Cavalier, Albert R.
TI Perceived Barriers and Facilitators of Participation in After-School
   Physical Activity by Children with Autism Spectrum Disorders
SO JOURNAL OF DEVELOPMENTAL AND PHYSICAL DISABILITIES
LA English
DT Article
DE Autism spectrum disorders; Physical activity; Photovoice; Barriers;
   Ecological model
ID ADOLESCENTS; EXERCISE; STUDENTS; OBESITY; YOUTH
AB This study used Photovoice methodology to assess barriers to and facilitators of after-school participation in moderate to vigorous physical activity as perceived by children with ASD and determine if physical activity patterns exist in relation to these barriers. Participants were a convenience sample of 12 boys and two girls with autism spectrum disorders (ASD), ages 8-14 years. Participants wore an accelerometer and completed an activity log for 7 days. Data were analyzed using qualitative techniques and fitted in a socio-ecological model. Participants reported 143 (44%) barriers and 181 (56%) facilitators. The most frequently cited barriers were intrapersonal, followed by interpersonal, physical, community, and institutional. The most frequent facilitators were physical, followed by intrapersonal and interpersonal, community, and institutional. The study gives support to the use of a multipronged approach when designing physical activity interventions for children and adolescents with ASD.
C1 [Obrusnikova, Iva; Cavalier, Albert R.] Univ Delaware, Sch Educ, Newark, DE 19716 USA.
RP Obrusnikova, I (通讯作者)，Univ Delaware, Sch Educ, 26 N Coll Ave, Newark, DE 19716 USA.
EM obrusnik@udel.edu
OI Obrusnikova, Iva/0000-0001-6098-453X
CR [Anonymous], 1997, MMWR Recomm Rep, V46, P1
   Bandura A., 1997, SELF EFFICACY EXERCI
   Brawley L.R., 1998, ADV SPORT EXERCISE P, P337
   COHEN J, 1960, EDUC PSYCHOL MEAS, V20, P37, DOI 10.1177/001316446002000104
   Constantino JN, 2004, J CHILD PSYCHOL PSYC, V45, P719, DOI 10.1111/j.1469-7610.2004.00266.x
   Crouter SE, 2008, BRIT J SPORT MED, V42, P217, DOI 10.1136/bjsm.2006.033399
   Curtin Carol, 2005, BMC Pediatr, V5, P48, DOI 10.1186/1471-2431-5-48
   Curtin C, 2010, BMC PEDIATR, V10, DOI 10.1186/1471-2431-10-11
   Dietz WH, 1998, PEDIATRICS, V101, P518
   Dillman D., 2009, INTERNET MAIL MIXED, V3rd
   DuRant RH, 1996, PEDIATR EXERC SCI, V8, P15, DOI 10.1123/pes.8.1.15
   Freire P., 1973, PEDAGOGY OPPRESSED
   Giuliani G., 2007, ED DIAGNOSTIC MANUAL
   Gyurcsik NC, 2006, J ADOLESCENT HEALTH, V38, P704, DOI 10.1016/j.jadohealth.2005.06.007
   Gyurcsik NC, 2004, FAM COMMUNITY HEALTH, V27, P130, DOI 10.1097/00003727-200404000-00006
   Hedley AA, 2004, JAMA-J AM MED ASSOC, V291, P2847, DOI 10.1001/jama.291.23.2847
   Hruschka D., 2004, FIELD METHOD, V16, P307, DOI [10.1177/1525822X04266540, DOI 10.1177/1525822X04266540]
   Jurkowski JM, 2008, INTELLECT DEV DISAB, V46, P1, DOI 10.1352/0047-6765(2008)46[1:PAPART]2.0.CO;2
   Martin F, 2002, WESTERN J NURS RES, V24, P657, DOI 10.1177/019394502320555403
   MCLEROY KR, 1988, HLTH ED Q, V15, P41
   Mineo BA, 2009, J AUTISM DEV DISORD, V39, P172, DOI 10.1007/s10803-008-0616-0
   Pan C, 2005, J PHYS ACT HEALTH, V2, P412, DOI DOI 10.1123/JPAH.2.4.412
   Pan CY, 2006, J AUTISM DEV DISORD, V36, P597, DOI 10.1007/s10803-006-0101-6
   Pan CY, 2009, J AUTISM DEV DISORD, V39, P1694, DOI 10.1007/s10803-009-0813-5
   Prochaska JJ, 2002, RES Q EXERCISE SPORT, V73, P206, DOI 10.1080/02701367.2002.10609010
   RosenthalMalek A, 1997, J AUTISM DEV DISORD, V27, P193, DOI 10.1023/A:1025848009248
   ROSSERSANDT DD, 2005, ADAPTED PHYS ACTIVIT, V22, P146
   Rowlands AV, 2007, PEDIATR EXERC SCI, V19, P252, DOI 10.1123/pes.19.3.252
   Sallis JF, 1997, RES Q EXERCISE SPORT, V68, P345, DOI 10.1080/02701367.1997.10608015
   Sallis JF, 1998, AM J PREV MED, V15, P379, DOI 10.1016/S0749-3797(98)00076-2
   STUCKYROPP RC, 1993, PREV MED, V22, P880, DOI 10.1006/pmed.1993.1079
   Trost SG, 1998, MED SCI SPORT EXER, V30, P629, DOI 10.1097/00005768-199804000-00023
   *US DEP HHS, 2002, HLTH PEOPL 2010 PHYS
   Wang C, 1997, HEALTH EDUC BEHAV, V24, P369, DOI 10.1177/109019819702400309
NR 34
TC 112
Z9 113
U1 0
U2 46
PU SPRINGER/PLENUM PUBLISHERS
PI NEW YORK
PA 233 SPRING ST, NEW YORK, NY 10013 USA
SN 1056-263X
EI 1573-3580
J9 J DEV PHYS DISABIL
JI J. Dev. Phys. Disabil.
PD JUN
PY 2011
VL 23
IS 3
BP 195
EP 211
DI 10.1007/s10882-010-9215-z
PG 17
WC Education, Special; Psychology, Developmental; Rehabilitation
WE Social Science Citation Index (SSCI)
SC Education & Educational Research; Psychology; Rehabilitation
GA 753SQ
UT WOS:000289800400003
DA 2022-03-20
ER

PT J
AU Xu, WX
   Zhao, ZJ
   Ceng, MJ
   Yao, JW
AF Xu, Wenxin
   Zhao, Zijian
   Ceng, Mengjuan
   Yao, Jiwei
TI INTERVENTION EFFECTS OF AN EXERCISE-BASED REHABILITATION MODEL ON
   LONELINESS AND HEALTH BEHAVIOR OF ADOLESCENTS WITH AUTISM
SO REVISTA ARGENTINA DE CLINICA PSICOLOGICA
LA Spanish
DT Article
DE Autism; exercise-based rehabilitation model; health behavior;
   loneliness; treatment
ID SPECTRUM DISORDERS; CHILDREN; EDUCATION; OVERWEIGHT; STRATEGIES;
   PATTERNS; STUDENTS; OBESITY; ADULTS; SENSE
AB Background: The incidence of autism spectrum disorder (ASD) has significantly increased in recent years. This study explores the effects of an exercise-based rehabilitation model on the treatment and health behavior of adolescents with autism. Participants were a total of 106 children with autism (52 in the experiment group and 54 in the control group). A 4-month intervention employing an exercise-based rehabilitation model was conducted from January to September 2017. The Child Autism Rating Scale (CARS), the Autism Treatment Evaluation Checklist (ATEC), and the Autism Behavior Checklist (ABC) were used for evaluation before and after the test. Results: After the intervention, the scores of the control group and the experiment group in the CARS and ATEC significantly decreased (P<0.05), whereas those in the ABC substantially increased (P<0.05). Moreover, the difference before and after the intervention in the experiment group is considerably higher than that in the control group (P<0.05). Conclusions: The exercise-based rehabilitation model has a positive effect on patients with autism, and the effect is better in the case of earlier intervention. It can effectively improve language, social, and cognitive development of adolescents with autism. Meanwhile, the exercise-based rehabilitation model can effectively promote health-related behaviors of adolescents with autism.
C1 [Xu, Wenxin; Yao, Jiwei] Fujian Normal Univ, Fuzhou, Fujian, Peoples R China.
   [Zhao, Zijian] Zhengzhou Univ, Zhengzhou, Henan, Peoples R China.
   [Ceng, Mengjuan] Hunan Univ Sci & Technol, Xiangtan, Peoples R China.
RP Xu, WX (通讯作者)，Fujian Normal Univ, Fuzhou, Fujian, Peoples R China.
EM wenxin20142014@163.com
CR Aldred C, 2004, J CHILD PSYCHOL PSYC, V45, P1420, DOI 10.1111/j.1469-7610.2004.00338.x
   Alvarez-Fernandez S, 2017, AUTISM RES, V10, P866, DOI 10.1002/aur.1735
   Bonggat PW, 2010, EDUC TRAIN AUTISM DE, V45, P294
   Cheng W, 2015, BRAIN, V138, P1382, DOI 10.1093/brain/awv051
   Chez MG, 2010, NEUROTHERAPEUTICS, V7, P293, DOI 10.1016/j.nurt.2010.05.008
   Corvey K, 2016, MATERN CHILD HLTH J, V20, P466, DOI 10.1007/s10995-015-1844-5
   Coshway L, 2016, PEDIATRICS, V137, DOI 10.1542/peds.2015-4366
   Costa D., 2010, MULTIDISCIPLINARY RE, V5, P1, DOI [10.1186/2049-6958-5-6-401, DOI 10.1186/2049-6958-5-6-401]
   DeLeon IG, 2013, INT REV RES DEV DISA, V44, P213, DOI 10.1016/B978-0-12-401662-0.00007-5
   Dirks-Naylor AJ, 2018, ADV PHYSIOL EDUC, V42, P289, DOI 10.1152/advan.00089.2017
   Gordon K, 2011, J CONSULT CLIN PSYCH, V79, P447, DOI 10.1037/a0024379
   Gordon T, 2016, EUR J NEUROSCI, V43, P336, DOI 10.1111/ejn.13005
   Griffith EM, 1999, CHILD DEV, V70, P817, DOI 10.1111/1467-8624.00059
   Hampson DB, 2001, SPORTS MED, V31, P935, DOI 10.2165/00007256-200131130-00004
   Hobson JA, 2016, J ABNORM CHILD PSYCH, V44, P745, DOI 10.1007/s10802-015-0067-y
   Jordan R, 2008, BRIT J SPEC EDUC, V35, P11, DOI 10.1111/j.1467-8578.2008.00364.x
   Lee MS, 2012, J AUTISM DEV DISORD, V42, P1671, DOI 10.1007/s10803-011-1409-4
   Lin Y., 2015, CHINESE J SPECIAL ED, V10, P39
   Lv L., 2013, ALL HLTH, V7, P2
   Mak WWS, 2010, SOC SCI MED, V70, P2045, DOI 10.1016/j.socscimed.2010.02.023
   Maljaars J, 2012, RES AUTISM SPECT DIS, V6, P806, DOI 10.1016/j.rasd.2011.10.006
   Maras KL, 2014, RES AUTISM SPECT DIS, V8, P1416, DOI 10.1016/j.rasd.2014.07.003
   Memari AH, 2013, IRAN J PEDIATR, V23, P269
   Memari AH, 2012, RES AUTISM SPECT DIS, V6, P234, DOI 10.1016/j.rasd.2011.05.004
   Mori K., 2015, ASIAN J HUMAN SERVIC, V9, P73
   Muller RA, 2004, BIOL PSYCHIAT, V56, P323, DOI 10.1016/j.biopsych.2004.06.007
   Nelson K. B., 2010, ANN NEUROL, V49, P597
   Pierce K, 2011, BRAIN RES, V1380, P162, DOI 10.1016/j.brainres.2010.09.028
   Ruble LA, 2010, J EARLY INTERVENTION, V32, P286, DOI 10.1177/1053815110382973
   Shmayaa Y, 2015, RES DEV DISABIL, V38, P1, DOI 10.1016/j.ridd.2014.11.020
   Solomon M, 2004, J AUTISM DEV DISORD, V34, P649, DOI 10.1007/s10803-004-5286-y
   Sperry L, 2010, PREV SCH FAIL, V54, P256, DOI 10.1080/10459881003800529
   Stahmer AC, 2007, J AUTISM DEV DISORD, V37, P1344, DOI 10.1007/s10803-006-0284-x
   Stewart PA, 2015, J ACAD NUTR DIET, V115, P1237, DOI 10.1016/j.jand.2015.03.026
   Storey E, 2004, MOVEMENT DISORD, V19, P190, DOI 10.1002/mds.10657
   Valanciene D, 2016, TRANSFORM BUS ECON, V15, P34
   Verburgh L, 2014, BRIT J SPORT MED, V48, P973, DOI 10.1136/bjsports-2012-091441
   WADDEN NPK, 1991, J AUTISM DEV DISORD, V21, P529, DOI 10.1007/BF02206875
   Watkins L, 2015, J AUTISM DEV DISORD, V45, P1070, DOI 10.1007/s10803-014-2264-x
   White S, 2009, CHILD DEV, V80, P1097, DOI 10.1111/j.1467-8624.2009.01319.x
   Yang Y., 2016, CHINA MODERN MED, V23, P29
   Zou L. X., 2016, CHINESE J CHILD HLTH, V24, P332
NR 42
TC 1
Z9 1
U1 6
U2 31
PU FUNDACION AIGLE
PI BUENOS AIRES
PA VIRREY OLAGUER FELIU 2679, BUENOS AIRES, 00000, ARGENTINA
SN 0327-6716
J9 REV ARGENT CLIN PSIC
JI Rev. Argent. Clin. Psicol.
PD SEP
PY 2018
VL 27
IS 3
BP 455
EP 465
DI 10.24205/03276716.2018.1081
PG 11
WC Psychology, Clinical; Psychology
WE Science Citation Index Expanded (SCI-EXPANDED); Social Science Citation Index (SSCI)
SC Psychology
GA GS9BD
UT WOS:000444009200009
DA 2022-03-20
ER

PT J
AU Fragala-Pinkham, MA
   Haley, SM
   O'Neil, ME
AF Fragala-Pinkham, Maria A.
   Haley, Stephen M.
   O'Neil, Margaret E.
TI Group swimming and aquatic exercise programme for children with autism
   spectrum disorders: A pilot study
SO DEVELOPMENTAL NEUROREHABILITATION
LA English
DT Article
DE aquatic exercise; adapted exercise; swimming; autism; Asperger syndrome;
   high functioning autism
ID PHYSICAL-ACTIVITY; SECONDARY CONDITIONS; MENTAL-RETARDATION;
   CEREBRAL-PALSY; DISABILITIES; ADOLESCENTS; YOUTH; FITNESS;
   RESPONSIVENESS; PREVENTION
AB Objective: To evaluate the effectiveness of a 14-week aquatic exercise programme for children with autism spectrum disorders (ASD).
   Design: Non-randomized control trial.
   Methods: Twelve children participated in this pilot study with seven participants in the aquatic exercise group and five in the control group. The programme was held twice per week for 40 minutes per session. Swimming skills, cardiorespiratory endurance, muscular endurance, mobility skills and participant and parent satisfaction were measured before and after the intervention.
   Results: No significant between-group changes were found. Within-group improvements for swimming skills were found for the intervention group. Programme attendance was high. Parents and children were very satisfied with the programme activities and instructors.
   Conclusions: This pilot programme was feasible and showed potential for improving swimming ability in children with ASD. Exercise intensity was low for some participants, most likely contributing to a lack of significant findings on fitness outcomes.
C1 [Fragala-Pinkham, Maria A.] Franciscan Hosp Children, Res Ctr Children Special Hlth Care Needs, Boston, MA 02135 USA.
   [Haley, Stephen M.] Boston Univ, Sch Publ Hlth, Hlth & Disabil Res Inst, Boston, MA USA.
   [O'Neil, Margaret E.] Drexel Univ, Coll Nursing & Hlth Profess, Dept Phys Therapy & Rehabil Sci, Philadelphia, PA 19104 USA.
RP Fragala-Pinkham, MA (通讯作者)，Franciscan Hosp Children, Res Ctr Children Special Hlth Care Needs, Boston, MA 02135 USA.
EM mfragala@fhfc.org
RI Fragala-Pinkham, Maria/AAY-4354-2020
FU Thoracic Foundation; John W. Alden Trust; Innovating Worthy Projects
   Foundation
FX We would like to thank the children who participated in this study and
   their parents. We would like to thank Christine Peters for assistance
   with manuscript preparation. This study was funded by the Thoracic
   Foundation, John W. Alden Trust and Innovating Worthy Projects
   Foundation.
CR Baker AEZ, 2008, J AUTISM DEV DISORD, V38, P867, DOI 10.1007/s10803-007-0459-0
   Bandini LG, 2005, J PEDIATR-US, V146, P738, DOI 10.1016/j.jpeds.2005.01.049
   Constantino JN, 2003, J AUTISM DEV DISORD, V33, P427, DOI 10.1023/A:1025014929212
   Crews D., 2003, COMPL HLTH PRACT REV, V8, P225, DOI [10.1177/1076167503252917, DOI 10.1177/1076167503252917]
   Epstein LH, 2001, PEDIATRICS, V108, DOI 10.1542/peds.108.3.e44
   Fowler EG, 2007, PHYS THER, V87, P1495, DOI 10.2522/ptj.20060116
   Fragala-Pinkham M, 2010, DISABIL HEALTH J, V3, P162, DOI 10.1016/j.dhjo.2009.11.002
   Fragala-Pinkham M, 2008, DEV MED CHILD NEUROL, V50, P822, DOI 10.1111/j.1469-8749.2008.03086.x
   Fragala-Pinkham Maria A, 2006, Pediatr Phys Ther, V18, P159, DOI 10.1097/01.pep.0000223093.28098.12
   Fragala-Pinkham MA, 2009, DEV NEUROREHABIL, V12, P215, DOI 10.1080/17518420902980100
   Haley SM, 2004, PEDIATR NEUROL, V31, P333, DOI 10.1016/j.pediatrneurol.2004.05.002
   Haley Stephen M, 2003, Pediatr Rehabil, V6, P77, DOI 10.1080/1363849031000139298
   Halle JW, 1999, MENT RETARD, V37, P435, DOI 10.1352/0047-6765(1999)037<0435:EOAPAC>2.0.CO;2
   Hellings JA, 2001, J CHILD ADOL PSYCHOP, V11, P229, DOI 10.1089/10445460152595559
   Hutzler Y, 1998, DEV MED CHILD NEUROL, V40, P176
   Jansiewicz EM, 2006, J AUTISM DEV DISORD, V36, P613, DOI 10.1007/s10803-006-0109-y
   Johnson CC, 2009, AM J HEALTH PROMOT, V23, P157, DOI 10.4278/ajhp.070930103
   Kientz MA, 1997, AM J OCCUP THER, V51, P530, DOI 10.5014/ajot.51.7.530
   Law M., 2005, CANADIAN OCCUPATIONA
   Liss M, 2006, AUTISM, V10, P155, DOI 10.1177/1362361306062021
   McCambridge TM, 2006, PEDIATRICS, V117, P1834, DOI 10.1542/peds.2006-0472
   Myles BS, 2004, EDUC TRAIN DEV DISAB, V39, P283
   OCONNOR J, 2000, PALAESTRA, V16
   Pan CY, 2006, J AUTISM DEV DISORD, V36, P597, DOI 10.1007/s10803-006-0101-6
   Pan CY, 2010, AUTISM, V14, P9, DOI 10.1177/1362361309339496
   Petrus C, 2008, PHYSIOTHER CAN, V60, P134, DOI DOI 10.3138/PHYSI0.60.2.134
   Pitetti KH, 2007, J AUTISM DEV DISORD, V37, P997, DOI 10.1007/s10803-006-0238-3
   Pitetti KH, 1999, ADAPT PHYS ACT Q, V16, P362, DOI 10.1123/apaq.16.4.362
   Provost Beth, 2007, Phys Occup Ther Pediatr, V27, P21, DOI 10.1300/J006v27n03_03
   Prupas A, 2006, J PHYS EDUC RECREAT, V77, P46, DOI 10.1080/07303084.2006.10597829
   RIKLI RE, 1992, RES Q EXERCISE SPORT, V63, P270, DOI 10.1080/02701367.1992.10608742
   Rimmer JH, 2007, J ADOLESCENT HEALTH, V41, P224, DOI 10.1016/j.jadohealth.2007.05.005
   SAMMANN P, 1999, YOUTH ADULT AQUATIC
   Sandt DDR, 2005, ADAPT PHYS ACT Q, V22, P146, DOI 10.1123/apaq.22.2.146
   Stachnik JM, 2007, ANN PHARMACOTHER, V41, P626, DOI 10.1345/aph.1H527
   Strong WB, 2005, J PEDIATR-US, V146, P732, DOI 10.1016/j.jpeds.2005.01.055
   Verschuren O, 2007, ARCH PEDIAT ADOL MED, V161, P1075, DOI 10.1001/archpedi.161.11.1075
   VONDERHULLS D, 2006, PHYS OCCUPATIONAL TH, V23, P13
   Winnick J. P., 1999, BROCKPORT PHYS FITNE
   Winnick J. P., 2005, ADAPTED PHYS ED SPOR
   Yilmaz I, 2005, EDUC TRAIN DEV DISAB, V40, P171
   Yilmaz I, 2004, PEDIATR INT, V46, P624, DOI 10.1111/j.1442-200x.2004.01938.x
NR 42
TC 24
Z9 26
U1 3
U2 64
PU TAYLOR & FRANCIS INC
PI PHILADELPHIA
PA 530 WALNUT STREET, STE 850, PHILADELPHIA, PA 19106 USA
SN 1751-8423
EI 1751-8431
J9 DEV NEUROREHABIL
JI Dev. Neurorehabil.
PY 2011
VL 14
IS 4
BP 230
EP 241
DI 10.3109/17518423.2011.575438
PG 12
WC Clinical Neurology; Pediatrics; Rehabilitation
WE Science Citation Index Expanded (SCI-EXPANDED); Social Science Citation Index (SSCI)
SC Neurosciences & Neurology; Pediatrics; Rehabilitation
GA 790EC
UT WOS:000292570300006
PM 21732807
DA 2022-03-20
ER

PT J
AU Lawson, LM
   Hamner, K
   Oligbo, M
AF Lawson, Lisa Mische
   Hamner, Kayla
   Oligbo, Mildred
TI Feasibility of the Children's Health Questionnaire for Measuring
   Outcomes of Recreational Therapy Interventions in Autism Populations
SO THERAPEUTIC RECREATION JOURNAL
LA English
DT Article
DE Assessment; autism; intervention; health-related quality of life;
   recreation therapy
ID SPECTRUM DISORDERS; PHYSICAL-ACTIVITY; AQUATIC EXERCISE; SLEEP
   BEHAVIORS; IMPACT; SKILLS; CAMP; PARTICIPATION; ADOLESCENTS; PARENTS
AB Autism stakeholder groups prioritize applied intervention research to improve conditions co-occurring with autism spectrum disorders (ASD), but health-related quality of life measures aren't established for children with ASD. The purpose of this study was to estimate rates and variability of responses of parents of children with ASD on the Children's Health Questionnaire (CHQ) to inform future recreational therapy intervention research with this population. This study used pre-post design to gather parent responses for 31 children with ASD before and after intervention. Confidence intervals indicated CHQ summary scores were more precise than scale scores. Several profile scales showed greater variability at post-testing. Parents of children with ASD reported lower scores than the general population across all CHQ measures, particularly in behavior, mental health and psychosocial health. The CHQ PF-28 is an appropriate measure of health-related quality of life of children with ASD. Future research should confirm these findings and investigate use of child report versions of the CHQ with children with ASD.
C1 [Lawson, Lisa Mische] Univ Kansas, Med Ctr, Dept Occupat Therapy Educ, Lawrence, KS 66045 USA.
   [Hamner, Kayla] Univ Kansas, Med Ctr, Lawrence, KS 66045 USA.
   [Oligbo, Mildred] Univ Kansas, Med Ctr, Dept Phys Therapy & Rehabil Sci, Lawrence, KS 66045 USA.
RP Lawson, LM (通讯作者)，Univ Kansas, Med Ctr, Dept Occupat Therapy Educ, Lawrence, KS 66045 USA.
EM lmische-lawson@kumc.edu
CR American Psychiatric Association, 2013, DIAGN STAT MAN MENT, DOI [DOI 10.1176/APPI.BOOKS.9780890425596, 10.1176/appi.books.9780890425596]
   Austin D., 1998, THER RECREATION J, V32, P109
   Baio J, 2018, MMWR SURVEILL SUMM, V67, P1, DOI 10.15585/mmwr.ss6706a1
   Breslin CM, 2011, ADAPT PHYS ACT Q, V28, P342, DOI 10.1123/apaq.28.4.342
   Constantino JN, 2004, J CHILD PSYCHOL PSYC, V45, P719, DOI 10.1111/j.1469-7610.2004.00266.x
   Constantino JN, 2003, J AUTISM DEV DISORD, V33, P427, DOI 10.1023/A:1025014929212
   Constantino JN, 2012, SOCIAL RESPONSIVENES
   Daniels AM, 2012, J AUTISM DEV DISORD, V42, P257, DOI 10.1007/s10803-011-1236-7
   Devine MA, 2017, THER RECREAT J, V51, pVII
   Dunn W., 2014, SENSORY PROFILE 2 US
   Dunn W, 2012, AM J OCCUP THER, V66, P520, DOI 10.5014/ajot.2012.004119
   Frazier TW, 2018, J AUTISM DEV DISORD, V48, P3965, DOI 10.1007/s10803-018-3642-6
   Guest L, 2017, THER RECREAT J, V51, P109, DOI 10.18666/TRJ-2017-V51-I2-7383
   Hallyburton A, 2017, THER RECREAT J, V51, P127, DOI 10.18666/TRJ-2017-V51-I2-7969
   Hawkins BL, 2014, THER RECREAT J, V48, P135
   Hayes SA, 2013, J AUTISM DEV DISORD, V43, P629, DOI 10.1007/s10803-012-1604-y
   Health Related Quality of Life (HRQOL), 2018, HRQOL CONC
   HealthActCHQ, 2013, CHQ SCOR INT MAN
   Hilton CL, 2011, AUT CHILD PSYCHO, P175, DOI 10.1007/978-1-4419-8065-6_11
   Hullmann SE, 2011, ARTHRIT CARE RES, V63, pS420, DOI 10.1002/acr.20637
   Interagency Autism Coordinating Committee (IACC), 2017, 2016 2017 INT AUT CO
   Kim KH, 2018, J EXERC REHABIL, V14, P289, DOI 10.12965/jer.1836068.034
   Kuhlthau K, 2010, J AUTISM DEV DISORD, V40, P721, DOI 10.1007/s10803-009-0921-2
   Kumar S, 2017, MAYO CLIN PROC, V92, P251, DOI 10.1016/j.mayocp.2016.09.017
   Landgraf J., 1996, CHQ USERS MANUAL, P571
   Lang R, 2010, RES AUTISM SPECT DIS, V4, P565, DOI 10.1016/j.rasd.2010.01.006
   Lawson L. M., 2019, AM J RECREATION THER, V18, P29, DOI 10.5055/ajrt.2019.0187
   Lawson L. M., 2017, AM J RECREATION THER, V16, P29, DOI [10.5055/ajrt.2017.0131, DOI 10.5055/AJRT.2017.0131]
   Lawson LM, 2020, THER RECREAT J, V54, P259, DOI 10.18666/TRJ-2020-V54-I3-10200
   Lawson LM, 2019, THER RECREAT J, V53, P117, DOI 10.18666/TRJ-2019-V53-I2-9128
   Lawson LM, 2017, THER RECREAT J, V51, P97, DOI 10.18666/TRJ-2017-V51-I2-7899
   Lawson LM, 2016, AM J OCCUP THER, V70, DOI 10.5014/ajot.2016.021535
   Moore CG, 2011, CTS-CLIN TRANSL SCI, V4, P332, DOI 10.1111/j.1752-8062.2011.00347.x
   Obrusnikova I, 2011, J DEV PHYS DISABIL, V23, P195, DOI 10.1007/s10882-010-9215-z
   Oh S., 2011, International Journal of Aquatic Research and Education, V5, P432
   Oriel KN, 2016, FOCUS AUTISM DEV DIS, V31, P254, DOI 10.1177/1088357614559212
   Pan CY, 2017, AUTISM, V21, P190, DOI 10.1177/1362361316633562
   Pan CY, 2011, RES AUTISM SPECT DIS, V5, P657, DOI 10.1016/j.rasd.2010.08.001
   Payakachat N, 2012, EXPERT REV PHARM OUT, V12, P485, DOI [10.1586/ERP.12.29, 10.1586/erp.12.29]
   Phillips KL, 2014, MATERN CHILD HLTH J, V18, P1964, DOI 10.1007/s10995-014-1442-y
   Raat H, 2005, J EPIDEMIOL COMMUN H, V59, P75, DOI 10.1136/jech.2003.012914
   Singh K, 2015, SEMIN PEDIATR NEUROL, V22, P113, DOI 10.1016/j.spen.2015.03.006
   Soke GN, 2018, J AUTISM DEV DISORD, V48, P2663, DOI 10.1007/s10803-018-3521-1
   Sorensen C, 2014, REV J AUTISM DEV DIS, V1, P344, DOI 10.1007/s40489-014-0027-4
   Sowa M, 2012, RES AUTISM SPECT DIS, V6, P46, DOI 10.1016/j.rasd.2011.09.001
   Srivastava AK, 2014, NEUROSCI BIOBEHAV R, V46, P161, DOI 10.1016/j.neubiorev.2014.02.015
   Stanish HI, 2017, J AUTISM DEV DISORD, V47, P785, DOI 10.1007/s10803-016-3001-4
   Stuhl A, 2015, THER RECREAT J, V49, P253
   Stumbo N. J., 1998, Therapeutic Recreation Journal, V32, P82
   Tomchek SD, 2007, AM J OCCUP THER, V61, P190, DOI 10.5014/ajot.61.2.190
   Townsend JA, 2017, THER RECREAT J, V51, P143, DOI 10.18666/TRJ-2017-V51-I2-8359
   Troiano RP, 2014, BRIT J SPORT MED, V48, DOI 10.1136/bjsports-2014-093546
   Wenzel K, 2020, THER RECREAT J, V54, P17, DOI 10.18666/TRJ-2020-V54-I1-9418
   Yanardag M, 2013, DISABIL REHABIL, V35, P47, DOI 10.3109/09638288.2012.687030
NR 54
TC 0
Z9 0
U1 1
U2 3
PU SAGAMORE PUBL LLC
PI URBANA
PA 1807 N FEDERAL DR, URBANA, IL 61801 USA
SN 0040-5914
EI 2159-6433
J9 THER RECREAT J
JI Ther. Recreat. J.
PY 2021
VL 55
IS 3
BP 249
EP 263
DI 10.18666/TRJ-2021-V55-I3-10867
PG 15
WC Rehabilitation
WE Emerging Sources Citation Index (ESCI)
SC Rehabilitation
GA UC5AY
UT WOS:000686539300001
DA 2022-03-20
ER

PT J
AU Stanish, HI
   Curtin, C
   Must, A
   Phillips, S
   Maslin, M
   Bandini, LG
AF Stanish, Heidi I.
   Curtin, Carol
   Must, Aviva
   Phillips, Sarah
   Maslin, Melissa
   Bandini, Linda G.
TI Physical Activity Levels, Frequency, and Type Among Adolescents with and
   Without Autism Spectrum Disorder
SO JOURNAL OF AUTISM AND DEVELOPMENTAL DISORDERS
LA English
DT Article
DE Accelerometry; Physical activity; Youth; Health; Exercise; Autism
   spectrum disorder
ID CHILDREN; OBESITY; PREVALENCE; YOUTH; DISABILITIES; FITNESS
AB We compared time spent in moderate and vigorous physical activity (MVPA), type, and frequency of participation in physical activities between adolescents with ASD (n = 35) and typically developing (TD) adolescents (n = 60). Accelerometers measured MVPA and participants were interviewed about engagement in physical activities. Adolescents with ASD spent less time in MVPA compared to TD adolescents (29 min/day vs. 50 min/day, p < 0.001) and fewer met the Physical Activity Guidelines for Americans (14 vs. 29%, p > 0.05). Among adolescents < 16 years old, those with ASD participated in fewer activities than TD adolescents (5.3 vs. 7.1 activities, p < 0.03). Walking/hiking and active video gaming were among the top activities for both groups. Findings support the need for interventions that meet the needs of youth with ASD.
C1 [Stanish, Heidi I.] Univ Massachusetts, Dept Exercise & Hlth Sci, 100 Morrissey Blvd, Boston, MA 02125 USA.
   [Curtin, Carol; Maslin, Melissa; Bandini, Linda G.] Univ Massachusetts, Sch Med, Eunice Kennedy Shriver Ctr, Worcester, MA 01655 USA.
   [Must, Aviva; Phillips, Sarah] Tufts Univ, Sch Med, Dept Publ Hlth & Community Med, Boston, MA 02111 USA.
   [Bandini, Linda G.] Boston Univ, Dept Hlth Sci, Boston, MA 02215 USA.
RP Stanish, HI (通讯作者)，Univ Massachusetts, Dept Exercise & Hlth Sci, 100 Morrissey Blvd, Boston, MA 02125 USA.
EM heidi.stanish@umb.edu
RI Curtin, Carol/AAG-3294-2019
FU Eunice Kennedy Shriver National Institute of Child Health and Human
   DevelopmentUnited States Department of Health & Human ServicesNational
   Institutes of Health (NIH) - USANIH Eunice Kennedy Shriver National
   Institute of Child Health & Human Development (NICHD) [HD059100,
   HD059100-S1]; National Institutes of HealthUnited States Department of
   Health & Human ServicesNational Institutes of Health (NIH) - USA; Boston
   Nutrition Obesity Research Center [DK046200]; Interdisciplinary Research
   in Intellectual/Developmental Disabilities [HD004147]; EUNICE KENNEDY
   SHRIVER NATIONAL INSTITUTE OF CHILD HEALTH & HUMAN DEVELOPMENTUnited
   States Department of Health & Human ServicesNational Institutes of
   Health (NIH) - USANIH Eunice Kennedy Shriver National Institute of Child
   Health & Human Development (NICHD) [P30HD004147] Funding Source: NIH
   RePORTER; EUNICE KENNEDY SHRIVER NATIONAL INSTITUTE OF CHILD HEALTH
   &HUMAN DEVELOPMENTUnited States Department of Health & Human
   ServicesNational Institutes of Health (NIH) - USANIH Eunice Kennedy
   Shriver National Institute of Child Health & Human Development (NICHD)
   [R21HD059100] Funding Source: NIH RePORTER; NATIONAL INSTITUTE OF
   DIABETES AND DIGESTIVE AND KIDNEY DISEASESUnited States Department of
   Health & Human ServicesNational Institutes of Health (NIH) - USANIH
   National Institute of Diabetes & Digestive & Kidney Diseases (NIDDK)
   [P30DK046200] Funding Source: NIH RePORTER
FX The authors acknowledge the contributions of James Gleason, Charmaine
   Lo, Courtney Dutra, and Renee Scampini (all affiliated with the
   University of Massachusetts Medical School-E. K. Shriver Center during
   the study) for their assistance with participant recruitment and data
   collection. We are grateful to participants for their time and effort
   associated with this project. This project was funded by the following
   grants: Eunice Kennedy Shriver National Institute of Child Health and
   Human Development (HD059100, HD059100-S1), National Institutes of
   Health; Boston Nutrition Obesity Research Center (DK046200); and
   Interdisciplinary Research in Intellectual/Developmental Disabilities
   (HD004147).
CR Bandini LG, 2013, AUTISM, V17, P44, DOI 10.1177/1362361312437416
   Borremans E, 2010, ADAPT PHYS ACT Q, V27, P308, DOI 10.1123/apaq.27.4.308
   Broder-Fingert S, 2014, ACAD PEDIATR, V14, P408, DOI 10.1016/j.acap.2014.04.004
   Curtin C, 2016, J APPL RES INTELLECT, V29, P378, DOI 10.1111/jar.12205
   Curtin C, 2010, BMC PEDIATR, V10, DOI 10.1186/1471-2431-10-11
   Egan AM, 2013, CHILD OBES, V9, P125, DOI 10.1089/chi.2012.0028
   Fakhouri Tala H I, 2014, NCHS Data Brief, P1
   Hill AP, 2015, PEDIATRICS, V136, P1051, DOI 10.1542/peds.2015-1437
   Kaufman A.S., 2004, KAUFMAN BRIEF INTELL
   Kern JK, 2013, J STRENGTH COND RES, V27, P2277, DOI 10.1519/JSC.0b013e31827de068
   Kim SY, 2009, ADAPT PHYS ACT Q, V26, P220, DOI 10.1123/apaq.26.3.220
   Little LM, 2014, AM J OCCUP THER, V68, P177, DOI 10.5014/ajot.2014.009894
   Macdonald Megan, 2011, BMC Res Notes, V4, P422, DOI 10.1186/1756-0500-4-422
   McCoy SM, 2016, J AUTISM DEV DISORD, V46, P2317, DOI 10.1007/s10803-016-2762-0
   Memari AH, 2013, PEDIATR OBES, V8, P150, DOI 10.1111/j.2047-6310.2012.00101.x
   Memari AH, 2015, NEUROL RES INT, V2015, DOI 10.1155/2015/531906
   Must A, 2017, CHILD OBES, V13, P25, DOI 10.1089/chi.2016.0079
   Must A, 2015, J PHYS ACT HEALTH, V12, P529, DOI 10.1123/jpah.2013-0271
   Obrusnikova I, 2011, J DEV PHYS DISABIL, V23, P195, DOI 10.1007/s10882-010-9215-z
   Pan CY, 2006, J AUTISM DEV DISORD, V36, P597, DOI 10.1007/s10803-006-0101-6
   Pan CY, 2016, PHYS THER, V96, P511, DOI 10.2522/ptj.20140353
   Puyau MR, 2004, MED SCI SPORT EXER, V36, P1625, DOI 10.1249/01.MSS.0000139898.30804.60
   Rimmer JA, 2008, DEV NEUROREHABIL, V11, P141, DOI 10.1080/17518420701688649
   Rutter M., 2003, AUTISM DIAGNOSTIC IN
   Sandt DDR, 2005, ADAPT PHYS ACT Q, V22, P146, DOI 10.1123/apaq.22.2.146
   Sorensen C, 2014, REV J AUTISM DEV DIS, V1, P344, DOI 10.1007/s40489-014-0027-4
   Sparrow SS, 2005, VINELAND ADAPTIVE BE
   Srinivasan SM, 2014, PHYS THER, V94, P875, DOI 10.2522/ptj.20130157
   Troiano RP, 2008, MED SCI SPORT EXER, V40, P181, DOI 10.1249/mss.0b013e31815a51b3
   Tyler Kiley, 2014, Autism Res Treat, V2014, P312163, DOI 10.1155/2014/312163
   U.S. Department of Health and Human Services, 2008, PHYS ACT GUID ADV CO
   US Department of Health and Human Services, 2008, ODPHP PUBL
   Wolff-Hughes DL, 2016, PHYSIOL MEAS, V37, P1447, DOI 10.1088/0967-3334/37/9/1447
   Wolff-Hughes DL, 2014, PLOS ONE, V9, DOI 10.1371/journal.pone.0115915
NR 34
TC 45
Z9 46
U1 1
U2 40
PU SPRINGER/PLENUM PUBLISHERS
PI NEW YORK
PA 233 SPRING ST, NEW YORK, NY 10013 USA
SN 0162-3257
EI 1573-3432
J9 J AUTISM DEV DISORD
JI J. Autism Dev. Disord.
PD MAR
PY 2017
VL 47
IS 3
BP 785
EP 794
DI 10.1007/s10803-016-3001-4
PG 10
WC Psychology, Developmental
WE Social Science Citation Index (SSCI)
SC Psychology
GA ER0OA
UT WOS:000398486000002
PM 28066867
OA Green Accepted
DA 2022-03-20
ER

PT J
AU Hickingbotham, MR
   Wong, CJ
   Bowling, AB
AF Hickingbotham, Madison R.
   Wong, Catherine J.
   Bowling, April B.
TI Barriers and facilitators to physical education, sport, and physical
   activity program participation among children and adolescents with
   psychiatric disorders: a systematic review
SO TRANSLATIONAL BEHAVIORAL MEDICINE
LA English
DT Review
DE Systematic scoping review; Physical activity; Exercise; Youth; Mental
   illness; Disability; Psychiatric; Autism
ID AUTISM SPECTRUM DISORDERS; MENTAL-DISORDERS; YOUNG-PEOPLE; PREVALENCE;
   OBESITY; YOUTH; INTERVENTIONS; COMORBIDITY; PERCEPTIONS; DISABILITY
AB Children and adolescents with heterogeneous psychiatric disorders, of whom over 50% have a second psychiatric comorbidity, have low rates of physical activity and experience unique challenges to engaging in community-based exercise programming, school-based physical education programming, and targeted physical activity interventions. This contributes to elevated rates of gross and fine motor delays, lower mood and self-regulation, and increased risk of chronic diseases such as obesity and type 2 diabetes. Perform a systematic scoping review of the literature to assess known barriers to and facilitators of engaging in physical activity programming among children and adolescents with heterogeneous and/or comorbid psychiatric disorders, in order to improve engagement among this population in real world intervention settings. Systematic Boolean diagnostic and physical activity search terms were entered into PubMed, MEDLINE, PsycINFO and Web of Science for English-language studies published between 2005 and 2020, examining barriers and facilitators for common psychiatric diagnoses and general psychiatric population's engagement in physical activity, physical education, sports, or exercise interventions. Two reviewers independently reviewed titles, abstracts and full articles to determine inclusion. A total of 5,198 articles were returned; 39 relating to children and adolescents were qualified for full-text review. After review, 24 studies were included addressing barriers and facilitators across multiple diagnoses; 7 studies were quantitative, 10 were qualitative, and 7 were mixed methods. Major barriers included low motivation, low self-efficacy, depleted parental reserve capacity, social isolation, lack of staff training, and safety concerns. Major facilitators included peer support/engagement, exergames, supportive parental behaviors, and inclusive/adaptive programming. Numerous barriers and facilitators to physical activity have been identified which should inform community, school, clinical, and research intervention program design. Further research is needed to develop effective strategies that address the challenges to inclusion that children and adolescents with heterogeneous and/or comorbid psychiatric disorders face.
C1 [Hickingbotham, Madison R.; Wong, Catherine J.; Bowling, April B.] Merrimack Coll, Dept Publ Hlth & Nutr, Sch Hlth Sci, N Andover, MA 01845 USA.
RP Bowling, AB (通讯作者)，Merrimack Coll, Dept Publ Hlth & Nutr, Sch Hlth Sci, N Andover, MA 01845 USA.
EM bowlinga@merrimack.edu
RI Bowling, April/ABA-4941-2021
OI Bowling, April/0000-0002-6853-6632; Wong, Catherine/0000-0002-8254-4137
CR Ash T, 2017, J DEV BEHAV PEDIATR, V38, P431, DOI 10.1097/DBP.0000000000000452
   Ayvazoglu NR, 2015, RES DEV DISABIL, V47, P93, DOI 10.1016/j.ridd.2015.08.015
   Bitsko RH, 2018, J DEV BEHAV PEDIATR, V39, P395, DOI 10.1097/DBP.0000000000000571
   Bitsko Rebecca H, 2016, MMWR Morb Mortal Wkly Rep, V65, P221, DOI 10.15585/mmwr.mm6509a1
   Blagrave AJ., 2019, ADV NEURODEV DISORD, V3, P72
   Blagrave J, 2017, EUROPEAN J ADAPTED P, V10, P17, DOI [10.5507/euj.2017.003, DOI 10.5507/EUJ.2017.003]
   Bowling A, 2019, INT J BEHAV NUTR PHY, V16, DOI 10.1186/s12966-019-0813-6
   Brewster S, 2011, BRIT J LEARN DISABIL, V39, P284, DOI 10.1111/j.1468-3156.2010.00665.x
   Brooke LE, 2020, EARLY INTERV PSYCHIA, V14, P293, DOI 10.1111/eip.12854
   Brown DM, 2020, AUTISM, V24, P1783, DOI 10.1177/1362361320922658
   Curtin C, 2014, HARVARD REV PSYCHIAT, V22, P93, DOI 10.1097/HRP.0000000000000031
   Davison KK, 2013, PUBLIC HEALTH NUTR, V16, P1861, DOI 10.1017/S1368980012004533
   Dervishaliaj E., 2013, J ED SOCIAL RES, V3, P579, DOI DOI 10.5901/JESR.2013.V3N7P579
   Duquette MM, 2016, PHYS ACT REV, V4, P40, DOI 10.16926/par.2016.04.05
   Goldstein BI, 2020, CAN J CARDIOL, V36, P1394, DOI 10.1016/j.cjca.2020.06.023
   Gurkan RK, 2020, PHYS ACT REV, V8, P51, DOI 10.16926/par.2020.08.07
   Healy S, 2017, J AUTISM DEV DISORD, V47, P49, DOI 10.1007/s10803-016-2920-4
   Hiles SA, 2017, PSYCHOL MED, V47, P1466, DOI 10.1017/S0033291716003548
   Jensen CM, 2015, ADHD-ATTEND DEFICIT, V7, P27, DOI 10.1007/s12402-014-0142-1
   Joshi G, 2010, J AUTISM DEV DISORD, V40, P1361, DOI 10.1007/s10803-010-0996-9
   Kamijo K, 2019, APA HDB PSYCHOL SERI, V2, P331, DOI [10.1037/0000124-017, DOI 10.1037/0000124-017]
   Keller TE, 2005, J EMOT BEHAV DISORD, V13, P141, DOI 10.1177/10634266050130030201
   Keyes KM, 2019, SOC PSYCH PSYCH EPID, V54, P987, DOI 10.1007/s00127-019-01697-8
   Lamb P, 2016, SPORT EDUC SOC, V21, P698, DOI 10.1080/13573322.2014.941794
   Masse LC, 2013, DEV MED CHILD NEUROL, V55, P729, DOI 10.1111/dmcn.12167
   Matthews KA, 2010, ANN NY ACAD SCI, V1186, P146, DOI 10.1111/j.1749-6632.2009.05332.x
   May T, 2018, J MOTOR LEARN DEV, V6, P130
   Memari AH, 2015, NEUROL RES INT, V2015, DOI 10.1155/2015/531906
   Merikangas KR, 2010, J AM ACAD CHILD PSY, V49, P980, DOI 10.1016/j.jaac.2010.05.017
   Merikangas KR, 2010, PEDIATRICS, V125, P75, DOI 10.1542/peds.2008-2598
   Muntaner-Mas A, 2018, J PEDIATR-US, V198, P90, DOI 10.1016/j.jpeds.2018.02.068
   Must A, 2015, J PHYS ACT HEALTH, V12, P529, DOI 10.1123/jpah.2013-0271
   Newberry RE, 2018, SCHIZOPHR RES, V201, P400, DOI 10.1016/j.schres.2018.06.011
   Nicol G, 2016, CHILD OBES, V12, P70, DOI 10.1089/chi.2015.0076
   O'Loughlin EK, 2013, MENT HEALTH PHYS ACT, V6, P155, DOI 10.1016/j.mhpa.2013.07.003
   Obrusnikova I, 2012, ADAPT PHYS ACT Q, V29, P63, DOI 10.1123/apaq.29.1.63
   Obrusnikova I, 2011, J DEV PHYS DISABIL, V23, P195, DOI 10.1007/s10882-010-9215-z
   Oliver M, 2013, DISABIL SOC, V28, P1024, DOI 10.1080/09687599.2013.818773
   Pan CY, 2015, RES AUTISM SPECT DIS, V15-16, P21, DOI 10.1016/j.rasd.2015.04.003
   Piletic C. K., 2010, ICHPER SD J RES, V5, P26
   Polanczyk GV, 2015, J CHILD PSYCHOL PSYC, V56, P345, DOI 10.1111/jcpp.12381
   Rios PC, 2020, FRONT PSYCHOL, V11, DOI 10.3389/fpsyg.2020.01260
   Sampasa-Kanyinga H, 2020, INT J BEHAV NUTR PHY, V17, DOI 10.1186/s12966-020-00976-x
   Stabile M, 2012, FUTURE CHILD, V22, P65
   Stanish H, 2015, ADAPT PHYS ACT Q, V32, P302, DOI 10.1123/APAQ.2015-0038
   Thompson D, 2011, DISABIL SOC, V26, P65, DOI 10.1080/09687599.2011.529667
   Todd T, 2019, AUTISM ADULTHOOD, V1, P232, DOI 10.1089/aut.2018.0051
   Whiteley P., 2010, AUTISM INSIGHTS, V2, DOI 10.4137/AUI.S3938
   Woodmansee C, 2016, RES DEV DISABIL, V49-50, P268, DOI 10.1016/j.ridd.2015.12.004
   Wright KT, 2019, PHYS ACTIVITY HLTH, V3, P45
   Xu GF, 2018, JAMA NETW OPEN, V1, DOI 10.1001/jamanetworkopen.2018.1471
   Zablotsky B, 2019, PEDIATRICS, V144, DOI 10.1542/peds.2019-0811
   Zhang JB, 2000, ADAPT PHYS ACT Q, V17, P297, DOI 10.1123/apaq.17.3.297
NR 53
TC 0
Z9 0
U1 7
U2 7
PU OXFORD UNIV PRESS
PI OXFORD
PA GREAT CLARENDON ST, OXFORD OX2 6DP, ENGLAND
SN 1869-6716
EI 1613-9860
J9 TRANSL BEHAV MED
JI Transl. Behav. Med.
PD SEP
PY 2021
VL 11
IS 9
BP 1739
EP 1750
DI 10.1093/tbm/ibab085
EA JUN 2021
PG 12
WC Public, Environmental & Occupational Health
WE Science Citation Index Expanded (SCI-EXPANDED); Social Science Citation Index (SSCI)
SC Public, Environmental & Occupational Health
GA XA6LO
UT WOS:000720755900011
PM 34166515
OA Bronze
DA 2022-03-20
ER

PT J
AU Kozlowski, KF
   Lopata, C
   Donnelly, JP
   Thomeer, ML
   Rodgers, JD
   Seymour, C
AF Kozlowski, Karl F.
   Lopata, Christopher
   Donnelly, James P.
   Thomeer, Marcus L.
   Rodgers, Jonathan D.
   Seymour, Clancy
TI Feasibility and Associated Physical Performance Outcomes of a
   High-Intensity Exercise Program for Children With Autism
SO RESEARCH QUARTERLY FOR EXERCISE AND SPORT
LA English
DT Article
DE ASD; pediatric; fitness; physical activity
ID SPECTRUM DISORDERS
AB Purpose: Children with autism spectrum disorder (ASD) without intellectual disability (ID) exhibit social and motor impairments and circumscribed interests/behaviors that contribute to lower physical activity (PA) levels. Despite the need for exercise interventions for these children, there is a dearth of evidence-based treatments. This study tested the feasibility of a high-intensity exercise program for children with ASD without ID, and associated changes in physical performance. Method: Fifty-eight children, ages 7-12 with ASD without ID participated. The intervention (5 weeks, 19 sessions, 60 mins ea.) was conducted during the summer. Each session was manualized (operationalized instructional procedure and curriculum) and targeted components of fitness and motor performance using skill development exercises, workouts, and game-related activities. Feasibility was assessed via fidelity (implementation accuracy), satisfaction surveys, attrition, and injuries. Physical performance was tested at baseline and posttest using measures of work production (completed rounds of an exercise circuit) and within-session activity levels (time in moderate-to-vigorous PA), and six exercise tests (sit and reach, push-ups, sit-ups, air squats, long jump, and PACER). Results: Results indicated high levels of fidelity (93.7%) and child and staff satisfaction, and no attrition or injuries, supporting the feasibility, tolerability, and safety of the protocol. Significant increases were found in work production and activity levels (ds 0.83 and 1.05, respectively) and on three exercise tests (sit ups, air squats, and long jump; ds 0.29-0.37). Conclusion: The exercise program was feasible and safe, and completion was associated with significant improvements in multiple areas of performance; a randomized controlled trial appears warranted.
C1 [Kozlowski, Karl F.; Lopata, Christopher; Donnelly, James P.; Thomeer, Marcus L.; Rodgers, Jonathan D.; Seymour, Clancy] Canisius Coll, 2001 Main St, Buffalo, NY 14208 USA.
RP Kozlowski, KF (通讯作者)，Canisius Coll, 2001 Main St, Buffalo, NY 14208 USA.
EM kozlow13@canisius.edu
RI Donnelly, James/AAI-4840-2020
OI Kozlowski, Karl/0000-0002-1100-968X; Seymour, Clancy/0000-0003-3215-6272
FU Canisius Earned Excellence Program (CEEP)
FX This work was supported by grants from the Canisius Earned Excellence
   Program (CEEP) to our undergraduate student research assistants. The
   funders had no role in study design, data collection and analysis,
   decision to publish, or preparation of the manuscript.
CR APA, 2013, DIAGNOSTIC STAT MAN, DOI DOI 10.1176/APPI.BOOKS.9780890425596.DSM10
   Baranek G.T., 2014, HDB AUTISM PERVASIVE, VFourth, DOI [10.1002/9781118911389.hautc16, DOI 10.1002/9781118911389.HAUTC16, DOI 10.1002/9781118911389]
   Bodison S., 2014, HDB AUTISM PERVASIVE, P354
   Bremer E, 2019, RES Q EXERCISE SPORT, V90, P497, DOI 10.1080/02701367.2019.1623367
   Bricout VA, 2018, J CLIN MED, V7, DOI 10.3390/jcm7100361
   Castro-Pinero J, 2010, BRIT J SPORT MED, V44, P934, DOI 10.1136/bjsm.2009.058321
   Christensen Deborah L, 2018, MMWR Surveill Summ, V65, P1, DOI [10.15585/mmwr.ss6503a1, 10.15585/mmwr.ss6513a1]
   Cohen J., 1988, STAT POWER ANAL BEHA, P1, DOI [DOI 10.1016/C2013-0-10517-X, 10.1016/C2013-0-10517-X]
   Crouter SE, 2012, MED SCI SPORT EXER, V44, P1177, DOI 10.1249/MSS.0b013e3182447825
   DeBattista C, 2000, ACP KEY DIS S, P97
   Evenson KR, 2008, J SPORT SCI, V26, P1557, DOI 10.1080/02640410802334196
   Feito Y, 2018, SPORTS, V6, DOI 10.3390/sports6030076
   Fragala-Pinkham MA, 2011, DEV NEUROREHABIL, V14, P230, DOI 10.3109/17518423.2011.575438
   Healy S, 2018, AUTISM RES, V11, P818, DOI 10.1002/aur.1955
   Hibbs ED, 1997, PSYCHOPHARMACOL BULL, V33, P619
   Hildebrandt VH., 2010, TREND REPORT PHYS AC
   Holt, 1997, MEASUREMENT PHYS ED, V1, P245, DOI [10.1207/s15327841mpee0104_4, DOI 10.1207/S15327841MPEE0104_4]
   Jones RA, 2017, PLOS ONE, V12, DOI 10.1371/journal.pone.0172482
   Kraft E, 2018, DISABIL HEALTH J, V11, P451, DOI 10.1016/j.dhjo.2017.11.002
   Lang R, 2010, RES AUTISM SPECT DIS, V4, P565, DOI 10.1016/j.rasd.2010.01.006
   Lopata C, 2017, AUTISM, V21, P108, DOI 10.1177/1362361316630201
   Menear K. S., 2011, STRATEGIES J PHYS SP, V24, P21, DOI DOI 10.1080/08924562.2011.10590929
   Menear KS, 2008, TEACH EXCEPT CHILD, V40, P32, DOI 10.1177/004005990804000504
   Meredith MD., 2010, FITNESSGRAM ACTIVITY, V4th
   Minshew NJ, 2004, NEUROLOGY, V63, P2056, DOI 10.1212/01.WNL.0000145771.98657.62
   Najafabadi MG, 2018, PEDIATR NEONATOL, V59, P481, DOI 10.1016/j.pedneo.2017.12.005
   National Center for Health Statistics, 2013, NAT HLTH NUTR EX SUR
   Obrusnikova I, 2012, ADAPT PHYS ACT Q, V29, P63, DOI 10.1123/apaq.29.1.63
   Page J., 1998, CHILD LANG TEACH THE, V14, P233, DOI DOI 10.1177/026565909801400301
   PATE RR, 1993, RES Q EXERCISE SPORT, V64, P17, DOI 10.1080/02701367.1993.10608774
   Petrus C, 2008, PHYSIOTHER CAN, V60, P134, DOI DOI 10.3138/PHYSI0.60.2.134
   Piercy KL, 2018, JAMA-J AM MED ASSOC, V320, P2020, DOI 10.1001/jama.2018.14854
   Potvin M., 2014, HDB AUTISM PERVASIVE, V1, P871
   Saint-Romain B, 2001, MEAS PHYS EDUC EXERC, V5, P67, DOI DOI 10.1207/S15327841MPEE0502_1
   Sasaki JE, 2011, J SCI MED SPORT, V14, P411, DOI 10.1016/j.jsams.2011.04.003
   Smith T, 2007, J AUTISM DEV DISORD, V37, P354, DOI 10.1007/s10803-006-0173-3
   Sowa M, 2012, RES AUTISM SPECT DIS, V6, P46, DOI 10.1016/j.rasd.2011.09.001
   Srinivasan SM, 2014, PHYS THER, V94, P875, DOI 10.2522/ptj.20130157
   Thomeer ML, 2012, PSYCHOL SCHOOLS, V49, P942, DOI 10.1002/pits.21647
   Volkmar F. R., 2014, HDB AUTISM PERVASIVE, V1, P532
NR 40
TC 2
Z9 2
U1 2
U2 17
PU ROUTLEDGE JOURNALS, TAYLOR & FRANCIS LTD
PI ABINGDON
PA 2-4 PARK SQUARE, MILTON PARK, ABINGDON OX14 4RN, OXON, ENGLAND
SN 0270-1367
EI 2168-3824
J9 RES Q EXERCISE SPORT
JI Res. Q. Exerc. Sport
PD JUL 3
PY 2021
VL 92
IS 3
BP 289
EP 300
DI 10.1080/02701367.2020.1726272
EA FEB 2020
PG 12
WC Hospitality, Leisure, Sport & Tourism; Psychology, Applied; Psychology;
   Sport Sciences
WE Science Citation Index Expanded (SCI-EXPANDED); Social Science Citation Index (SSCI)
SC Social Sciences - Other Topics; Psychology; Sport Sciences
GA TT3IB
UT WOS:000517032000001
PM 32101504
DA 2022-03-20
ER

PT J
AU Suarez-Manzano, S
   Lopez-Serrano, S
   de Oliveira, PB
   Murta, LMD
AF Suarez-Manzano, Sara
   Lopez-Serrano, Sebastian
   Belchior de Oliveira, Polyanna
   da Cruz Murta, Luis Manuel
TI PHYSICAL EXERCISE IN THE CLASSROOM TO IMPROVE THE BEHAVIOR IN AUTISTIC
   CHILDREN
SO REVISTA IBEROAMERICANA DE CIENCIAS DE LA ACTIVIDAD FISICA Y EL DEPORTE
LA Spanish
DT Article
DE Physical activity; physical condition; behavior; school; review
ID ACADEMIC ENGAGEMENT; SPECTRUM DISORDER; YOUNG-CHILDREN; ATTENTION;
   COGNITION; INTERVENTION; PERFORMANCE; BRAIN
AB The aim of this work was to analyze all the studies that measured the medium term effect of educational interventions based on physical exercise on the behavior of children (6 - 12 years of age) diagnosed with Autism Spectrum Disorder (ASD). A bibliographic review was done in three databases (initial search n = 184: PubMed n = 24, SportDiscus n = 98, Web of Science n = 62). Search dates were limited from January 2000 to January 2018. A total of five longitudinal studies with intervention met the inclusion criteria. All the studies are recent, the oldest was published in 2011. The five studies used physical exercise programs in the school setting -3-5 days / week - with duration of 2-20 weeks. The sessions carried in class days lasted 15-30 minutes, the ones realized in school holidays, four hours. Three obtained improvements in behavior after the educational intervention, however two studies did not obtain significant changes in the measured variables. It is concluded that the integration of physical exercise in the school environment improves behavior (restrictive or repetitive interests and stereotyped behaviors) in children with ASD. As future perspectives we suggest to deepen the influence of the confounding factors and the differential effect of the short, medium and long term effect of these educational interventions based on physical exercise.
C1 [Suarez-Manzano, Sara; Lopez-Serrano, Sebastian; Belchior de Oliveira, Polyanna] Univ Jaen, Dept Didact Expres Mus Plast & Corporal, Fac Humanidades & Ciencias Educ, Jaen, Spain.
   [da Cruz Murta, Luis Manuel] Polytech Inst Beja, Dept Arts Humanities & Sports, Beja, Portugal.
RP Suarez-Manzano, S (通讯作者)，Univ Jaen, Dept Didact Expres Mus Plast & Corporal, Fac Humanidades & Ciencias Educ, Jaen, Spain.
EM ssuarez@ujaen.es
CR Altenburg TM, 2016, J SCI MED SPORT, V19, P820, DOI 10.1016/j.jsams.2015.12.003
   Anderson-Hanley C, 2011, PSYCHOL RES BEHAV MA, V4, P129, DOI 10.2147/PRBM.S24016
   Association AP, 2013, DIAGNOSTIC STAT MANU, DOI DOI 10.1176/APPI.BOOKS.9780890425596
   Berse T, 2015, FRONT BEHAV NEUROSCI, V9, DOI 10.3389/fnbeh.2015.00196
   Brand S, 2015, NEUROPSYCH DIS TREAT, V11, P1911, DOI 10.2147/NDT.S85650
   Cadenas-Sanchez C, 2016, CONTEMP CLIN TRIALS, V47, P315, DOI 10.1016/j.cct.2016.02.007
   Craig F, 2016, NEUROPSYCH DIS TREAT, V12, P1191, DOI 10.2147/NDT.S104620
   Domínguez Cacho C.L., 2017, CPD, V17, P73
   Fedewa AL, 2011, AM J OCCUP THER, V65, P393, DOI 10.5014/ajot.2011.000554
   Flohr JA, 2004, MED SCI SPORT EXER, V36, pS145, DOI 10.1249/00005768-200405001-00695
   González Hernández J., 2012, CPD, V12, P101, DOI [10.4321/S1578-84232012000200011, 10.4321/s1578-84232012000200011]
   Heyvaert M, 2014, RES DEV DISABIL, V35, P2463, DOI 10.1016/j.ridd.2014.06.017
   Hillier A, 2011, STRESS HEALTH, V27, P395, DOI 10.1002/smi.1391
   Ketcheson L, 2017, AUTISM, V21, P481, DOI 10.1177/1362361316650611
   Khan NA, 2014, PEDIATR EXERC SCI, V26, P138, DOI 10.1123/pes.2013-0125
   Lai MC, 2014, LANCET, V383, P896, DOI 10.1016/S0140-6736(13)61539-1
   Leckie RL, 2014, FRONT HUM NEUROSCI, V8, DOI 10.3389/fnhum.2014.00985
   Liu T, 2013, J SPORT EXERCISE PSY, V35, pS68
   Nicholson H, 2011, PSYCHOL SCHOOLS, V48, P198, DOI 10.1002/pits.20537
   Oriel KN, 2011, PEDIATR PHYS THER, V23, P187, DOI 10.1097/PEP.0b013e318218f149
   Ortega FB, 2011, BRIT J SPORT MED, V45, P20, DOI 10.1136/bjsm.2009.062679
   Pan CY, 2017, AUTISM, V21, P190, DOI 10.1177/1362361316633562
   Piepmeier AT, 2015, J SPORT HEALTH SCI, V4, P97, DOI 10.1016/j.jshs.2014.11.004
   Raichlen DA, 2013, P ROY SOC B-BIOL SCI, V280, DOI 10.1098/rspb.2012.2250
   Sanchez-Meca J, 2010, PAPEL PSICOL, V31, P7
   Sardinha LB, 2014, BMC PEDIATR, V14, DOI 10.1186/1471-2431-14-176
   Schmidt M, 2016, FRONT PSYCHOL, V7, DOI 10.3389/fpsyg.2016.01474
   Sowa M, 2012, RES AUTISM SPECT DIS, V6, P46, DOI 10.1016/j.rasd.2011.09.001
   Suarez-Manzano S, 2018, RES DEV DISABIL, V77, P12, DOI 10.1016/j.ridd.2018.03.015
NR 29
TC 1
Z9 1
U1 3
U2 12
PU UNIV MALAGA
PI MALAGA
PA AVE CERVANTES 2, MALAGA, 29071, SPAIN
SN 2255-0461
J9 REV IBEROAM CIENC AC
JI Rev. Iberoam. Cienc. Act. Fis. Deport.
PY 2019
VL 8
IS 1
BP 136
EP 148
DI 10.24310/riccafd.2019.v8i1.5792
PG 13
WC Sport Sciences
WE Emerging Sources Citation Index (ESCI)
SC Sport Sciences
GA IM3PD
UT WOS:000477906200012
OA gold, Green Submitted
DA 2022-03-20
ER

PT J
AU Bodnar, IR
   Hamade, AF
AF Bodnar, I. R.
   Hamade, A. F.
TI The effect of physical activity interventions on development of children
   with autism spectrum disorder: content-analysis of researches
SO PEDAGOGICS PSYCHOLOGY MEDICAL-BIOLOGICAL PROBLEMS OF PHYSICAL TRAINING
   AND SPORTS
LA English
DT Article
DE physical education; physical activity; psychophysical development;
   mental development; inclusion; autism; autistic spectrum disorders
ID EQUINE-ASSISTED THERAPY; CONSTANT-TIME DELAY; ACADEMIC ENGAGEMENT;
   YOUNG-CHILDREN; ANTECEDENT EXERCISE; SWIMMING PROGRAM; LEISURE SKILLS;
   WATER EXERCISE; MOTOR-SKILLS; ADOLESCENTS
AB Purpose: Heeding the experience of existing research will allow designing future scientific research. This will increase physical activity (PA), improve physical fitness, maintenance and improvement of health of children with autism spectrum disorders (ASD); assist implementation of inclusion in the educational institutions of the country. Purpose - to analyze the content of physical education programs used in attracting children with autism spectrum disorder to physical activity and to find out domains of indicators that should be investigated.
   Material: The analysis of scientific articles for 2000-2019 years was done, 48 publications were selected. The search of documents was carried out in different databases using keywords "autism","ASDD","physical activity", "fitness". Articles that studied the effect of different means (lesson programs) on the performance of children with ASD were chosen. More than 100 English-language papers for the last 20 years were analyzed. A systematic search for scientific data was conducted, articles that were not related to physical activity were not taken into consideration. The search depth was 3 generations. A content analysis of received data was conducted. The reliability of the differences between the frequency of study of aggregates of indicators was clarified using chi-test.
   Results: Scientists, studying the impact of programs of PA on children with ASD, often focus on disruptive behavioral models (31%) of these children and on their indicators of physical fitness and motor skills (35%). Most studies analize the effects of a program using one type of PA.
   Conclusions: Among the existing research, there is a lack of multidimensional and multimodal programs that would combine effective means of PA. The frequency of communication and cognitive performance research (12% and 10% respectively) significantly (p<0.05) lags behind the research of frequency of physical and behavioral indicators in children with ASD (35% and 31% respectively). there is a lack of research that would study different groups of indicators (physical, cognitive and indicators of problem areas of children with ASD, behavioral and communicative) together.
C1 [Bodnar, I. R.; Hamade, A. F.] Lviv State Univ Phys Culture, St T Kostiushky 11, UA-79000 Lvov, Ukraine.
RP Bodnar, IR (通讯作者)，Lviv State Univ Phys Culture, St T Kostiushky 11, UA-79000 Lvov, Ukraine.
EM ivannabodnar@ukr.net; oli2342003@yahoo.com
RI Bodnar, Ivanna/ABF-2060-2020
OI Bodnar, Ivanna/0000-0002-7083-6271
CR Aksay E, 2014, J ED SOCIOLOGI, V5, P34
   Al Backer Nouf Backer, 2016, Sudan J Paediatr, V16, P17
   Ament K, 2015, J AUTISM DEV DISORD, V45, P742, DOI 10.1007/s10803-014-2229-0
   Anderson-Hanley C, 2011, PSYCHOL RES BEHAV MA, V4, P129, DOI 10.2147/PRBM.S24016
   Arzoglou D, 2013, J PE SPORT, V13, P563, DOI [10.7752/jpes.2013.04088, DOI 10.7752/JPES.2013.04088]
   Association AP, 2013, DIAGNOSTIC STAT MANU, DOI DOI 10.1176/APPI.BOOKS.9780890425596
   Atladottir HO, 2010, ARCH PEDIAT ADOL MED, V164, P470, DOI 10.1001/archpediatrics.2010.9
   Baghdadli A, 2014, QUAL LIFE RES, V23, P1859, DOI 10.1007/s11136-014-0635-6
   Bahrami F, 2016, J AUTISM DEV DISORD, V46, P978, DOI 10.1007/s10803-015-2643-y
   Bahrami F, 2012, RES DEV DISABIL, V33, P1183, DOI 10.1016/j.ridd.2012.01.018
   Balogun F., 2016, J PSYCHIAT, V19, DOI [10.4172/2378-5756.1000385, DOI 10.4172/2378-5756.1000385]
   Bandini LG, 2013, AUTISM, V17, P44, DOI 10.1177/1362361312437416
   Bass M, 2009, J AUTISM DEV DISORD, V39, P1261, DOI 10.1007/s10803-009-0734-3
   Bumin G, 2003, J REHABIL MED, V35, P44, DOI 10.1080/16501970306107
   Bumin G, 2002, J REHABIL MED, V34, P1
   Castro K, 2016, INT J DEV NEUROSCI, V53, P68, DOI 10.1016/j.ijdevneu.2016.07.003
   Chan AS, 2013, PLOS ONE, V8, DOI 10.1371/journal.pone.0068184
   Crews D., 2003, COMPL HLTH PRACT REV, V8, P225, DOI [10.1177/1076167503252917, DOI 10.1177/1076167503252917]
   Downey R, 2012, PEDIATR PHYS THER, V24, P2, DOI 10.1097/PEP.0b013e31823db95f
   Egan AM, 2013, CHILD OBES, V9, P125, DOI 10.1089/chi.2012.0028
   Ennis E., 2011, J AQUAT PHYS THER, V19, P4
   Fragala-Pinkham MA, 2011, DEV NEUROREHABIL, V14, P230, DOI 10.3109/17518423.2011.575438
   Gabriels RL, 2015, J AM ACAD CHILD PSY, V54, P541, DOI 10.1016/j.jaac.2015.04.007
   Gabriels RL, 2012, RES AUTISM SPECT DIS, V6, P578, DOI 10.1016/j.rasd.2011.09.007
   Garcia-Villamisar DA, 2010, J INTELL DISABIL RES, V54, P611, DOI 10.1111/j.1365-2788.2010.01289.x
   Green D, 2009, DEV MED CHILD NEUROL, V51, P311, DOI 10.1111/j.1469-8749.2008.03242.x
   Green SA, 2012, J AUTISM DEV DISORD, V42, P1112, DOI 10.1007/s10803-011-1361-3
   Hameury L, 2010, ANN MED-PSYCHOL, V168, P655, DOI 10.1016/j.amp.2009.12.019
   Hartshorn K., 2001, EARLY CHILD DEV CARE, V166, P1, DOI [10.1080/0300443011660101, DOI 10.1080/0300443011660101]
   Hawkins BL, 2014, THER RECREAT J, V48, P135
   Healy S, 2018, AUTISM RES, V11, P818, DOI 10.1002/aur.1955
   Hill J.W., 1982, J ASS SEVERELY HANDI, V6, P38, DOI DOI 10.1177/154079698200600406
   Horst G, 1981, TEACHING EXCEPTIONAL, V14, P11, DOI 10.1177/004005998101400102
   Ivanna Bodnar, 2017, NAUKOVYI CHASOPYS, V15, P38
   Jam A.Z., 2018, SPORT SCI HLTH, V14, P209, DOI [10.1007/s11332- 017-0417-y, DOI 10.1007/S11332-017-0417-Y]
   Jansiewicz EM, 2006, J AUTISM DEV DISORD, V36, P613, DOI 10.1007/s10803-006-0109-y
   Kim Y, 2016, J EXERC REHABIL, V12, P314, DOI 10.12965/jer.1632634.317
   Lindsay S, 2017, DISABIL HEALTH J, V10, P173, DOI 10.1016/j.dhjo.2016.10.010
   Macdonald Megan, 2011, BMC Res Notes, V4, P422, DOI 10.1186/1756-0500-4-422
   Mari-Bauset S, 2017, AUTISM, V21, P310, DOI 10.1177/1362361316636976
   Matson JL, 2013, RES AUTISM SPECT DIS, V7, P1228, DOI 10.1016/j.rasd.2013.07.003
   Memari AH, 2012, RES AUTISM SPECT DIS, V6, P234, DOI 10.1016/j.rasd.2011.05.004
   Miano Silvia, 2010, Paediatr Drugs, V12, P75, DOI 10.2165/11316140-000000000-00000
   Morrison H, 2011, J APPL BEHAV ANAL, V44, P523, DOI 10.1901/jaba.2011.44-523
   Movahedi A, 2013, RES AUTISM SPECT DIS, V7, P1054, DOI 10.1016/j.rasd.2013.04.012
   Must A, 2014, AUTISM, V18, P376, DOI 10.1177/1362361313479039
   Neely L, 2015, BEHAV MODIF, V39, P98, DOI 10.1177/0145445514552891
   Nicholson H, 2011, PSYCHOL SCHOOLS, V48, P198, DOI 10.1002/pits.20537
   Nikolov RN, 2009, J AUTISM DEV DISORD, V39, P405, DOI 10.1007/s10803-008-0637-8
   O'Connor JF., 2000, PALAESTRA, P22
   Oriel KN, 2011, PEDIATR PHYS THER, V23, P187, DOI 10.1097/PEP.0b013e318218f149
   Pan CY, 2008, J AUTISM DEV DISORD, V38, P1292, DOI 10.1007/s10803-007-0518-6
   Pan CY, 2017, AUTISM, V21, P190, DOI 10.1177/1362361316633562
   Pan CY, 2011, RES AUTISM SPECT DIS, V5, P657, DOI 10.1016/j.rasd.2010.08.001
   Pan CY, 2010, AUTISM, V14, P9, DOI 10.1177/1362361309339496
   Petrus C, 2008, PHYSIOTHER CAN, V60, P134, DOI DOI 10.3138/PHYSI0.60.2.134
   Phillips KL, 2014, MATERN CHILD HLTH J, V18, P1964, DOI 10.1007/s10995-014-1442-y
   Pitetti KH, 2007, J AUTISM DEV DISORD, V37, P997, DOI 10.1007/s10803-006-0238-3
   Prupas A, 2001, EDUC TRAIN MENT RET, V36, P196
   Rafie F, 2017, J SPORT MED PHYS FIT, V57, P53, DOI 10.23736/S0022-4707.16.05919-3
   Reynolds S, 2011, J AUTISM DEV DISORD, V41, P1496, DOI 10.1007/s10803-010-1173-x
   Ringenbach SDR, 2015, J INTELLECT DEV DIS, V40, P376, DOI 10.3109/13668250.2015.1080352
   Rogers L, 2010, TOP EARLY CHILD SPEC, V30, P102, DOI 10.1177/0271121410369708
   Rosenblatt LE, 2011, J ALTERN COMPLEM MED, V17, P1029, DOI 10.1089/acm.2010.0834
   Sandt DDR, 2005, ADAPT PHYS ACT Q, V22, P146, DOI 10.1123/apaq.22.2.146
   Schieve LA, 2012, RES DEV DISABIL, V33, P467, DOI 10.1016/j.ridd.2011.10.008
   SCHLEIEN SJ, 1981, EDUC TRAIN MENT RET, V16, P13
   Shmayaa Y, 2015, RES DEV DISABIL, V38, P1, DOI 10.1016/j.ridd.2014.11.020
   Smith KRM, 2010, RES DEV DISABIL, V31, P1062, DOI 10.1016/j.ridd.2010.04.003
   Sowa M, 2012, RES AUTISM SPECT DIS, V6, P46, DOI 10.1016/j.rasd.2011.09.001
   Tan BWZ, 2016, J AUTISM DEV DISORD, V46, P3126, DOI 10.1007/s10803-016-2854-x
   Thomas BR, 2016, J AUTISM DEV DISORD, V46, P3824, DOI 10.1007/s10803-016-2900-8
   TODD T., 2006, FOCUS AUTISM DEV DIS, V21, P167, DOI [DOI 10.1177/10883576060210030501, 10.1177/10883576060210030501., DOI 10.1177/]
   Toscano CVA, 2018, PERCEPT MOTOR SKILL, V125, P126, DOI 10.1177/0031512517743823
   Wall ME, 1997, EDUC TRAIN MENT RET, V32, P340
   Wuang YP, 2010, ADAPT PHYS ACT Q, V27, P113, DOI 10.1123/apaq.27.2.113
   Yanardag M, 2013, DISABIL REHABIL, V35, P47, DOI 10.3109/09638288.2012.687030
   Yanardag M, 2011, KINESIOLOGY, V43, P44
   Yilmaz I, 2004, PEDIATR INT, V46, P624, DOI 10.1111/j.1442-200x.2004.01938.x
   Yilmaz I, 2002, RES Q EXERCISE SPORT, V73, pA108
   Yu CCW, 2018, BMC PSYCHIATRY, V18, DOI 10.1186/s12888-018-1635-9
   Zhang J., 2004, PHYS EDUC, V61, P63
   Zhao MX, 2018, BIOMED RES INT, V2018, DOI 10.1155/2018/1825046
   Zuckerman KE, 2014, J AUTISM DEV DISORD, V44, P1708, DOI 10.1007/s10803-014-2050-9
NR 84
TC 0
Z9 0
U1 7
U2 30
PU IERMAKOV S S
PI KHARKOV-68
PA BOX 11135, KHARKOV-68, 61068, UKRAINE
SN 2308-7269
J9 PEDAGOG PSYCHOL MED
JI Pedagog. Psychol. Med.
PY 2019
VL 23
IS 3
BP 118
EP 125
DI 10.15561/18189172.2019.0302
PG 8
WC Hospitality, Leisure, Sport & Tourism
WE Emerging Sources Citation Index (ESCI)
SC Social Sciences - Other Topics
GA HY0ZP
UT WOS:000467843400002
OA gold
DA 2022-03-20
ER

PT J
AU Yu, CCW
   Wong, SWL
   Lo, FSF
   So, RCH
   Chan, DFY
AF Yu, Clare C. W.
   Wong, Simpson W. L.
   Lo, Farica S. F.
   So, Raymond C. H.
   Chan, Dorothy F. Y.
TI Study protocol: a randomized controlled trial study on the effect of a
   game-based exercise training program on promoting physical fitness and
   mental health in children with autism spectrum disorder
SO BMC PSYCHIATRY
LA English
DT Article
DE Autism Spectrum Disorder; Game-based learning; aerobic exercise;
   Physical health; Psychological well-being
ID STEREOTYPIC BEHAVIORS; AEROBIC EXERCISE; CHINESE VERSION;
   YOUNG-CHILDREN; ADOLESCENTS; ASPERGER; ADULTS; RECOMMENDATIONS; DEFICIT
AB Background: Suboptimal physical activity levels and tolerance, poor motor skills and poor physical health are demonstrated in children with Autism Spectrum Disorder (ASD). We speculate that social interaction and communication deficits in children with ASD are two major factors that hinder these children from actively participating in group physical activities. While previous studies have demonstrated that exercise intervention improves motor skills and behavioral outcomes in children with ASD, these programs tend to focus only on a single sport, which may not cater to the interests of different children with ASD. In this protocol, a game-based exercise training program designed by a multi-disciplinary team (pediatrics, physical education and psychology) will be implemented by front-line healthcare providers trained following the train-the-trainer (TTT) model and subjected to validation.
   Method: Using a randomized controlled trial design, the effectiveness of the game-based exercise program will be examined for 112 young children with ASD. These children were randomly assigned to two groups, which will be tested and trained in either one of the two arms of the waitlist conditions (control and intervention). The assessment of physical and psychological traits will be conducted at baseline (pre-test), at 16-weeks (post-treatment) and at 32-weeks (follow-up) of the program.
   Discussion: Most of the interventions designed for ASD children target either their psychological traits or physical conditions, without bridging the two states. With the recognition of bidirectional relations between mental and physical health, the present game-based exercise program which includes multiple level of difficulties was developed to equip ASD children with the necessary skills for engaging in sustainable team sports or even professional sport training. The program, if effective, will provide an entertaining and engaging training for whole-person development among children with ASD.
C1 [Yu, Clare C. W.] Educ Univ Hong Kong, Dept Hlth & Phys Educ, 10 Lo Ping Rd, Tai Po, Hong Kong, Peoples R China.
   [Wong, Simpson W. L.] Educ Univ Hong Kong, Dept Psychol, 10 Lo Ping Rd, Tai Po, Hong Kong, Peoples R China.
   [Wong, Simpson W. L.] Hong Kong Baptist Univ, Dept Educ Studies, Kowloon, Hong Kong, Peoples R China.
   [So, Raymond C. H.] Hong Kong Sports Inst, Hong Kong 25 Yuen Wo Rd, Shatin, Hong Kong, Peoples R China.
   [Lo, Farica S. F.; Chan, Dorothy F. Y.] Chinese Univ Hong Kong, Dept Paediat, Prince Wales Hosp, 6-F Clin Sci Bldg, Shatin, Hong Kong, Peoples R China.
RP Yu, CCW (通讯作者)，Educ Univ Hong Kong, Dept Hlth & Phys Educ, 10 Lo Ping Rd, Tai Po, Hong Kong, Peoples R China.
EM yucw@eduhk.hk
OI YU, Clare/0000-0003-0299-8591
FU Boys' and Girls' Clubs Association of Hong Kong (BGCA)
FX This study has received funding from The Boys' and Girls' Clubs
   Association of Hong Kong (BGCA) for conducting the train-the-trainer
   workshop and supervision of the training program. The BGCA is
   independent of the design of the study and collection, analysis, and
   interpretation of data and in writing the manuscript.
CR American Psychiatric Association, 2013, DIAGN STAT MAN MENT, DOI [DOI 10.1176/APPI.BOOKS.9780890425596, 10.1176/appi.books.9780890425596]
   American Psychiatric Association, 2000, DIAGNOSTIC STAT MANU
   Auyeung B, 2008, J AUTISM DEV DISORD, V38, P1230, DOI 10.1007/s10803-007-0504-z
   Bahrami F, 2016, J AUTISM DEV DISORD, V46, P978, DOI 10.1007/s10803-015-2643-y
   Baron-Cohen S, 2001, J CHILD PSYCHOL PSYC, V42, P241, DOI 10.1017/S0021963001006643
   BaronCohen S, 1997, VIS COGN, V4, P311, DOI 10.1080/713756761
   Bass M, 2009, J AUTISM DEV DISORD, V39, P1261, DOI 10.1007/s10803-009-0734-3
   BORG GAV, 1982, MED SCI SPORT EXER, V14, P377, DOI 10.1249/00005768-198205000-00012
   Brandon AB. TL, 1985, DIGITAL FINGER TAPPI
   Bremer E, 2016, AUTISM, V20, P899, DOI 10.1177/1362361315616002
   Busner Joan, 2007, Psychiatry (Edgmont), V4, P28
   Cadenas-Sanchez C, 2016, J SCI MED SPORT, V19, P910, DOI 10.1016/j.jsams.2016.02.003
   Cadenas-Sanchez C, 2014, NUTR HOSP, V30, P1333, DOI 10.3305/nh.2014.30.6.7859
   Celiberti DA, 1997, RES DEV DISABIL, V18, P139, DOI 10.1016/S0891-4222(96)00032-7
   Chan RWS, 2008, HONG KONG WORKING GR
   D'Elia LF., 2003, CHILDRENS COLOR TRAI
   ELLIOTT RO, 1994, J AUTISM DEV DISORD, V24, P565, DOI 10.1007/BF02172138
   Faul F, 2007, BEHAV RES METHODS, V39, P175, DOI 10.3758/BF03193146
   Fletcher PJ, 2000, ED HKSCOL RES CANTON
   Gabriels RL, 2015, J AM ACAD CHILD PSY, V54, P541, DOI 10.1016/j.jaac.2015.04.007
   GOPNIK A, 1988, CHILD DEV, V59, P26, DOI 10.2307/1130386
   Harrison P., 2003, ADAPTIVE BEHAV ASSES
   Kern JK, 2011, ALTERN THER HEALTH M, V17, P14
   KERN L, 1984, J AUTISM DEV DISORD, V14, P57, DOI 10.1007/BF02408555
   Lam M. Y., 2003, EARLY CHILD DEV CARE, V173, P109, DOI [10.1080/0300443022000022468, DOI 10.1080/0300443022000022468]
   Lam Y- l, 2010, EVALUATING EXPRESSIV
   Lang R, 2010, RES AUTISM SPECT DIS, V4, P565, DOI 10.1016/j.rasd.2010.01.006
   Levinson L.J., 1993, ADAPT PHYS ACT Q, V10, P255, DOI DOI 10.1123/APAQ.10.3.255
   Llorente AM, 2009, CLIN NEUROPSYCHOL, V23, P645, DOI 10.1080/13854040802427795
   Lloyd RS, 2016, ESSENTIALS STRENGTH, P115
   Lyons MJ, 1999, IEEE T PATTERN ANAL, V21, P1357, DOI 10.1109/34.817413
   Merriman WJ, 1993, ADAPTED PHYS ACTIVIT, V10, P157
   Movahedi A, 2013, RES AUTISM SPECT DIS, V7, P1054, DOI 10.1016/j.rasd.2013.04.012
   Must A, 2014, AUTISM, V18, P376, DOI 10.1177/1362361313479039
   Muthen LK., 1998, MPLUS USERS GUIDE
   Naber FBA, 2007, J ABNORM CHILD PSYCH, V35, P899, DOI 10.1007/s10802-007-9142-3
   Oriel KN, 2011, PEDIATR PHYS THER, V23, P187, DOI 10.1097/PEP.0b013e318218f149
   Owens G, 2008, J AUTISM DEV DISORD, V38, P1944, DOI 10.1007/s10803-008-0590-6
   Pan CY, 2006, J AUTISM DEV DISORD, V36, P597, DOI 10.1007/s10803-006-0101-6
   Petrus C, 2008, PHYSIOTHER CAN, V60, P134, DOI DOI 10.3138/PHYSI0.60.2.134
   Raven J. C., 1998, RAVENS PROGRESSIVE M
   Reid GCD, 2002, PALAESTRA, P20
   Sanchez-Delgado G, 2015, J HAND SURG-EUR VOL, V40, P966, DOI 10.1177/1753193415592328
   Schopler E, 2004, PSYCHOEDUCATIONAL PR
   Schulz KF, 2010, J PHARMACOL PHARMACO, V1, P100, DOI [10.4103/0976-500X.72352, 10.1016/j.jclinepi.2010.02.005, 10.1136/bmj.c332, 10.1016/j.ijsu.2011.09.004, 10.1136/bmj.c869, 10.1186/1741-7015-8-18, 10.1016/j.ijsu.2011.10.001, 10.1016/j.jclinepi.2010.03.004]
   Shek DTL, 2014, J AUTISM DEV DISORD, V44, P2832, DOI 10.1007/s10803-014-2143-5
   Shek DTL, 2005, J AUTISM DEV DISORD, V35, P37, DOI 10.1007/s10803-004-1029-3
   Sorensen C, 2014, REV J AUTISM DEV DIS, V1, P344, DOI 10.1007/s40489-014-0027-4
   Sowa M, 2012, RES AUTISM SPECT DIS, V6, P46, DOI 10.1016/j.rasd.2011.09.001
   Srinivasan SM, 2014, PHYS THER, V94, P875, DOI 10.2522/ptj.20130157
   Team PLKD- bST, 2008, CANT OR LANG DEF EAR
   Tse SK, 2006, ORAL LANGUAGE DEV HO
   Tyler CV, 2011, AJIDD-AM J INTELLECT, V116, P371, DOI 10.1352/1944-7558-116.5.371
   Van Waelvelde H, 2010, DEV MED CHILD NEUROL, V52, pe174, DOI 10.1111/j.1469-8749.2009.03606.x
   Williams J, 2005, AUTISM, V9, P45, DOI 10.1177/1362361305049029
   Wingate M, 2014, MMWR SURVEILL SUMM, V63
   Wong SWL, 2010, CHILD NEUROPSYCHOL, V16, P405, DOI 10.1080/09297041003671200
   Wong VCN, 2008, J CHILD NEUROL, V23, P67, DOI 10.1177/0883073807308702
   Wong WL, 2005, AUTOMATIZATION DEFIC
   Woo EKF, CHILD ASSESSMENT SER, P2007
NR 60
TC 9
Z9 10
U1 17
U2 76
PU BMC
PI LONDON
PA CAMPUS, 4 CRINAN ST, LONDON N1 9XW, ENGLAND
EI 1471-244X
J9 BMC PSYCHIATRY
JI BMC Psychiatry
PD FEB 27
PY 2018
VL 18
AR 56
DI 10.1186/s12888-018-1635-9
PG 10
WC Psychiatry
WE Science Citation Index Expanded (SCI-EXPANDED); Social Science Citation Index (SSCI)
SC Psychiatry
GA FX8UZ
UT WOS:000426372400005
PM 29486750
OA Green Published, gold
DA 2022-03-20
ER

PT J
AU Movahedi, A
   Bahrami, F
   Marandi, SM
   Abedi, A
AF Movahedi, Ahmadreza
   Bahrami, Fatimah
   Marandi, Sayed Mohammad
   Abedi, Ahmad
TI Improvement in social dysfunction of children with autism spectrum
   disorder following long term Kata techniques training
SO RESEARCH IN AUTISM SPECTRUM DISORDERS
LA English
DT Article
DE Social interaction; Autism; Karate; Exercise
ID SELF-STIMULATORY BEHAVIOR; HIGH-FUNCTIONING CHILDREN; STEREOTYPIC
   BEHAVIORS; SKILLS INTERVENTIONS; ANTECEDENT EXERCISE; SEROTONIN
   SYNTHESIS; PHYSICAL-ACTIVITY; ADOLESCENTS; OXYTOCIN; INCREASES
AB The purpose of the present study was to investigate the effects of long term Kata techniques training on social interaction of children with autism spectrum disorders (ASD). We assigned 30 school aged children with ASD to an exercise (n = 15) or a no-exercise group (n = 15). We required participants of the exercise group to exercise Kata techniques for 14 weeks, while participants of the control group received no exercise. We evaluated the social interaction of the participants at baseline, post-intervention (week 14), and at one month follow up. Results revealed that Kata techniques training significantly improved social dysfunction in the exercise group. Interestingly, at one month follow up improvement in social deficiency in the exercise group remained unchanged compared to post-intervention time. The social deficiency of participants of the control group was not changed across the experimental period. We concluded that teaching martial arts techniques to children with ASD leads to significant improvement in their social interaction. (C) 2013 Elsevier Ltd. All rights reserved.
C1 [Movahedi, Ahmadreza; Bahrami, Fatimah; Marandi, Sayed Mohammad] Univ Isfahan, Coll Sport Sci, Esfahan, Iran.
   [Abedi, Ahmad] Univ Isfahan, Coll Educ Psychol, Esfahan, Iran.
RP Bahrami, F (通讯作者)，Univ Isfahan, Coll Sport Sci, HezarJarib St, Esfahan, Iran.
EM fbahrami20@yahoo.com
RI McCann, Brian/N-9504-2014; Movahedi, Ahmadreza/V-5778-2019; Movahedi,
   Ahmadreza/AAH-3856-2020
OI Movahedi, Ahmadreza/0000-0002-2313-4752; 
CR ALLISON DB, 1991, J AUTISM DEV DISORD, V21, P89, DOI 10.1007/BF02207001
   American Psychiatric Association, 2000, DIAGN STAT MAN MENT
   AMES C, 1992, J EDUC PSYCHOL, V84, P261, DOI 10.1037/0022-0663.84.3.261
   Bahrami F, 2012, RES DEV DISABIL, V33, P1183, DOI 10.1016/j.ridd.2012.01.018
   Bass M, 2009, J AUTISM DEV DISORD, V39, P1261, DOI 10.1007/s10803-009-0734-3
   Bauminger N, 2000, CHILD DEV, V71, P447, DOI 10.1111/1467-8624.00156
   Bean J. L, 2006, THESIS CONNECTICUT U
   Beidel DC, 2000, J CONSULT CLIN PSYCH, V68, P1072, DOI 10.1037/0022-006X.68.6.1072
   Best J.F., 1974, AUST OCCUP THER J, V21, P72
   CARTER AS, 2005, HDB AUTISM PERVASIVE, V1, P312, DOI DOI 10.1002/9780470939345.CH11
   Celani G, 1999, J AUTISM DEV DISORD, V29, P57, DOI 10.1023/A:1025970600181
   Celiberti DA, 1997, RES DEV DISABIL, V18, P139, DOI 10.1016/S0891-4222(96)00032-7
   CHAMBERLAIN BO, 2001, THESIS U CALIFORNIA
   Chandana SR, 2005, INT J DEV NEUROSCI, V23, P171, DOI 10.1016/j.ijdevneu.2004.08.002
   Chugani DC, 1997, ANN NEUROL, V42, P666, DOI 10.1002/ana.410420420
   Coalter F., 2000, ROLE SPORT REGENERAT
   Collier D., 1987, ADAPTED PHYS ACTIVIT, V4, P226, DOI [DOI 10.1123/APAQ.4.3.226, 10.1123/apaq.4.3.226]
   Cratty B. J, 1973, TEACHING MOTOR SKILL
   Crews D., 2003, COMPL HLTH PRACT REV, V8, P225, DOI [10.1177/1076167503252917, DOI 10.1177/1076167503252917]
   DEY S, 1992, PHYSIOL BEHAV, V52, P1095, DOI 10.1016/0031-9384(92)90465-E
   Dyck MJ, 2001, EUR CHILD ADOLES PSY, V10, P105, DOI 10.1007/s007870170033
   Edwards W. H., 2011, INTRO MOTOR LEARNING
   ELLIOTT RO, 1994, J AUTISM DEV DISORD, V24, P565, DOI 10.1007/BF02172138
   ELLIOTT SN, 1987, J COUNS DEV, V66, P96, DOI 10.1002/j.1556-6676.1987.tb00808.x
   Ferraioli SJ, 2011, EVIDENCE-BASED PRACTICES AND TREATMENTS FOR CHILDREN WITH AUTISM, P171, DOI 10.1007/978-1-4419-6975-0_6
   FINKENBERG ME, 1990, PERCEPT MOTOR SKILL, V71, P891, DOI 10.2466/PMS.71.7.891-894
   FULLER JR, 1988, BRIT J MED PSYCHOL, V61, P317, DOI 10.1111/j.2044-8341.1988.tb02794.x
   Gabriels RL, 2012, RES AUTISM SPECT DIS, V6, P578, DOI 10.1016/j.rasd.2011.09.007
   GAINER H, 1995, METH NEUROSCI, V23, P195
   Gallahue D. L., 2006, UNDERSTANDING MOTOR
   Garcia-Villamisar D, 2011, RES AUTISM SPECT DIS, V5, P246, DOI 10.1016/j.rasd.2010.04.006
   Gilliam J., 2006, GARS 2 GILLIAM AUTIS, V2nd
   Green LA, 2001, BIOL PSYCHIAT, V50, P609, DOI 10.1016/S0006-3223(01)01139-8
   GRESHAM FM, 1986, J CLIN CHILD PSYCHOL, V15, P3, DOI 10.1207/s15374424jccp1501_1
   Guidetti L, 2009, BRIT J SPORT MED, V43, P208, DOI 10.1136/bjsm.2006.034918
   Gutstein S.E., 2002, FOCUS AUTISM DEV DIS, V17, P161, DOI [DOI 10.1177/10883576020170030601, 10.1177/10883576020170030601]
   HARTUP WW, 1989, AM PSYCHOL, V44, P120, DOI 10.1037/0003-066X.44.2.120
   Hew-Butler T, 2008, EUR J ENDOCRINOL, V159, P729, DOI 10.1530/EJE-08-0064
   Hobson RP, 1999, J CHILD PSYCHOL PSYC, V40, P649, DOI 10.1111/1469-7610.00481
   Hornyak JE, 2008, J PEDIATR, V152, P739, DOI 10.1016/j.jpeds.2008.02.022
   Howlin P, 1998, AUTISM PERVASIVE DEV, P209
   Insel TR, 2001, NAT REV NEUROSCI, V2, P129, DOI 10.1038/35053579
   Kearns A., 1999, JOINED UP PLACES SOC
   Kerbel D, 1998, INT J LANG COMM DIS, V33, P23
   KERN L, 1984, J AUTISM DEV DISORD, V14, P57, DOI 10.1007/BF02408555
   Kirsch P, 2010, NEUROCHEMICAL BASIS OF AUTISM: FROM MOLECULES TO MINICOLUMNS, P163, DOI 10.1007/978-1-4419-1272-5_10
   Koegel R. L., 1995, TEACHING CHILDREN AU, P67
   Kosfeld M, 2005, NATURE, V435, P673, DOI 10.1038/nature03701
   Krasny L, 2003, CHILD ADOL PSYCH CL, V12, P107, DOI 10.1016/S1056-4993(02)00051-2
   Lanovaz MJ, 2011, RES DEV DISABIL, V32, P447, DOI 10.1016/j.ridd.2010.12.026
   Leighton J R, 1966, J Assoc Phys Ment Rehabil, V20, P4
   Levinson L.J., 1993, ADAPT PHYS ACT Q, V10, P255, DOI DOI 10.1123/APAQ.10.3.255
   Matson JL, 2007, BEHAV MODIF, V31, P682, DOI 10.1177/0145445507301650
   Matson JL, 2009, RES AUTISM SPECT DIS, V3, P258, DOI 10.1016/j.rasd.2008.07.001
   MEEUSEN R, 1995, SPORTS MED, V20, P160, DOI 10.2165/00007256-199520030-00004
   Modahl C, 1998, BIOL PSYCHIAT, V43, P270, DOI 10.1016/S0006-3223(97)00439-3
   Movahedi A, 2011, RES DEV DISABIL, V32, P58, DOI 10.1016/j.ridd.2010.08.013
   MOYERMILEUR L, 1995, J PEDIATR-US, V127, P620, DOI 10.1016/S0022-3476(95)70127-3
   Myles BS, 2001, ASPERGER SYNDROME DI
   Nakayama M., 1979, BEST KARATE
   Owens G, 2008, J AUTISM DEV DISORD, V38, P1944, DOI 10.1007/s10803-008-0590-6
   Pan CY, 2010, AUTISM, V14, P9, DOI 10.1177/1362361309339496
   Pitetti KH, 2007, J AUTISM DEV DISORD, V37, P997, DOI 10.1007/s10803-006-0238-3
   Prupas A, 2001, EDUC TRAIN MENT RET, V36, P196
   Redmond R., 2006, KATA FOLK DANCES SHO
   Rose K., 1992, BEHAV RESIDENTIAL TR, V7, P15, DOI [10.1002/bin.2360070103, DOI 10.1002/BIN.2360070103]
   RosenthalMalek A, 1997, J AUTISM DEV DISORD, V27, P193, DOI 10.1023/A:1025848009248
   Ross AB., 2000, CORONARY HLTH CARE, V4, P63
   Schmidt G. J., 1989, THESIS INDIANA U US
   Schmidt R.A., 2005, MOTOR CONTROL LEARNI, V4th
   Schmidt R. A., 2000, MOTOR LEARNING PERFO
   Scott S, 2005, PALAESTRA, V21, P40
   Shaked M, 2003, LEARNING AND BEHAVIOR PROBLEMS IN ASPERGER SYNDROME, P104
   Shields D.L., 1995, CHARACTER DEV PHYS A, V1st ed.
   Singer R. N., 1975, MOTOR LEARNING HUMAN
   Smith AL, 2003, PSYCHOL SPORT EXERC, V4, P25, DOI 10.1016/S1469-0292(02)00015-8
   Staples KL, 2011, AUT CHILD PSYCHO, P397, DOI 10.1007/978-1-4419-8065-6_25
   Tager-Flusberg H, 2003, LEARNING AND BEHAVIOR PROBLEMS IN ASPERGER SYNDROME, P85
   Tantam D, 2003, CHILD ADOL PSYCH CL, V12, P143, DOI 10.1016/S1056-4993(02)00053-6
   Thomas D., 1995, COMMUNITY DEV WORK C
   TODD T., 2006, FOCUS AUTISM DEV DIS, V21, P167, DOI [DOI 10.1177/10883576060210030501, 10.1177/10883576060210030501., DOI 10.1177/]
   Tsai CL, 2009, RES DEV DISABIL, V30, P1268, DOI 10.1016/j.ridd.2009.05.001
   WATTERS RG, 1980, J AUTISM DEV DISORD, V10, P379, DOI 10.1007/BF02414814
   Weiss M. R., 1987, ADV PEDIAT SPORT SCI
   Winslow JT, 2004, CURR OPIN NEUROBIOL, V14, P248, DOI 10.1016/j.conb.2004.03.009
   Worley JA, 2011, AUT CHILD PSYCHO, P215, DOI 10.1007/978-1-4419-8065-6_13
   Wright J., 1986, ADAPTED PHYSICAL ACT, V3, P177, DOI DOI 10.1123/APAQ.3.2.177
   Yilmaz I, 2004, PEDIATR INT, V46, P624, DOI 10.1111/j.1442-200x.2004.01938.x
   YIRMIYA N, 1992, CHILD DEV, V63, P150, DOI 10.2307/1130909
   [No title captured]
NR 90
TC 51
Z9 55
U1 3
U2 74
PU ELSEVIER SCI LTD
PI OXFORD
PA THE BOULEVARD, LANGFORD LANE, KIDLINGTON, OXFORD OX5 1GB, OXON, ENGLAND
SN 1750-9467
EI 1878-0237
J9 RES AUTISM SPECT DIS
JI Res. Autism Spectr. Disord.
PD SEP
PY 2013
VL 7
IS 9
BP 1054
EP 1061
DI 10.1016/j.rasd.2013.04.012
PG 8
WC Education, Special; Psychology, Developmental; Psychiatry;
   Rehabilitation
WE Social Science Citation Index (SSCI)
SC Education & Educational Research; Psychology; Psychiatry; Rehabilitation
GA 204IG
UT WOS:000323358400006
DA 2022-03-20
ER

PT J
AU Moradi, H
   Sohrabi, M
   Taheri, H
   Khodashenas, E
   Movahedi, A
AF Moradi, Hadi
   Sohrabi, Mehdi
   Taheri, Hamidreza
   Khodashenas, Ezzat
   Movahedi, Ahmadreza
TI Comparison of the effects of perceptual-motor exercises, vitamin D
   supplementation and the combination of these interventions on decreasing
   stereotypical behavior in children with autism disorder
SO INTERNATIONAL JOURNAL OF DEVELOPMENTAL DISABILITIES
LA English
DT Article
DE Stereotypical; perceptual-motor exercises; vitamin D-3; autism spectrum
   disorder
ID SPECTRUM DISORDER; PHYSICAL-ACTIVITY; SKILL INTERVENTION; GENE
   POLYMORPHISMS; YOUNG-CHILDREN; D DEFICIENCY; SEROTONIN; DEPLETION;
   PEOPLE; SYSTEM
AB Objectives: The aim of this study was to examine the combined effects of perceptual-motor exercises and vitamin D-3 supplementation on the reduction of stereotypical behavior in children with autism spectrum disorder (ASD). Methods: In this study, 100 eligible children with age ranging from 6 to 9 years were randomly selected and divided into four groups: Group A-perceptual-motor exercises (n = 25); Group B-25-hydroxycholecalciferol (25 (OH) D) (n = 25); Group C-perceptual-motor exercises and 25 (OH) D (n = 25); and Group D-control (n = 25). Results: The stereotypes decreased from elementary level, 17% in Group A, 13% in Group B and 28% in Group C among the participants. There was no change in the stereotypical in the control group during the interventions. Also, the stereotypes in Group C showed the highest decrease, compared to the other three groups. Conclusions: We concluded that combination of perceptual-motor exercises and vitamin D-3 supplementation in children with ASD leads to significant reduction in their stereotypic behaviors.
C1 [Moradi, Hadi; Sohrabi, Mehdi; Taheri, Hamidreza] Ferdowsi Univ Mashhad, Fac Sport Sci, Dept Motor Behav, Mashhad, Razavi Khorasan, Iran.
   [Khodashenas, Ezzat] Mashhad Univ Med Sci, Dept Pediat, Fac Med, Mashhad, Razavi Khorasan, Iran.
   [Movahedi, Ahmadreza] Univ Isfahan, Coll Sport Sci, Esfahan, Iran.
RP Sohrabi, M (通讯作者)，Ferdowsi Univ Mashhad, Fac Sport Sci, Dept Motor Behav, Mashhad, Razavi Khorasan, Iran.
EM sohrabi@um.ac.ir
RI Movahedi, Ahmadreza/V-5778-2019; Taheri, Hamidreza/B-6481-2016
OI Movahedi, Ahmadreza/0000-0002-2313-4752; Taheri,
   Hamidreza/0000-0002-0878-604X; Sohrabi, Mehdi/0000-0002-4820-3486
CR A. P. A, 2013, STAT MAN MENT DIS DS
   ALLISON DB, 1991, J AUTISM DEV DISORD, V21, P89, DOI 10.1007/BF02207001
   Amminger GP, 2007, BIOL PSYCHIAT, V61, P551, DOI 10.1016/j.biopsych.2006.05.007
   Bahrami F, 2016, J AUTISM DEV DISORD, V46, P978, DOI 10.1007/s10803-015-2643-y
   Bahrami F, 2012, RES DEV DISABIL, V33, P1183, DOI 10.1016/j.ridd.2012.01.018
   Berkson G, 1962, AM J MENT DEFIC, V18, P336
   Berkson G, 1983, AM J MENT DEFIC, V23, P129
   Boccuto L, 2013, MOL AUTISM, V4, DOI 10.1186/2040-2392-4-16
   Bodfish JW, 2000, J AUTISM DEV DISORD, V30, P237, DOI 10.1023/A:1005596502855
   Boylan CB, 2007, BEHAV BRAIN RES, V176, P94, DOI 10.1016/j.bbr.2006.08.026
   Brand S, 2015, NEUROPSYCH DIS TREAT, V11, P1911, DOI 10.2147/NDT.S85650
   Bremer E, 2016, ADAPT PHYS ACT Q, V33, P66, DOI 10.1123/APAQ.2015-0009
   Cannell JJ, 2017, REV ENDOCR METAB DIS, V18, P183, DOI 10.1007/s11154-017-9409-0
   Chugani DC, 1999, ANN NEUROL, V45, P287, DOI 10.1002/1531-8249(199903)45:3<287::AID-ANA3>3.0.CO;2-9
   Connell AB, 2011, PATHOLOGY, V43, P368, DOI 10.1097/PAT.0b013e328346431c
   Daly EM, 2012, ARCH GEN PSYCHIAT, V69, P1003, DOI 10.1001/archgenpsychiatry.2012.513
   Dhesi JK, 2004, AGE AGEING, V33, P589, DOI 10.1093/ageing/afh209
   Diagnostic APA, 2013, STAT MAN MENT DIS DS
   Du Lin, 2015, Zhongguo Dang Dai Er Ke Za Zhi, V17, P68
   Feng JY, 2017, NUTR NEUROSCI, V20, P284, DOI [10.1080/1028415X.2015.1123847, 10.1080/1028415x.2015.1123847]
   Fernell E, 2015, MOL AUTISM, V6, DOI 10.1186/2040-2392-6-3
   Gabriels RL, 2005, RES DEV DISABIL, V26, P169, DOI 10.1016/j.ridd.2004.05.003
   Gilliam J., 2006, GARS 2 GILLIAM AUTIS, V2nd
   Gray C., 1993, FOCUS AUTISM OTHER D, V8, P1, DOI 10.1177/108835769300800101
   Green D, 2009, DEV MED CHILD NEUROL, V51, P311, DOI 10.1111/j.1469-8749.2008.03242.x
   Griffin EW, 2011, PHYSIOL BEHAV, V104, P934, DOI 10.1016/j.physbeh.2011.06.005
   Grung B, 2017, SCAND J PSYCHOL, V58, P123, DOI 10.1111/sjop.12353
   Harms LR, 2011, BEST PRACT RES CL EN, V25, P657, DOI 10.1016/j.beem.2011.05.009
   Hewison M, 2010, ENDOCRIN METAB CLIN, V39, P365, DOI 10.1016/j.ecl.2010.02.010
   Hilton CL, 2014, AM J OCCUP THER, V68, P57, DOI 10.5014/ajot.2014.008664
   Hohmann CF, 2007, BRAIN RES, V1139, P163, DOI 10.1016/j.brainres.2006.12.095
   Holick MF, 2011, J CLIN ENDOCR METAB, V96, P1911, DOI 10.1210/jc.2011-0385
   Huang CH, 2008, AM J MED GENET B, V147B, P903, DOI 10.1002/ajmg.b.30720
   Janssen I, 2010, INT J BEHAV NUTR PHY, V7, DOI 10.1186/1479-5868-7-40
   Jepsen RH, 2002, NEUROREHABILITATION, V17, P201
   Jia FY, 2018, PSYCHIAT RES, V260, P360, DOI 10.1016/j.psychres.2017.12.005
   Jia FY, 2015, PEDIATRICS, V135, pE196, DOI 10.1542/peds.2014-2121
   Johnstone J. A., 2011, HUMAN KINETICS, V8, P221
   Kalueff AV, 2007, CURR OPIN CLIN NUTR, V10, P12, DOI 10.1097/MCO.0b013e328010ca18
   Kane MJ, 2012, PLOS ONE, V7, DOI 10.1371/journal.pone.0048975
   Ketcheson L, 2017, AUTISM, V21, P481, DOI 10.1177/1362361316650611
   Kurtz L. A, 2007, UNDERSTANDING MOTOR, V3, P24
   Lancioni GE, 1998, RES DEV DISABIL, V19, P477, DOI 10.1016/S0891-4222(98)00019-5
   Lang R, 2010, RES AUTISM SPECT DIS, V4, P565, DOI 10.1016/j.rasd.2010.01.006
   Lanovaz MJ, 2011, RES DEV DISABIL, V32, P447, DOI 10.1016/j.ridd.2010.12.026
   Lanteri P, 2013, CLIN CHIM ACTA, V415, P45, DOI 10.1016/j.cca.2012.09.004
   LOVAAS OI, 1971, BEHAV RES THER, V9, P39, DOI 10.1016/0005-7967(71)90035-0
   McDougle CJ, 1996, ARCH GEN PSYCHIAT, V53, P993
   MEEUSEN R, 1995, SPORTS MED, V20, P160, DOI 10.2165/00007256-199520030-00004
   Mostafa GA, 2012, J NEUROINFLAMM, V9, DOI 10.1186/1742-2094-9-201
   Movahedi A, 2013, RES AUTISM SPECT DIS, V7, P1054, DOI 10.1016/j.rasd.2013.04.012
[truncated: 3,163,668 more chars]
