# Supplementary material for: Bibliometric analysis of research trends of physical activity intervention for autism spectrum disorders
Source: Front Hum Neurosci. 2022 Aug 12;16:926346. doi: 10.3389/fnhum.2022.926346 (PMC9414033; doi:10.3389/fnhum.2022.926346)
Supplement: Supplementary file 1 [file Data_Sheet_1.ZIP › download_501-885.txt]

FN Clarivate Analytics Web of Science
VR 1.0
PT J
AU Tse, ACY
   Liu, VHL
   Lee, PH
AF Tse, Andy C. Y.
   Liu, Venus H. L.
   Lee, Paul H.
TI Investigating the Matching Relationship between Physical Exercise and
   Stereotypic Behavior in Children with Autism
SO MEDICINE AND SCIENCE IN SPORTS AND EXERCISE
LA English
DT Article
DE REPETITIVE BEHAVIORS; EXERCISE; MATCHING HYPOTHESIS; ASD
ID ANTECEDENT EXERCISE; SPECTRUM DISORDERS; REINFORCEMENT; STIMULI
AB Purpose
   Physical exercise has been shown to be effective in reducing stereotypic behaviors in children with autism spectrum disorder. One possible mechanism concerns the matching hypothesis between exercise and behavior. The present study sought to examine this matching exercise-behavior relationship. Methods
   Participants (N = 21, 17 males and 4 females, M-age = 11.07 +/- 1.44 yr, M-height = 1.46 +/- 0.99 m, and M-weight = 40.60 +/- 8.25 kg), with observable forms of hand-flapping and body-rocking stereotypic behaviors, underwent three separate days of conditions, one for the control condition, one for the 10-min ball-tapping exercise condition, and one for the 10-min jogging condition, in a randomized order. The frequency of each type of stereotypic behavior was videotaped from 15 min before to 60 min after the exercise. Results
   Results revealed that only hand-flapping stereotypic behaviors were significantly reduced in the ball-tapping exercise condition (P < 0.017), whereas only body-rocking stereotypic behaviors were significantly reduced in the jogging exercise condition (P < 0.017). However, the behavioral benefit diminished at 45 min after the respective exercise. Conclusion
   Physical exercise should be topographically matched with stereotypic behavior to produce desirable behavioral benefits in children with autism spectrum disorder.
C1 [Tse, Andy C. Y.; Liu, Venus H. L.] Educ Univ Hong Kong, Dept Hlth & Phys Educ, Hong Kong, Peoples R China.
   [Lee, Paul H.] Hong Kong Polytech Univ, Sch Nursing, Hong Kong, Peoples R China.
RP Tse, ACY (通讯作者)，Rm D4-2-F-03,Block D4 10 Lo Ping Rd, Hong Kong, Peoples R China.
EM andytcy@eduhk.hk
FU Faculty Teaching Award Fund of the Education University of Hong Kong
FX This research was supported by the Faculty Teaching Award Fund of the
   Education University of Hong Kong. The authors express their gratitude
   to all of the teachers, parents, and children who were involved in this
   study and the research assistant and studentswho assisted with data
   collection and made other important contributions. The authors declare
   that the results of the study are presented clearly, honestly, and
   without fabrication, falsification, or inappropriate data manipulation.
   The results of the present study do not constitute endorsement by the
   American College of Sports Medicine.
CR American Psychiatric Association, 2016, DIAGNOSTIC STAT MANU
   Bahrami F, 2012, RES DEV DISABIL, V33, P1183, DOI 10.1016/j.ridd.2012.01.018
   Britton LN, 2002, BEHAV INTERVENT, V17, P93, DOI 10.1002/bin.110
   Celiberti DA, 1997, RES DEV DISABIL, V18, P139, DOI 10.1016/S0891-4222(96)00032-7
   Conroy MA, 2005, FOCUS AUTISM DEV DIS, V20, P223
   Cook JL, 2020, BEHAV MODIF, V44, P228, DOI 10.1177/0145445518808226
   Cunningham AB, 2008, RES AUTISM SPECT DIS, V2, P469, DOI 10.1016/j.rasd.2007.09.006
   Foley TE, 2008, NEUROMOL MED, V10, P67, DOI 10.1007/s12017-008-8032-3
   JENSEN GD, 1967, AM J ORTHOPSYCHIAT, V37, P30, DOI 10.1111/j.1939-0025.1967.tb01064.x
   KERN L, 1984, J AUTISM DEV DISORD, V14, P57, DOI 10.1007/BF02408555
   Lang R, 2010, RES AUTISM SPECT DIS, V4, P565, DOI 10.1016/j.rasd.2010.01.006
   Lanovaz MJ, 2009, BEHAV MODIF, V33, P682, DOI 10.1177/0145445509344972
   Lee J, 2018, J DEV PHYS DISABIL, V30, P409, DOI 10.1007/s10882-018-9593-1
   Lee S, 2007, J POSIT BEHAV INTERV, V9, P67, DOI 10.1177/10983007070090020401
   Leekam SR, 2011, PSYCHOL BULL, V137, P562, DOI 10.1037/a0023341
   Levinson L.J., 1993, ADAPT PHYS ACT Q, V10, P255, DOI DOI 10.1123/APAQ.10.3.255
   Morrison K, 1997, RES DEV DISABIL, V18, P127, DOI 10.1016/S0891-4222(96)00046-7
   Olin SS, 2017, MED SCI SPORT EXER, V49, P983, DOI 10.1249/MSS.0000000000001197
   Petrus Christopher, 2008, Physiother Can, V60, P134, DOI 10.3138/physio.60.2.134
   Piazza CC, 2000, J APPL BEHAV ANAL, V33, P13, DOI 10.1901/jaba.2000.33-13
   Rapp JT, 2007, J APPL BEHAV ANAL, V40, P73, DOI 10.1901/jaba.2007.142-05
   Robertson RJ, 2000, MED SCI SPORT EXER, V32, P452, DOI 10.1097/00005768-200002000-00029
   RosenthalMalek A, 1997, J AUTISM DEV DISORD, V27, P193, DOI 10.1023/A:1025848009248
   Shabani DB, 2001, BEHAV INTERVENT, V16, P279, DOI 10.1002/bin.96.abs
   Sniezyk CJ, 2015, FOCUS AUTISM DEV DIS, V30, P13, DOI 10.1177/1088357614525663
   Tarr CW, 2020, FOCUS AUTISM DEV DIS, V35, P26, DOI 10.1177/1088357619881220
   Tse CYA, 2018, J AUTISM DEV DISORD, V48, P1666, DOI 10.1007/s10803-017-3419-3
   Ulrich D., 2000, TGMD 2 TEST GROSS MO
NR 28
TC 1
Z9 1
U1 7
U2 13
PU LIPPINCOTT WILLIAMS & WILKINS
PI PHILADELPHIA
PA TWO COMMERCE SQ, 2001 MARKET ST, PHILADELPHIA, PA 19103 USA
SN 0195-9131
EI 1530-0315
J9 MED SCI SPORT EXER
JI Med. Sci. Sports Exerc.
PD APR
PY 2021
VL 53
IS 4
BP 770
EP 775
DI 10.1249/MSS.0000000000002525
PG 6
WC Sport Sciences
WE Science Citation Index Expanded (SCI-EXPANDED); Social Science Citation Index (SSCI)
SC Sport Sciences
GA SK9FU
UT WOS:000656525300012
PM 32991345
DA 2022-03-20
ER

PT J
AU Dieringer, ST
   Zoder-Martell, K
   Porretta, DL
   Bricker, A
   Kabazie, J
AF Dieringer, Shannon Titus
   Zoder-Martell, Kimberly
   Porretta, David L.
   Bricker, Angela
   Kabazie, Jaclyn
TI INCREASING PHYSICAL ACTIVITY IN CHILDREN WITH AUTISM THROUGH MUSIC,
   PROMPTING, AND MODELING
SO PSYCHOLOGY IN THE SCHOOLS
LA English
DT Article
ID SPECTRUM DISORDERS; YOUNG-CHILDREN; MOTOR-SKILLS; BEHAVIORS; STUDENTS;
   CHILDHOOD; EDUCATION; PROGRAM
AB The purpose of the current study was to evaluate strategies to increase gross motor task completion (GMTC) in physical activity programming for children with autism spectrum disorder in a school setting. A multiple baseline design across five participants was used compare the impact of the presentation of music with lyrical instruction alone and with a teacher modeling and providing verbal prompting for increasing GMTC. Furthermore, the extent to which the GMTC generalized to a novel song following training was also evaluated. All participants engaged in low levels of GMTC during baseline and in the music only conditions. Improvements were found when modeling and prompting were introduced; however, the change was modest. Finally, none of the participants demonstrated generalization to a novel song. In light of the findings, implications for schools to consider physical activity programming will be discussed.
C1 [Dieringer, Shannon Titus; Zoder-Martell, Kimberly; Porretta, David L.; Bricker, Angela; Kabazie, Jaclyn] Ball State Univ, 2000 W Univ Ave,TC 711, Muncie, IN 47303 USA.
RP Dieringer, ST (通讯作者)，Ball State Univ, 2000 W Univ Ave,TC 711, Muncie, IN 47303 USA.
EM sdieringer@bsu.edu
CR Alderman BL, 2006, J PHYS EDUC RECREAT, V77, P41, DOI 10.1080/07303084.2006.10597828
   Berkeley SL, 2001, ADAPT PHYS ACT Q, V18, P405, DOI 10.1123/apaq.18.4.405
   Brownell MD, 2002, J MUSIC THER, V39, P117, DOI 10.1093/jmt/39.2.117
   Dieringer S., 2012, THESIS
   Dieringer S. T., USE MUSIC I IN PRESS
   Dieringer ST, 2013, PALAESTRA, V27, P7
   Edwards-Duke B., 2002, J DANCE ED, V2, P23
   Green D, 2009, DEV MED CHILD NEUROL, V51, P311, DOI 10.1111/j.1469-8749.2008.03242.x
   GUNSBERG A, 1988, J MUSIC THER, V25, P178, DOI 10.1093/jmt/25.4.178
   Horvat M., 2011, DEV ADAPTED PHYS ED
   HUMPAL M, 1991, J MUSIC THER, V28, P161, DOI 10.1093/jmt/28.3.161
   Ingvarsson ET, 2011, J APPL BEHAV ANAL, V44, P659, DOI 10.1901/jaba.2011.44-659
   Kennedy R, 2006, MUSIC THER PERSPECT, V24, P39, DOI 10.1093/mtp/24.1.39
   Kim J, 2008, J AUTISM DEV DISORD, V38, P1758, DOI 10.1007/s10803-008-0566-6
   Lang R, 2010, RES AUTISM SPECT DIS, V4, P565, DOI 10.1016/j.rasd.2010.01.006
   Lloyd M, 2013, AUTISM, V17, P133, DOI 10.1177/1362361311402230
   MacDonald M, 2013, RES AUTISM SPECT DIS, V7, P1383, DOI 10.1016/j.rasd.2013.07.020
   McDowell LS, 2015, BEHAV INTERVENT, V30, P333, DOI 10.1002/bin.1419
   National Autism Center (NAC), 2015, NAT STAND REP PHAS 2
   O'Connor J, 2014, PALAESTRA, V28, P10
   Ogden CL, 2014, JAMA-J AM MED ASSOC, V311, P806, DOI 10.1001/jama.2014.732
   Orr TJ., 1998, FOCUS AUTISM DEV DIS, V13, P163, DOI DOI 10.1177/108835769801300304
   Pan CY, 2008, ADAPT PHYS ACT Q, V25, P308, DOI 10.1123/apaq.25.4.308
   Pan CY, 2011, RES Q EXERCISE SPORT, V82, P491, DOI 10.1080/02701367.2011.10599782
   RAITAKARI OT, 1994, AM J EPIDEMIOL, V140, P195, DOI 10.1093/oxfordjournals.aje.a117239
   Rasberry CN, 2011, PREV MED, V52, pS10, DOI 10.1016/j.ypmed.2011.01.027
   Sallis JF, 1997, AM J PUBLIC HEALTH, V87, P1328, DOI 10.2105/AJPH.87.8.1328
   Sanetti L. M. H., 2011, SCH PSYCHOL FORUM, V5, P87
   Staples KL, 2010, J AUTISM DEV DISORD, V40, P209, DOI 10.1007/s10803-009-0854-9
   Stodden DF, 2008, QUEST, V60, P290, DOI 10.1080/00336297.2008.10483582
   STOKES TF, 1977, J APPL BEHAV ANAL, V10, P349, DOI 10.1901/jaba.1977.10-349
   Todd T, 2010, ADAPT PHYS ACT Q, V27, P226, DOI 10.1123/apaq.27.3.226
   U. S. Department of Health and Human Services [USDHHS], 2010, HLTH PEOPL 2010
   USDHHS, 2008, PHYS ACT GUID ADV CO
   Ward P., 1998, J BEHAV EDUC, V8, P103, DOI [10.1023/A:1022868808642, DOI 10.1023/A:1022868808642]
NR 35
TC 4
Z9 4
U1 2
U2 24
PU WILEY
PI HOBOKEN
PA 111 RIVER ST, HOBOKEN 07030-5774, NJ USA
SN 0033-3085
EI 1520-6807
J9 PSYCHOL SCHOOLS
JI Psychol. Schools
PD APR
PY 2017
VL 54
IS 4
SI SI
BP 421
EP 432
DI 10.1002/pits.22003
PG 12
WC Psychology, Educational
WE Social Science Citation Index (SSCI)
SC Psychology
GA ES1VH
UT WOS:000399314600007
DA 2022-03-20
ER

PT J
AU Chiu, TA
   Anagnostou, E
   Brian, J
   Chau, T
   Kushki, A
AF Chiu, Tabitha A.
   Anagnostou, Evdokia
   Brian, Jessica
   Chau, Tom
   Kushki, Azadeh
TI Specificity of autonomic arousal to anxiety in children with autism
   spectrum disorder
SO AUTISM RESEARCH
LA English
DT Article
DE physiology; psychophysiology; autism spectrum disorders; autonomic
   nervous system; arousal; anxiety; cardiac activity
ID HIGH-FUNCTIONING AUTISM; HEART-RATE-VARIABILITY; SUSTAINED ATTENTION;
   RECOGNITION; ADOLESCENTS; RESPONSES; SYMPTOMS; DEFICITS; STRESS; STROOP
AB Anxiety is one of the most concerning comorbidities in autism spectrum disorder (ASD) due to its high prevalence, negative impact on physical and psychological well-being, and interaction with core deficits of ASD. Current assessment and treatment of anxiety, which rely on the observation of behavior and self-reports, are often ineffective as ASD is associated with deficits in communication and diminished introspective ability. In this light, autonomic nervous system (ANS) activity has been suggested as a marker of physiological arousal associated with anxiety. However, physiological arousal measured by ANS indices also occurs with other cognitive and emotional processes, and it is unclear whether anxiety-related arousal can be differentiated from that related to other cognitive processes. To address this gap, we investigated the use of linear and nonlinear classification techniques for differentiating anxiety-related arousal from arousal due to three cognitive processes (attention, inhibitory control, and social cognition) and physical activity based on electrocardiography signal features. Our results indicate that over 80% classification accuracy can be achieved, suggesting that ANS response can be used as a specific marker of anxiety-related arousal in a subgroup of children with ASD who demonstrate an increase in heart rate in response to anxiogenic stimuli. Autism Res2016, 9: 491-501. (c) 2015 International Society for Autism Research, Wiley Periodicals, Inc.
C1 [Chiu, Tabitha A.; Chau, Tom; Kushki, Azadeh] Univ Toronto, Inst Biomat & Biomed Engn, 164 Coll St, Toronto, ON M5S 3G9, Canada.
   [Anagnostou, Evdokia; Brian, Jessica; Chau, Tom; Kushki, Azadeh] Bloorview Res Inst, 150 Kilgour Rd, Toronto, ON M4G 1R8, Canada.
RP Kushki, A (通讯作者)，Holland Bloorview Kids Rehabil Hosp, Bloorview Res Inst, 150 Kilgour Rd, Toronto, ON M4G 1R8, Canada.
EM akushki@hollandbloorview.ca
RI Chau, Tom TK/C-8426-2009
OI Chau, Tom TK/0000-0002-7486-0316
FU Ontario Brain Institute; Ontario government; Ontario Graduate
   ScholarshipOntario Graduate Scholarship; Mount Sinai Scholarship in
   Science and Technology; SanofiCanadaSanofi-Aventis; SynpapDx
FX This research was conducted with the support of the Ontario Brain
   Institute, an independent nonprofit corporation funded partially by the
   Ontario government, the Ontario Graduate Scholarship, and the Mount
   Sinai Scholarship in Science and Technology. The opinions, results, and
   conclusions are those of the authors, and no endorsement by the Ontario
   Brain Institute is intended or should be inferred. We would like to
   thank Krissy Doyle-Thomas, Seth Sobel, Danielle D'Alessandro, Tom
   Nantis, Susan Day Fragiadakis, Naomi Sklar, Johnny Au, and Chalie Lam
   for their contributions to the study. T. Chiu, J. Brian, and T. Chau do
   not declare any conflicts of interest. E. Anagnostou has served as a
   consultant to Roche and Novartis. She has received grant funding from
   SanofiCanada and SynpapDx. E. Anagnostou and A. Kushki hold a
   provisional patent for a device that physiologically detect anxiety in
   children with ASD.
CR Alcala-Lopez D, 2019, CORTEX, V118, P4, DOI 10.1016/j.cortex.2018.05.006
   BaronCohen S, 1997, J CHILD PSYCHOL PSYC, V38, P813, DOI 10.1111/j.1469-7610.1997.tb01599.x
   Barreto A, 2007, LECT NOTES COMPUT SC, V4796, P29
   Bellini S., 2004, FOCUS AUTISM OTHER D, V19, P78, DOI DOI 10.1177/10883576040190020201
   Billman GE, 2013, FRONT PHYSIOL, V4, DOI [10.3389/fphys.2013.00026, 10.3389/fphys.2013.00222]
   Blechert J, 2006, BIOMED SCI INSTRUM, V42, P136
   Boutcher YN, 2006, BIOL PSYCHOL, V73, P235, DOI 10.1016/j.biopsycho.2006.04.005
   Burns A, 2010, IEEE ENG MED BIO, P3759, DOI 10.1109/IEMBS.2010.5627535
   Camm AJ, 1996, CIRCULATION, V93, P1043
   Chalfant AM, 2007, J AUTISM DEV DISORD, V37, P1842, DOI 10.1007/s10803-006-0318-4
   Collet C, 1997, J AUTONOM NERV SYST, V62, P45, DOI 10.1016/S0165-1838(96)00108-7
   Coull JT, 1996, NEUROPSYCHOLOGIA, V34, P1085, DOI 10.1016/0028-3932(96)00029-2
   EKMAN P, 1983, SCIENCE, V221, P1208, DOI 10.1126/science.6612338
   Fechir M, 2010, NEUROIMAGE, V50, P847, DOI 10.1016/j.neuroimage.2009.12.004
   Franchini K. G., 2004, AUTONOMIC CONTROL CA, P134
   Garcia-Gonzalez MA, 2001, IEEE T BIO-MED ENG, V48, P617, DOI 10.1109/10.923779
   Green J, 2000, J AUTISM DEV DISORD, V30, P279, DOI 10.1023/A:1005523232106
   HAMILTON PS, 1986, IEEE T BIO-MED ENG, V33, P1157, DOI 10.1109/TBME.1986.325695
   Helverschou SB, 2011, RES AUTISM SPECT DIS, V5, P377, DOI 10.1016/j.rasd.2010.05.003
   Hill EL, 2003, PHILOS T R SOC B, V358, P281, DOI 10.1098/rstb.2002.1209
   Hirstein W, 2001, P ROY SOC B-BIOL SCI, V268, P1883, DOI 10.1098/rspb.2001.1724
   Hofmann S. G., 2006, FOCUS ON AUTISM AND, V21, P100, DOI DOI 10.1177/10883576060210020101
   Hollocks MJ, 2014, PSYCHONEUROENDOCRINO, V46, P32, DOI 10.1016/j.psyneuen.2014.04.004
   Jansen LMC, 2003, NEUROPSYCHOPHARMACOL, V28, P582, DOI 10.1038/sj.npp.1300046
   Jansen LMC, 2006, J AUTISM DEV DISORD, V36, P891, DOI 10.1007/s10803-006-0124-z
   Jordan R., 2004, SPECIAL TEACHING SPE
   Kim KH, 2004, MED BIOL ENG COMPUT, V42, P419, DOI 10.1007/BF02344719
   Kreibig SD, 2010, BIOL PSYCHOL, V84, P394, DOI 10.1016/j.biopsycho.2010.03.010
   Kushki A, 2014, MOL AUTISM, V5, DOI 10.1186/2040-2392-5-39
   Kushki A, 2013, PLOS ONE, V8, DOI 10.1371/journal.pone.0059730
   Kushki A, 2012, PLOS ONE, V7, DOI 10.1371/journal.pone.0030373
   Lang R, 2010, DEV NEUROREHABIL, V13, P53, DOI 10.3109/17518420903236288
   Liu CC, 2008, INT J HUM-COMPUT ST, V66, P662, DOI [10.1016/j.ijhsc.2008.04.003, 10.1016/j.ijhcs.2008.04.003]
   Lord C, 2000, J AUTISM DEV DISORD, V30, P205, DOI 10.1023/A:1005592401947
   LORD C, 1994, J AUTISM DEV DISORD, V24, P659, DOI 10.1007/BF02172145
   MALLIANI A, 1991, CIRCULATION, V84, P482, DOI 10.1161/01.CIR.84.2.482
   Mash E.J., 2010, ABNORMAL CHILD PSYCH, V4th ed.
   McAuley T, 2014, J CHILD PSYCHOL PSYC, V55, P292, DOI 10.1111/jcpp.12160
   MCCRATY R, 1995, AM J CARDIOL, V76, P1089, DOI 10.1016/S0002-9149(99)80309-9
   Miu AC, 2009, AUTON NEUROSCI-BASIC, V145, P99, DOI 10.1016/j.autneu.2008.11.010
   PAN J, 1985, IEEE T BIO-MED ENG, V32, P230, DOI 10.1109/TBME.1985.325532
   Perini R, 2003, EUR J APPL PHYSIOL, V90, P317, DOI 10.1007/s00421-003-0953-9
   Picard RW, 2009, PHILOS T R SOC B, V364, P3575, DOI 10.1098/rstb.2009.0143
   Picard RW, 2001, IEEE T PATTERN ANAL, V23, P1175, DOI 10.1109/34.954607
   Reaven JA, 2009, FOCUS AUTISM DEV DIS, V24, P27, DOI 10.1177/1088357608327666
   Reaven JA, 2009, J SPEC PEDIATR NURS, V14, P192, DOI 10.1111/j.1744-6155.2009.00197.x
   del Paso GAR, 2013, PSYCHOPHYSIOLOGY, V50, P477, DOI 10.1111/psyp.12027
   Romanczyk R., 2006, STRESS COPING AUTISM, P183, DOI DOI 10.1093/MED:PSYCH/9780195182262.003.0008
   Stroop JR, 1935, J EXP PSYCHOL, V18, P643, DOI 10.1037/h0054651
   SUESS PE, 1994, PSYCHOPHYSIOLOGY, V31, P17, DOI 10.1111/j.1469-8986.1994.tb01020.x
   Sze KM, 2007, J CONTEMP PSYCHOTHER, V37, P133, DOI 10.1007/s10879-007-9048-y
   Tantam D., 2000, AUTISM, V4, P47, DOI [10.1177/1362361300004001004, DOI 10.1177/1362361300004001004]
   Toichi M, 2003, J AUTISM DEV DISORD, V33, P417, DOI 10.1023/A:1025062812374
   TULEN JHM, 1989, PHARMACOL BIOCHEM BE, V32, P9, DOI 10.1016/0091-3057(89)90204-9
   van Steensel FJA, 2011, CLIN CHILD FAM PSYCH, V14, P302, DOI 10.1007/s10567-011-0097-0
   White SW, 2009, CLIN PSYCHOL REV, V29, P216, DOI 10.1016/j.cpr.2009.01.003
   WINTON WM, 1984, J EXP SOC PSYCHOL, V20, P195, DOI 10.1016/0022-1031(84)90047-7
   Witten IH, 2011, MOR KAUF D, P1
NR 58
TC 9
Z9 10
U1 2
U2 35
PU WILEY
PI HOBOKEN
PA 111 RIVER ST, HOBOKEN 07030-5774, NJ USA
SN 1939-3792
EI 1939-3806
J9 AUTISM RES
JI Autism Res.
PD APR
PY 2016
VL 9
IS 4
BP 491
EP 501
DI 10.1002/aur.1528
PG 11
WC Behavioral Sciences; Psychology, Developmental
WE Science Citation Index Expanded (SCI-EXPANDED); Social Science Citation Index (SSCI)
SC Behavioral Sciences; Psychology
GA DJ8WT
UT WOS:000374495100009
PM 26389543
DA 2022-03-20
ER

PT J
AU Yildirim, Z
AF Yildirim, Zeynep
TI THE EFFECT OF AEROBIC EXERCISE ON SOME BLOOD PARAMETERS OF PARTICIPANT
   WITH AUTISM
SO INTERNATIONAL JOURNAL OF LIFE SCIENCE AND PHARMA RESEARCH
LA English
DT Article
DE Autism; Blood Parameters; Aerobic Exercise
AB This study aimed to determine the effect of aerobic exercise applied to participant with autism spectrum disorder (ASD) on some blood parameters. Based on this aim, a 13-year-old male with diagnosed autism spectrum disorder and who had not participated in any exercise program before was applied a total of 40 hours of the exercise program for 5 days a week for 8 weeks, and after this program, the effects of some blood parameters were investigated. The single-subject case analysis method, one of the scientific research techniques, was used in the study, and the pre-test and post-test modelling of the individual participating in the exercise program was performed. In the research, it was found that a positive relationship was observed between liver enzymes and exercise as ALT; Pre-test: 10.2 U/L Post-test: 20 U/L, AST; Pre-test: 28 U/L, Post-test: 33 U/L. Sodium; Pre-test: 120 mmol/L Post-test: 140 mmol/L Urea; Pre-test: 38 mg/dL, Post-test: 27 mg/dL, Uric Acid; Pre-test: 4.7 mg/dL, Post-test: 4.9 mg/dL in this reference range where toxin values were examined, it was determined that exercise had beneficial effects. Moreover, it was found that exercise had a positive effect mostly on thyroid hormone values as T3; Pre-test: 5.82 pg/mL Post-test: 4.99 pg/mL, T4; Pre-test: 13.96 pg/mL, Post-test: 10.82 pg/mL TSH; Pre-test: 5.01 mU/L Post-test: 4.8 mU/L. As a result, an eight-week aerobic exercise program applied to a participant with autism spectrum disorder and had a positive effect on the thyroid values of the participant.
C1 [Yildirim, Zeynep] Bartin Univ, Fac Sport Sci, Bartin, Turkey.
RP Yildirim, Z (通讯作者)，Bartin Univ, Fac Sport Sci, Bartin, Turkey.
EM zeynep.erol1989@gmail.com
RI Caklili, Ozge/AAT-7733-2020
OI Caklili, Ozge/0000-0001-7566-5427
CR Amano M, 2001, MED SCI SPORT EXER, V33, P1287, DOI 10.1097/00005768-200108000-00007
   Ardic F., 2014, TURK J PH MED REHAB, V60
   Cooper SA, 2009, J INTELL DISABIL RES, V53, P217, DOI 10.1111/j.1365-2788.2008.01127.x
   Coplan J, 2010, MAKING SENSE AUTISTI
   Ergun M, 2006, J SPORT SCI MED, V5, P266
   GARBER CE, 1992, J SPORT MED PHYS FIT, V32, P136
   KOUTEDAKIS Y, 1993, J SPORT MED PHYS FIT, V33, P252
   Mashiko T, 2004, BRIT J SPORT MED, V38, P186, DOI 10.1136/bjsm.2002.004333
   Mertens DJ, 1998, J SPORT MED PHYS FIT, V38, P310
   Moreau KL, 2001, MED SCI SPORT EXER, V33, P1825, DOI 10.1097/00005768-200111000-00005
   Nathwani RA, 2005, HEPATOLOGY, V41, P380, DOI 10.1002/hep.20548
   Ozkaya TB., 2013, CURR APPROACH PSYCHI, V5, P127, DOI [10.5455/cap.20130509, DOI 10.5455/CAP.20130509]
   Saha B, 2002, CLIN CHEM LAB MED, V40, P609, DOI 10.1515/CCLM.2002.105
   Saka T., 2005, THESIS ULUDAG U THESIS ULUDAG U
   Sherrill C., 2007, SOBAMA J, V12, P1
   Su YC, 2001, ACTA PHARMACOL SIN, V22, P1154
   Szmedra L, 1998, J SPORT MED PHYS FIT, V38, P59
   Wu HJ, 2004, WORLD J GASTROENTERO, V10, P2711, DOI 10.3748/wjg.v10.i18.2711
NR 18
TC 0
Z9 0
U1 2
U2 2
PU INT JOURNAL LIFESCIENCE & PHARMA RESEARCH
PI TAMILNADU
PA PLOT NO 10, 2 MAIN RD, RENGA NAGAR NEAR TO OLD ALPHA SCH, SATHANOOR MAIN
   RD, TIRUCHIRAPALLI, TAMILNADU, INDIA
SN 2250-0480
J9 INT J LIFE SCI PHARM
JI Int. J. Life Sci. Pharma Res.
PD FEB
PY 2021
SI 14
BP 228
EP 232
PG 5
WC Chemistry, Medicinal
WE Emerging Sources Citation Index (ESCI)
SC Pharmacology & Pharmacy
GA TP4NC
UT WOS:000677571100043
DA 2022-03-20
ER

PT J
AU Rosso, EGF
AF Rosso, Edoardo G. F.
TI Brief Report: Coaching Adolescents with Autism Spectrum Disorder in a
   School-Based Multi-Sport Program
SO JOURNAL OF AUTISM AND DEVELOPMENTAL DISORDERS
LA English
DT Article
DE Autism Spectrum Disorder (ASD); Sport coaching; PA; Participatory Action
   Research (PAR)
ID PHYSICAL-ACTIVITY
AB While physical activity (PA) is often overwhelming for people with ASD, appropriate engagement strategies can result in increased motivation to participate and associated physical and psychosocial benefits. In this framework, the multi-sport Supporting Success program aims to inform good-practice coaching strategies for community coaches to engage with adolescents with ASD in order to foster socialisation. The project employs a community development approach and a Participatory Action Research (PAR) design. Methods include ongoing consultation, focus groups, briefing/debriefing sessions and questionnaire surveys. Preliminary findings indicate that coaching strategies and program design are fundamental variables in the use of sport/PA to help adolescents with ASD to develop social skills and share positive experiences with peers, coaches, educators and local community members.
C1 [Rosso, Edoardo G. F.] Univ S Australia, Div Hlth Sci, GPO Box 2471, Adelaide, SA 5001, Australia.
RP Rosso, EGF (通讯作者)，Univ S Australia, Div Hlth Sci, GPO Box 2471, Adelaide, SA 5001, Australia.
EM edoardo.rosso@unisa.edu.au
FU Modbury Special School
FX The author acknowledges the Modbury Special School for funding the
   implementation of the Supporting Success multi-sport program and
   Adelaide United F.C., Netball SA, the South Australian Cricket
   Association and Inclusive Sport SA for participating in the design
   and/or delivery of related activities. The author also acknowledges the
   work of colleagues and volunteers of the Division of Health Sciences'
   Sport and Development program (University of South Australia) and the
   work of Modbury Special School staff and support officers involved with
   the Supporting Success multi-sport project. A first version of this
   paper was presented at the 29th Australian Council for Health and
   Physical Education and Recreation (ACHPER) Biennial International
   Conference in Adelaide, South Australia on Monday 13 April 2015.
CR Australian Bureau of Statistics, 2014, AUT AUSTR 2012
   Baum F, 2006, J EPIDEMIOL COMMUN H, V60, P854, DOI 10.1136/jech.2004.028662
   Baxter AJ, 2015, PSYCHOL MED, V45, P601, DOI 10.1017/S003329171400172X
   Boucher J, 2009, AUTISTIC SPECTRUM CH
   Kemmis S, 2014, ACTION RES PLANNER D
   LaLonde KB, 2014, RES AUTISM SPECT DIS, V8, P1679, DOI 10.1016/j.rasd.2014.09.001
   Lang R, 2010, RES AUTISM SPECT DIS, V4, P565, DOI 10.1016/j.rasd.2010.01.006
   Menear K. S., 2011, STRATEGIES J PHYS SP, V24, P21, DOI DOI 10.1080/08924562.2011.10590929
   Merriam S.B., 2009, QUALITATIVE RES GUID, V3
   Minkler M, 2000, PUBLIC HEALTH REP, V115, P191, DOI 10.1093/phr/115.2.191
   Mullem P., 2013, STRATEGIES J PHYS SP, V26, P29, DOI [10.1080/08924562.2013.779873, DOI 10.1080/08924562.2013.779873]
   Ohrberg NJ, 2013, J PHYS EDUC RECREAT, V84, P52, DOI 10.1080/07303084.2013.838118
   Pan CY, 2006, J AUTISM DEV DISORD, V36, P597, DOI 10.1007/s10803-006-0101-6
   Petrus C, 2008, PHYSIOTHER CAN, V60, P134, DOI DOI 10.3138/PHYSI0.60.2.134
   Reid G., 2003, ADAPTED PHYS ACTIVIT, P11
   Sherlock-Shangraw R, 2013, J PHYS EDUC RECREAT, V84, P40, DOI 10.1080/07303084.2013.757191
   Smith V., 2012, GETTING GAME SPORT P
   Sorensen C, 2014, REV J AUTISM DEV DIS, V1, P344, DOI 10.1007/s40489-014-0027-4
   Sowa M, 2012, RES AUTISM SPECT DIS, V6, P46, DOI 10.1016/j.rasd.2011.09.001
   TODD T., 2006, FOCUS AUTISM DEV DIS, V21, P167, DOI [DOI 10.1177/10883576060210030501, 10.1177/10883576060210030501., DOI 10.1177/]
   Vail SE, 2007, J SPORT MANAGE, V21, P571, DOI 10.1123/jsm.21.4.571
NR 21
TC 13
Z9 14
U1 1
U2 36
PU SPRINGER/PLENUM PUBLISHERS
PI NEW YORK
PA 233 SPRING ST, NEW YORK, NY 10013 USA
SN 0162-3257
EI 1573-3432
J9 J AUTISM DEV DISORD
JI J. Autism Dev. Disord.
PD JUL
PY 2016
VL 46
IS 7
BP 2526
EP 2531
DI 10.1007/s10803-016-2759-8
PG 6
WC Psychology, Developmental
WE Social Science Citation Index (SSCI)
SC Psychology
GA DQ9RT
UT WOS:000379547700024
PM 26956716
OA Green Accepted
DA 2022-03-20
ER

PT J
AU Aktas, S
   Guven, F
AF Aktas, Samet
   Guven, Faruk
TI Determination of the Effect of the 8-Week Training Program on Children
   Skill Development Applied to Children with Atypical Autism
SO INTERNATIONAL JOURNAL OF APPLIED EXERCISE PHYSIOLOGY
LA English
DT Article
DE Autism spectrum; Flexibility; Speed; Quickness
ID PHYSICAL-ACTIVITY; MOTOR; ADOLESCENTS
AB This study aims to reveal the effect of the 8-week exercise program applied to 8-10 years old children with a diagnosis of atypical autism on motor skill development. 15 male individuals who were diagnosed with atypical autism at the age of 8-10 in a special autism center participated in the study and are not interested in any sports branch, their average age is 9.06 +/- 0.70 (year), bodyweight averages are 30.73 +/- 2.52 (kg), the average height is 129.13 +/- 3.81 (cm) Before the study, the age, height and body weights of the subjects were determined, and then, between 8 and 10 hours of personal supervision training was carried out on Tuesday-Thursday and Saturday, depending on the training program for 8 weeks. The study was limited to Hexagon Test (Quickness Test), Back Neck Flexibility Test and 30m Speed Test. Measurements were taken 3 times in total on Wednesday, in the beginning, at week 4, and week 8. SPSS 22.0 data analysis program was used to evaluate the data of the research. Data are given as mean and standard deviation. In determining the differences between repeated measurements, repeated measures were determined by the single-factor variance analysis. Bonferroni test, one of the post hoc tests, was carried out to detect differences in temporal measurements. The statistical significance level was accepted as 0.05. In the findings of the research, a significant difference was found between the average values of baseline, week 4th and week 8th in the quickness test (F [2.28] = 121.92; p = 0.00). There was a difference between the averages in the Back-Neck Flexibility test (F [2.28] = 112.82; p = 0.00). In 30m speed averages, similar to both measurements, a significant difference was found between the averages (F [2.28] = 133.85; p = 0.00). As a result, it can be said that the exercise program has a positive effect on the development of gross and fine motor skills according to the limiting measurement parameters. It shows that this development is both mental and physical in children with autism spectrum disorder between the ages of 10 and 10, and it has been determined by comparing with the literature that the physical development levels of children diagnosed with autism are lower than those of the same age group. This study reveals the necessity of supporting the physical development of children with autism spectrum disorders with exercise programs.
C1 [Aktas, Samet] Univ Batman, Sch Phys Educ & Sports, Batman, Turkey.
   [Guven, Faruk] Univ Kilis 7 Aralik, Sch Phys Educ & Sports, Kilis, Turkey.
RP Aktas, S (通讯作者)，Univ Batman, Sch Phys Educ & Sports, Batman, Turkey.
RI AKTAŞ, Samet/AAL-5218-2021; Aktaş, Samet/AAL-9501-2021
OI Aktaş, Samet/0000-0001-6857-2599
CR Acar N., 2016, EFFECT FLEXIBILITY B
   Arslan E., 2015, INT J SPORTS EXERCIS, V1, P51, DOI [10.18826/ijsets.66769, DOI 10.18826/IJSETS.66769]
   Attwood T., 1998, ASPERGERS SYNDROME G, P223
   Awamleh A.A., 2014, THE J, V10, P46, DOI [10.3844/jssp.2014.46.50, DOI 10.3844/JSSP.2014.46.50]
   Bahramia F, 2012, KATA TECHNIQUES TRAI
   Baranek GT, 2002, J AUTISM DEV DISORD, V32, P397, DOI 10.1023/A:1020541906063
   Beekhuizen KS, 2009, J STRENGTH COND RES, V23, P2167, DOI 10.1519/JSC.0b013e3181b439f0
   Borazanci-Persson P., 2003, AQ INTELLIGENCE AUTI, P19
   Bourgeois JA, 2009, AM PSYCHIAT PUBLISHI
   Brittenham G, 1996, COMPLETE CONDITIONIN, P1
   Cerrahoglu N, 2017, 4 MONTH PHYS ACTIVIT
   Clark JE, 2002, MOTOR DEV RES REV
   David FJ, 2009, PEDIATR PHYS THER, V21, P205, DOI 10.1097/PEP.0b013e3181a3afc2
   Dziuk MA, 2007, DEV MED CHILD NEUROL, V49, P734, DOI 10.1111/j.1469-8749.2007.00734.x
   Ferrauti A, 2002, TENNIS TRAINING
   Hooper SR, 2009, YOUNG CHILDREN SPECI
   Kim Y, 2016, J EXERC REHABIL, V12, P314, DOI 10.12965/jer.1632634.317
   MacDonald M, 2011, BMC RES NOTES, P4
   Mohamed SE., 2017, OVIDIUS U ANN SERIES, V2017, P2
   Neophytou N., 2016, THESIS
   Odabas C., 2016, THESIS
   Ozer K, 2001, PHYSICAL FITNESS, P153
   Pace M, 2015, PHYSIOL BEHAV, V141, P63, DOI 10.1016/j.physbeh.2015.01.011
   Pan CY, 2009, J AUTISM DEV DISORD, V39, P1694, DOI 10.1007/s10803-009-0813-5
   Srinivasan SM, 2014, PHYS THER, V94, P875, DOI 10.2522/ptj.20130157
   Stodden DF, 2008, QUEST, V60, P290, DOI 10.1080/00336297.2008.10483582
   Tamer K, 2000, MEASUREMENT EVALUATI, P52
   TODD T., 2006, FOCUS AUTISM DEV DIS, V21, P167, DOI [DOI 10.1177/10883576060210030501, 10.1177/10883576060210030501., DOI 10.1177/]
   Yanardag M, 2007, THESIS
   Yilmaz I, 2004, PEDIATR INT, V46, P624, DOI 10.1111/j.1442-200x.2004.01938.x
NR 30
TC 0
Z9 0
U1 2
U2 7
PU INT JOURNAL APPLIED EXERCISE PHYSIOLOGY
PI MAZANDARAN
PA C/O ALI REZA AMANI, MANAGING ED, SHOMAL UNIV, PO BOX 731, MAZANDARAN,
   46131-46391, IRAN
SN 2322-3537
J9 INT J APPL EXERC PHY
JI Int. J. Appl. Exerc. Physiol.
PD NOV
PY 2020
VL 9
IS 11
BP 179
EP 185
PG 7
WC Sport Sciences
WE Emerging Sources Citation Index (ESCI)
SC Sport Sciences
GA OV6HE
UT WOS:000592307700023
DA 2022-03-20
ER

PT J
AU Dykens, EM
AF Dykens, Elisabeth M.
TI Leisure Activities in Prader-Wlli Syndrome: Implications for Health,
   Cognition and Adaptive Functioning
SO JOURNAL OF AUTISM AND DEVELOPMENTAL DISORDERS
LA English
DT Article
DE Prader-Willi syndrome; Adaptive behavior; Recreation; Obesity; Cognition
ID AUTISM SPECTRUM DISORDERS; WILLI-SYNDROME; COMPULSIVE BEHAVIOR;
   PHYSICAL-ACTIVITY; GENETIC SUBTYPES; JIGSAW PUZZLE; PEOPLE; TELEVISION;
   CHILDREN; EXERCISE
AB Although hyperphagia and compulsivity in Prader-Willi syndrome (PWS) are well described, recreation and adaptive skills are relatively unexplored. Parents of 123 participants with PWS (4-48 years) completed measures of their child's adaptive, recreation, and problem behaviors. Offspring received cognitive testing. Watching TV was the most frequent recreational activity, and was associated with compulsivity and skin picking. BMIs were negatively correlated with physical play, and highest in those who watched TV and played computer games. Computer games and physical activities were associated with higher IQ and adaptive scores. People with PWS and other disabilities need to watch less TV and be more engaged in physical activities, games, and leisure pursuits that are fun, and may bring cognitive or adaptive advantages.
C1 [Dykens, Elisabeth M.] Vanderbilt Univ, Vanderbilt Kennedy Ctr, Dept Psychol & Human Dev, Nashville, TN 37203 USA.
   [Dykens, Elisabeth M.] Vanderbilt Univ, Vanderbilt Kennedy Ctr, Dept Pediat, Nashville, TN 37203 USA.
   [Dykens, Elisabeth M.] Vanderbilt Univ, Vanderbilt Kennedy Ctr, Dept Psychiat, Nashville, TN 37203 USA.
RP Dykens, EM (通讯作者)，Vanderbilt Univ, Vanderbilt Kennedy Ctr, Dept Psychol & Human Dev, 230 Appleton Pl,Peabody Box 40, Nashville, TN 37203 USA.
EM Elisabeth.dykens@vanderbilt.edu
FU NICHD NIH HHSUnited States Department of Health & Human ServicesNational
   Institutes of Health (NIH) - USANIH Eunice Kennedy Shriver National
   Institute of Child Health & Human Development (NICHD) [R01 HD035684, U54
   HD061222, P30 HD015052, R01HD035684, P30HD015052] Funding Source:
   Medline; EUNICE KENNEDY SHRIVER NATIONAL INSTITUTE OF CHILD HEALTH &
   HUMAN DEVELOPMENTUnited States Department of Health & Human
   ServicesNational Institutes of Health (NIH) - USANIH Eunice Kennedy
   Shriver National Institute of Child Health & Human Development (NICHD)
   [U54HD061222, R01HD035684, P30HD015052] Funding Source: NIH RePORTER
CR Boer H, 2002, LANCET, V359, P135, DOI 10.1016/S0140-6736(02)07340-3
   Butler MG, 2004, PEDIATRICS, V113, P565, DOI 10.1542/peds.113.3.565
   Clarke DJ, 2002, BRIT J PSYCHIAT, V180, P358, DOI 10.1192/bjp.180.4.358
   Costello A. B., 2005, PRACTICAL ASSESSMENT, V10, P7
   Didden R, 2007, J APPL RES INTELLECT, V20, P409, DOI 10.1111/j.1468-3148.2007.00388.x
   Dykens E, 2003, CNS DRUGS, V17, P167, DOI 10.2165/00023210-200317030-00003
   Dykens EM, 2008, J CHILD PSYCHOL PSYC, V49, P1001, DOI 10.1111/j.1469-7610.2008.01913.x
   Dykens EM, 2007, OBESITY, V15, P1816, DOI 10.1038/oby.2007.216
   Dykens EM, 2011, J NEURODEV DISORD, V3, P225, DOI 10.1007/s11689-011-9092-5
   DYKENS EM, 1992, J AM ACAD CHILD PSY, V31, P1131, DOI 10.1097/00004583-199211000-00023
   Dykens EM, 1998, CHILD ADOL PSYCH CL, V7, P757, DOI 10.1016/S1056-4993(18)30210-4
   Dykens EM, 2002, J CHILD PSYCHOL PSYC, V43, P343, DOI 10.1111/1469-7610.00025
   Dykens EM, 1996, J CHILD PSYCHOL PSYC, V37, P995, DOI 10.1111/j.1469-7610.1996.tb01496.x
   Dykens EM, 1997, MENT RETARD, V35, P312, DOI 10.1352/0047-6765(1997)035<0312:ETTDHP>2.0.CO;2
   Feurer ID, 1998, J INTELL DISABIL RES, V42, P472, DOI 10.1046/j.1365-2788.1998.4260472.x
   Foster JA, 2006, AM J HEALTH BEHAV, V30, P3, DOI 10.5993/AJHB.30.1.1
   Frey G. C., 2004, J PHYS ACT HEALTH, V1, P235, DOI DOI 10.1123/jpah.1.3.235
   Frey GC, 2005, MENT RETARD, V43, P241, DOI 10.1352/0047-6765(2005)43[241:IRWTAE]2.0.CO;2
   Fulton JE, 2009, J PHYS ACT HEALTH, V6, pS28, DOI 10.1123/jpah.6.s1.s28
   GOODMAN WK, 1989, ARCH GEN PSYCHIAT, V46, P1006
   Hamer M, 2010, AM J PREV MED, V38, P375, DOI 10.1016/j.amepre.2009.12.030
   Hamer M, 2009, PEDIATRICS, V123, P1263, DOI 10.1542/peds.2008-1523
   Hartley SL, 2005, AM J MED GENET A, V136A, P140, DOI 10.1002/ajmg.a.30771
   Holland AJ, 2003, PSYCHOL MED, V33, P141, DOI 10.1017/S0033291702006736
   HOLM VA, 1993, PEDIATRICS, V91, P398
   Kaufman A.S., 2004, KAUFMAN BRIEF INTELL
   Lambourne K, 2010, BRAIN RES, V1341, P12, DOI 10.1016/j.brainres.2010.03.091
   Mackey AP, 2011, DEVELOPMENTAL SCI, V14, P582, DOI 10.1111/j.1467-7687.2010.01005.x
   Milner KM, 2005, J CHILD PSYCHOL PSYC, V46, P1089, DOI 10.1111/j.1469-7610.2005.01520.x
   Rimmer JH, 2010, AM J PHYS MED REHAB, V89, P249, DOI 10.1097/PHM.0b013e3181c9fa9d
   Roof E, 2000, J INTELL DISABIL RES, V44, P25, DOI 10.1046/j.1365-2788.2000.00250.x
   Rosner BA, 2004, J APPL RES INTELLECT, V17, P209, DOI 10.1111/j.1468-3148.2004.00200.x
   Sellinger MH, 2006, J DEV PHYS DISABIL, V18, P59, DOI 10.1007/s10882-006-9006-8
   Soni S, 2007, J INTELL DISABIL RES, V51, P32, DOI 10.1111/j.1365-2788.2006.00895.x
   Sparrow SS, 2005, VINELAND ADAPTIVE BE
   Varela MC, 2005, CLIN GENET, V67, P47, DOI 10.1111/j.1399-0004.2005.00377.x
   Veltman MWM, 2005, PSYCHIAT GENET, V15, P243, DOI 10.1097/00041444-200512000-00006
   Verdine BN, 2008, AM J MENT RETARD, V113, P343, DOI 10.1352/2008.113:342-355
   Whittington J, 2004, J INTELL DISABIL RES, V48, P172, DOI 10.1111/j.1365-2788.2004.00556.x
   Zarcone J, 2007, J INTELL DISABIL RES, V51, P478, DOI 10.1111/j.1365-2788.2006.00916.x
   [No title captured]
NR 41
TC 13
Z9 13
U1 1
U2 23
PU SPRINGER/PLENUM PUBLISHERS
PI NEW YORK
PA 233 SPRING ST, NEW YORK, NY 10013 USA
SN 0162-3257
EI 1573-3432
J9 J AUTISM DEV DISORD
JI J. Autism Dev. Disord.
PD FEB
PY 2014
VL 44
IS 2
SI SI
BP 294
EP 302
DI 10.1007/s10803-012-1462-7
PG 9
WC Psychology, Developmental
WE Social Science Citation Index (SSCI)
SC Psychology
GA 302TJ
UT WOS:000330627500007
PM 22484792
OA Green Accepted
DA 2022-03-20
ER

PT J
AU Lopez-Valverde, P
   Rico-Diaz, J
   Barcala-Furelos, M
   Marti-Gonzalez, M
   Martin, JL
   Lopez-Garcia, S
AF Lopez-Valverde, Paula
   Rico-Diaz, Javier
   Barcala-Furelos, Martin
   Marti-Gonzalez, Mariacarla
   Martin, Juan L.
   Lopez-Garcia, Sergio
TI Instruments to Assess Physical Activity in Primary Education Students
   with Autism Spectrum Disorder: A Systematic Review
SO INTERNATIONAL JOURNAL OF ENVIRONMENTAL RESEARCH AND PUBLIC HEALTH
LA English
DT Review
DE autism spectrum disorder; ASD; physical activity; primary school;
   children; measurement
ID CHILDREN; DISABILITIES; INTENSITY; BEHAVIOR; FITNESS; HEALTH
AB The scientific evidence supports that physical inactivity in childhood is a reality throughout the world which generates important consequences in the global development of children. Young people with Autism Spectrum Disorder (ASD), due to the characteristics of the disorder they suffer, constitute a group at risk. Therefore, assessing the levels of physical activity (PA) in this group is fundamental for subsequent decision making and implementation of PA promotion programmes. Consequently, the aim of this systematic review was to identify, summarise and analyse the main instruments used to assess the levels of PA (in terms of time and/or intensity) in primary school children diagnosed with ASD. Scientific articles in English and Spanish published in five databases were reviewed: PsycINFO, WOS, SPORTDiscus, Scopus and PubMed, following the guidelines of the PRISMA statement. Out of the 605 articles identified, 12 met the previously established inclusion criteria. The instruments used by the studies analysed were divided into two main groups: accelerometers and questionnaires. Both showed different strengths and limitations but agreed on the low levels registered of PA in children with ASD. For this reason, it is considered necessary that further research be carried out in this field, as well as the development and implementation of sports programmes adjusted and adapted to the needs and characteristics of the ASD group.
C1 [Lopez-Valverde, Paula; Rico-Diaz, Javier] Univ Santiago de Compostela, Fac Educ Sci, Santiago De Compostela 15782, Spain.
   [Barcala-Furelos, Martin; Marti-Gonzalez, Mariacarla; Martin, Juan L.] European Univ Atlantic, Fac Hlth Sci, Santander 39011, Spain.
   [Lopez-Garcia, Sergio] Pontifical Univ Salamanca, Fac Educ, Salamanca 37007, Spain.
RP Rico-Diaz, J (通讯作者)，Univ Santiago de Compostela, Fac Educ Sci, Santiago De Compostela 15782, Spain.
EM paula262lv@gmail.com; javier.rico.diaz@usc.es;
   martin.barcala@uneatlantico.es; mariacarla.marti@uneatlantico.es;
   juan.martin@uneatlantico.es; slopezga@upsa.es
RI Martín Ayala, Juan Luis/ABG-6047-2021; Rico-Díaz, Javier/ABF-3801-2021
OI Martín Ayala, Juan Luis/0000-0002-7461-2857; Rico-Díaz,
   Javier/0000-0001-8858-145X; Marti-Gonzalez,
   Mariacarla/0000-0003-3682-1751; LOPEZ GARCIA, SERGIO/0000-0003-3109-1542
CR American Psychiatric Association, 2014, MAN DIAGN EST TRAST
   Baio J, 2018, MMWR SURVEILL SUMM, V67, P1, DOI 10.15585/mmwr.ss6706a1
   Bender JM, 2005, MED SCI SPORT EXER, V37, P1409, DOI 10.1249/01.mss.0000174906.38722.2e
   Bo J, 2019, J AUTISM DEV DISORD, V49, P415, DOI 10.1007/s10803-018-3717-4
   Bricout VA, 2018, J CLIN MED, V7, DOI 10.3390/jcm7100361
   Carral JMC, 2016, GAC SANIT, V30, P333, DOI 10.1016/j.gaceta.2016.04.009
   Duncan MJ, 2019, FRONT PHYSIOL, V10, DOI 10.3389/fphys.2019.00242
   Gaetano A., 2016, Journal of Physical Education and Sport, V16, P1069
   Garcia JM, 2020, J AUTISM DEV DISORD, V50, P1418, DOI 10.1007/s10803-019-04338-w
   Garcia JM, 2020, DISABIL HEALTH J, V13, DOI 10.1016/j.dhjo.2019.100885
   Gil-Campos, 2019, ACTA PEDIAT ESP, V77, P94
   Golden D, 2017, GAMES HEALTH J, V6, P97, DOI 10.1089/g4h.2016.0083
   Gonzalez K, 2017, KOREAN J FAM MED, V38, P111, DOI 10.4082/kjfm.2017.38.3.111
   Haegele JA, 2018, J VISUAL IMPAIR BLIN, V112, P372
   Hauck JL, 2016, FRONT PUBLIC HEALTH, V4, DOI 10.3389/fpubh.2016.00206
   Healy S, 2019, J DEV PHYS DISABIL, V31, P313, DOI 10.1007/s10882-018-9642-9
   Hidding LM, 2018, SPORTS MED, V48, P2797, DOI 10.1007/s40279-018-0987-0
   Hill AP, 2015, PEDIATRICS, V136, P1051, DOI 10.1542/peds.2015-1437
   Hinckson EA, 2013, RES DEV DISABIL, V34, P1170, DOI 10.1016/j.ridd.2012.12.006
   Jones RA, 2017, PLOS ONE, V12, DOI 10.1371/journal.pone.0172482
   Liberati A, 2009, PLOS MED, V6, DOI 10.1371/journal.pmed.1000100
   Liberati A, 2009, BMJ-BRIT MED J, V339, DOI [10.1136/bmj.b2700, 10.7326/0003-4819-151-4-200908180-00136]
   Liu T., 2016, INT J SCH HLTH, V3, P17, DOI DOI 10.17795/INTJSH-28674
   Memari AH, 2013, PEDIATR OBES, V8, P150, DOI 10.1111/j.2047-6310.2012.00101.x
   Memari AH, 2017, RES AUTISM SPECT DIS, V33, P21, DOI 10.1016/j.rasd.2016.10.001
   Memari AH, 2015, NEUROL RES INT, V2015, DOI 10.1155/2015/531906
   Montoye AHK, 2018, BRIT J SPORT MED, V52, P1507, DOI 10.1136/bjsports-2015-095947
   Must A, 2015, J PHYS ACT HEALTH, V12, P529, DOI 10.1123/jpah.2013-0271
   Nalbant, 2018, J ED TRAINING STUDIE, V6, P255, DOI 10.11114/jets.v6i12.3789
   Oreskovic NM, 2020, DEV NEUROREHABIL, V23, P59, DOI 10.1080/17518423.2019.1646343
   Pan CY, 2008, J AUTISM DEV DISORD, V38, P1292, DOI 10.1007/s10803-007-0518-6
   Pan CY, 2017, AUTISM, V21, P190, DOI 10.1177/1362361316633562
   Plasqui G, 2007, OBESITY, V15, P2371, DOI 10.1038/oby.2007.281
   Rissardi Geiza da Graça Leite, 2018, Int. J. Cardiovasc. Sci., V31, P594, DOI 10.5935/2359-4802.20180064
   Srinivasan SM, 2014, PHYS THER, V94, P875, DOI 10.2522/ptj.20130157
   Tyler Kiley, 2014, Autism Res Treat, V2014, P312163, DOI 10.1155/2014/312163
   Vanhelst J, 2012, BMC MED RES METHODOL, V12, DOI 10.1186/1471-2288-12-26
   Voss C, 2017, PLOS ONE, V12, DOI 10.1371/journal.pone.0175806
   Woodman AC, 2018, J CLIN MED, V7, DOI 10.3390/jcm7030038
   World Health Organization, PHYS ACTIVITY
   Yu CCW, 2018, BMC PSYCHIATRY, V18, DOI 10.1186/s12888-018-1635-9
NR 41
TC 0
Z9 0
U1 5
U2 7
PU MDPI
PI BASEL
PA ST ALBAN-ANLAGE 66, CH-4052 BASEL, SWITZERLAND
EI 1660-4601
J9 INT J ENV RES PUB HE
JI Int. J. Environ. Res. Public Health
PD MAY
PY 2021
VL 18
IS 9
AR 4913
DI 10.3390/ijerph18094913
PG 14
WC Environmental Sciences; Public, Environmental & Occupational Health
WE Science Citation Index Expanded (SCI-EXPANDED); Social Science Citation Index (SSCI)
SC Environmental Sciences & Ecology; Public, Environmental & Occupational
   Health
GA SB8RO
UT WOS:000650254400001
PM 34063023
OA gold, Green Published
DA 2022-03-20
ER

PT J
AU Bitsika, V
   Sharpley, CF
AF Bitsika, Vicki
   Sharpley, Christopher F.
TI Understanding, Experiences, and Reactions to Bullying Experiences in
   Boys with an Autism Spectrum Disorder
SO JOURNAL OF DEVELOPMENTAL AND PHYSICAL DISABILITIES
LA English
DT Article
DE ASD; Boys; School; Bullying
ID CHILDREN; HEALTH; INCLUSION; PARENTS; STRESS; VICTIMIZATION;
   PERSPECTIVES; ADOLESCENTS; FRIENDSHIP; SYMPTOMS
AB Most previous studies of bullying in young people with an Autism Spectrum Disorder (ASD) have relied on data from adults' rather than the person with an ASD themselves, thus limiting our understanding of the bullying experience from the child's perspective. To investigate this issue, 48 high-functioning boys with an ASD, and their mothers, completed an online questionnaire about various aspects of bullying. There were some minor discrepancies between mothers' and their sons' reported frequency of bullying. Boys demonstrated an understanding of the behaviour that constitutes bullying that was consistent with the wider literature, enhancing the validity of their responses about their experiences. Sources of bullying included friends, and bullying mostly occurred in the playground. These boys had ineffective coping strategies for bullying, and many reported significant physical and emotional negative reactions. Many boys found that telling adults made their bullying experiences worse, and most kept their bullying experiences to themselves until they reached home, then adopting a range of negative (tantrums) and positive (staying alone to calm down) behaviours. Unfortunately, over half of these boys sought to absent themselves from school as their preferred method for coping with their bullying experiences. These findings have major implications for interventions within schools to reduce bullying and to provide access to learning and social activities.
C1 [Bitsika, Vicki; Sharpley, Christopher F.] Bond Univ, Ctr Autism Spectrum Disorders, Gold Coast, Qld, Australia.
   [Sharpley, Christopher F.] Univ New England, Brain Behav Res Grp, Armidale, NSW, Australia.
RP Sharpley, CF (通讯作者)，Univ New England, Brain Behav Res Grp, Armidale, NSW, Australia.
EM csharpl3@une.edu.au
OI Bitsika, Vicki/0000-0003-2518-6684; Sharpley,
   Christopher/0000-0001-7922-4848
CR APA, 2013, DIAGN STAT MAN MENT
   ATLAS R, 1997, OBSERVATIONS BULLYIN
   Bauminger N, 2000, CHILD DEV, V71, P447, DOI 10.1111/1467-8624.00156
   Bejerot S, 2009, PSYCHOPATHOLOGY, V42, P170, DOI 10.1159/000207459
   Cappadocia MC, 2012, J AUTISM DEV DISORD, V42, P266, DOI 10.1007/s10803-011-1241-x
   Carter S, 2009, COMPR CHILD ADOLES N, V32, P145, DOI 10.1080/01460860903062782
   Due P, 2005, EUR J PUBLIC HEALTH, V15, P128, DOI 10.1093/eurpub/cki105
   Fried S., 1996, BULLIES VICTIMS HELP
   Gallagher PA, 2000, EDUC TRAIN MENT RET, V35, P135
   Hansen AM, 2006, J PSYCHOSOM RES, V60, P63, DOI 10.1016/j.jpsychores.2005.06.078
   Haq I., 2004, MEDICINE, V32, P61, DOI DOI 10.1383/MEDC.32.8.61.43165
   Hoover John H., 1992, SCHOOL PSYCHOL INT, V13, P5, DOI DOI 10.1177/0143034392131001
   Little Liza, 2002, Issues Compr Pediatr Nurs, V25, P43, DOI 10.1080/014608602753504847
   Ochs E, 2001, SOC DEV, V10, P399, DOI 10.1111/1467-9507.00172
   Olweus D, 1993, BULLYING SCH WHAT WE
   Pepler D., 2002, PEACEBUILDER, V2, P9
   Rieffe C, 2012, EUR J DEV PSYCHOL, V9, P351, DOI 10.1080/17405629.2012.680302
   Rowley E, 2012, RES AUTISM SPECT DIS, V6, P1126, DOI 10.1016/j.rasd.2012.03.004
   Sweeting H, 1998, ARCH DIS CHILD, V78, P427, DOI 10.1136/adc.78.5.427
   Symes W, 2010, SCHOOL PSYCHOL INT, V31, P478, DOI 10.1177/0143034310382496
   Tennant C, 2002, AUST NZ J PSYCHIAT, V36, P173, DOI 10.1046/j.1440-1614.2002.01007.x
   Thoits PA, 2010, J HEALTH SOC BEHAV, V51, pS41, DOI 10.1177/0022146510383499
   Twyman KA, 2010, J DEV BEHAV PEDIATR, V31, P1, DOI 10.1097/DBP.0b013e3181c828c8
   van Roekel E, 2010, J AUTISM DEV DISORD, V40, P63, DOI 10.1007/s10803-009-0832-2
   Walker LS, 2001, J CONSULT CLIN PSYCH, V69, P85, DOI 10.1037//0022-006X.69.1.85
   Zablotsky B, 2012, BEHAV DISORDERS, V37, P179
NR 26
TC 30
Z9 30
U1 1
U2 43
PU SPRINGER/PLENUM PUBLISHERS
PI NEW YORK
PA 233 SPRING ST, NEW YORK, NY 10013 USA
SN 1056-263X
EI 1573-3580
J9 J DEV PHYS DISABIL
JI J. Dev. Phys. Disabil.
PD DEC
PY 2014
VL 26
IS 6
BP 747
EP 761
DI 10.1007/s10882-014-9393-1
PG 15
WC Education, Special; Psychology, Developmental; Rehabilitation
WE Social Science Citation Index (SSCI)
SC Education & Educational Research; Psychology; Rehabilitation
GA AT0AA
UT WOS:000344598100007
DA 2022-03-20
ER

PT J
AU Haegele, JA
   Zhu, XH
   Bennett, HJ
AF Haegele, Justin A.
   Zhu, Xihe
   Bennett, Hunter J.
TI Accelerometer measured physical activity among youth with autism and
   age, sex, and body mass index matched peers: A preliminary study
SO DISABILITY AND HEALTH JOURNAL
LA English
DT Article
DE Adolescent; MVPA; Autism spectrum disorder; Health; Light physical
   activity
ID SPECTRUM DISORDERS; CHILDREN; ADOLESCENTS; BARRIERS
AB Background: While research has examined physical activity differences between youth with autism spectrum disorder (ASD) and neurotypical peers, they largely do not consider demographic or anthropomorphic variables when recruiting comparison group participants. Objective: The purpose of this preliminary study was to compare light physical activity (LPA) and moderate-to-vigorous physical activity (MVPA) between youth with ASD and age, sex, and body mass index (BMI) matched neurotypical peers from the same geographic region. Method: A sample of 36 participants, including youth aged 13-17 with ASD and age, sex, and BMImatched neurotypical youth recruited from the same geographic location. Demographic information was obtained via parent report, and physical activity was measured using the ActiGraph GT3x accelerometer. Participants wore monitors for seven consecutive days during waking hours. Descriptive analyses were conducted for participant demographics, LPA, and MVPA, and paired-sample t-tests were employed to examine differences in LPA and MVPA between youth with ASD and age, sex, and BMImatched neurotypical peers. Results: Youth with ASD and their age, BMI, and sex matched neurotypical peers demonstrated no significant difference in average daily LPA (201.36 +/- 63.50 v. 172.30 +/- 54.98) or MVPA (33.54 +/- 17.07 v. 37.63 +/- 19.94). Conclusions: Results indicate that youth with ASD did not engage in significantly less MVPA than age, sex, and BMI-matched peers from the same geographic location. Not finding clear distinctions between youth with ASD and neurotypical peers in this study suggest that variability in other social or environmental factors may play a larger role in influencing MVPA than ASD itself. (c) 2021 Elsevier Inc. All rights reserved.
C1 [Haegele, Justin A.; Zhu, Xihe; Bennett, Hunter J.] Old Dominion Univ, Norfolk, VA 23529 USA.
RP Haegele, JA (通讯作者)，2009 Student Recreat Ctr, Norfolk, VA 23529 USA.
EM jhaegele@odu.edu
FU Jeffress Trust Awards Program in Interdisciplinary Research [190414,
   190738]
FX This work was supported by the Jeffress Trust Awards Program in
   Interdisciplinary Research (Grant #190414, 190738).
CR [Anonymous], IN PRESS
   APA, 2013, DIAGNOSTIC STAT MAN, DOI DOI 10.1176/APPI.BOOKS.9780890425596.DSM10
   Bandini LG, 2013, AUTISM, V17, P44, DOI 10.1177/1362361312437416
   Evenson KR, 2008, J SPORT SCI, V26, P1557, DOI 10.1080/02640410802334196
   Gallotta MC, 2015, SCAND J MED SCI SPOR, V25, pe331, DOI 10.1111/sms.12310
   Hauck JL, 2016, FRONT PUBLIC HEALTH, V4, DOI 10.3389/fpubh.2016.00206
   Healy S, 2020, J AUTISM DEV DISORD, V50, P1572, DOI 10.1007/s10803-018-3818-0
   Healy S, 2019, AUTISM, V23, P1046, DOI 10.1177/1362361318791817
   Healy S, 2017, J AUTISM DEV DISORD, V47, P49, DOI 10.1007/s10803-016-2920-4
   Jones RA, 2017, PLOS ONE, V12, DOI 10.1371/journal.pone.0172482
   Liang X, 2020, PREV MED REP, V19, DOI 10.1016/j.pmedr.2020.101147
   Macdonald Megan, 2011, BMC Res Notes, V4, P422, DOI 10.1186/1756-0500-4-422
   Maenner MJ, 2020, MMWR SURVEILL SUMM, V69, P1, DOI 10.15585/mmwr.ss6904a1
   Memari AH, 2013, PEDIATR OBES, V8, P150, DOI 10.1111/j.2047-6310.2012.00101.x
   Must A, 2015, J PHYS ACT HEALTH, V12, P529, DOI 10.1123/jpah.2013-0271
   Myers CA, 2016, PREV MED, V93, P21, DOI 10.1016/j.ypmed.2016.09.009
   Pan CY, 2016, PHYS THER, V96, P511, DOI 10.2522/ptj.20140353
   Poitras VJ, 2016, APPL PHYSIOL NUTR ME, V41, pS197, DOI 10.1139/apnm-2015-0663
   Sandt DDR, 2005, ADAPT PHYS ACT Q, V22, P146, DOI 10.1123/apaq.22.2.146
   Srinivasan SM, 2014, PHYS THER, V94, P875, DOI 10.2522/ptj.20130157
   Stanish H, 2015, ADAPT PHYS ACT Q, V32, P302, DOI 10.1123/APAQ.2015-0038
   Tremblay MS, 2016, APPL PHYSIOL NUTR ME, V41, pS311, DOI [10.1139/apnm-2016-0151, 10.1139/apnm-2016-0203]
   WHO, 2011, GLOBAL RECOMMENDATIO
NR 23
TC 0
Z9 0
U1 2
U2 2
PU ELSEVIER SCIENCE INC
PI NEW YORK
PA STE 800, 230 PARK AVE, NEW YORK, NY 10169 USA
SN 1936-6574
EI 1876-7583
J9 DISABIL HEALTH J
JI Disabil. Health J.
PD JUL
PY 2021
VL 14
IS 3
AR 101102
DI 10.1016/j.dhjo.2021.101102
EA JUL 2021
PG 5
WC Health Care Sciences & Services; Health Policy & Services; Public,
   Environmental & Occupational Health; Rehabilitation
WE Science Citation Index Expanded (SCI-EXPANDED); Social Science Citation Index (SSCI)
SC Health Care Sciences & Services; Public, Environmental & Occupational
   Health; Rehabilitation
GA TR9OV
UT WOS:000679288800028
PM 33820718
DA 2022-03-20
ER

PT J
AU Garcia, JM
   Cathy, BS
   Garcia, AV
   Shurack, R
   Brazendale, K
   Leahy, N
   Fukuda, D
   Lawrence, S
AF Garcia, Jeanette M.
   Cathy, Braden S.
   Garcia, Ana, V
   Shurack, Riley
   Brazendale, Keith
   Leahy, Nicholas
   Fukuda, David
   Lawrence, Shawn
TI Transition of a Judo Program from In-Person to Remote Delivery During
   COVID-19 for Youth with Autism Spectrum Disorder
SO ADVANCES IN NEURODEVELOPMENTAL DISORDERS
LA English
DT Article
DE Coronavirus; Autism; Adolescents; Physical activity; Online
ID PHYSICAL-ACTIVITY; PARTICIPATION; ADOLESCENTS
AB Objectives To examine the feasibility of a remote judo program for high school students with autism spectrum disorder (ASD) during the COVID-19 pandemic. Methods Nine high school students with ASD had been participating in an in-person judo program that transitioned to a livestream format once the stay-at-home orders were mandated. The students completed surveys regarding their experience with the remote sessions. Their classroom teacher completed a semi-structured interview regarding the advantages and disadvantages of the remote format. Results Eight out of the nine students attended 92% of the remote classes. All nine students reported feeling satisfied with the remote judo sessions. Reported benefits of the remote format included the structured routine during the pandemic and the opportunity for physical activity. Disadvantages included a lack of space and lack of one-on-one instruction. Conclusions The remote judo program appeared to be both feasible and acceptable for youth with ASD.
C1 [Garcia, Jeanette M.; Cathy, Braden S.; Shurack, Riley; Brazendale, Keith] Univ Cent Florida, Coll Hlth Profess & Sci, Dept Hlth Sci, Orlando, FL 32816 USA.
   [Garcia, Ana, V] Univ Cent Florida, Coll Sci, Dept Psychol, Orlando, FL 32816 USA.
   [Leahy, Nicholas; Fukuda, David] Univ Cent Florida, Coll Hlth Profess & Sci, Sch Kinesiol & Phys Therapy, Orlando, FL 32816 USA.
   [Lawrence, Shawn] Univ Cent Florida, Coll Community Innovat & Educ, Sch Social Work, Orlando, FL 32816 USA.
RP Garcia, JM (通讯作者)，Univ Cent Florida, Coll Hlth Profess & Sci, Dept Hlth Sci, Orlando, FL 32816 USA.
EM Jeanette.garcia@ucf.edu
RI Fukuda, David/F-4507-2014; Brazendale, Keith/ABB-1965-2021
OI Fukuda, David/0000-0002-4299-7764; 
CR Bell A, 2016, THER RECREAT J, V50, P176, DOI 10.18666/TRJ-2016-V50-I2-7287
   Brazendale K, 2021, J AUTISM DEV DISORD, V51, P734, DOI 10.1007/s10803-020-04566-5
   Bremer E, 2016, AUTISM, V20, P899, DOI 10.1177/1362361315616002
   Brown DM, 2020, AUTISM, V24, P1783, DOI 10.1177/1362361320922658
   Chen PJ, 2020, J SPORT HEALTH SCI, V9, P103, DOI 10.1016/j.jshs.2020.02.001
   Esenturk OK, 2021, INT J DEV DISABIL, V67, P446, DOI 10.1080/20473869.2020.1769333
   Garcia JM, 2020, J AUTISM DEV DISORD, V50, P1418, DOI 10.1007/s10803-019-04338-w
   Gregor S, 2018, RES AUTISM SPECT DIS, V48, P53, DOI 10.1016/j.rasd.2018.01.007
   Healy S, 2018, AUTISM RES, V11, P818, DOI 10.1002/aur.1955
   Moore SA, 2020, INT J BEHAV NUTR PHY, V17, DOI 10.1186/s12966-020-00987-8
   Narzisi A, 2020, BRAIN SCI, V10, DOI 10.3390/brainsci10040207
   Porter AL, 2014, AM J PHARM EDUC, V78, DOI 10.5688/ajpe78596
   Rivera P, 2020, CHILD PSYCHIAT HUM D, V51, P734, DOI 10.1007/s10578-020-00994-7
   Sam AM, 2020, J AUTISM DEV DISORD, V50, P1931, DOI 10.1007/s10803-019-03945-x
   Yarimkaya E, 2020, INT J DEV DISABIL, DOI 10.1080/20473869.2020.1756115
NR 15
TC 2
Z9 2
U1 0
U2 1
PU SPRINGERNATURE
PI LONDON
PA CAMPUS, 4 CRINAN ST, LONDON, N1 9XW, ENGLAND
SN 2366-7532
EI 2366-7540
J9 ADV NEURODEV DISORD
JI Adv. Neurodev. Disord.
PD JUN
PY 2021
VL 5
IS 2
BP 227
EP 232
DI 10.1007/s41252-021-00198-7
EA MAR 2021
PG 6
WC Education, Special; Psychology, Developmental; Rehabilitation
WE Emerging Sources Citation Index (ESCI)
SC Education & Educational Research; Psychology; Rehabilitation
GA RW9IH
UT WOS:000626987100001
PM 33718591
OA Bronze, Green Published
DA 2022-03-20
ER

PT J
AU Lourenco, C
   Esteves, D
AF Lourenco, Carla
   Esteves, Dulce
TI Parental perceptions of physical activity benefits for children with
   autism spectrum disorders
SO JOURNAL OF HUMAN SPORT AND EXERCISE
LA English
DT Article
DE Autism spectrum disorders; Physical activity programs; Parents
   perceptions; Physical activity information sources
AB Physical activity (PA) programs are very valuable for children with autism spectrum disorders (ASD). Parental perceptions of physical activity benefits may influence children's behaviours. The purpose of this study was to investigate (1) parents' perceptions about their knowledge regarding the benefits of PA programs; (2) the perceived need of more PA programs addressed to ASD and (3) information sources used to obtain PA information. Participants were made up of nine parents from families with one child with ASD whose ages ranged from 4 to 10. Using a questionnaire, applied in interview form, we evaluate parental beliefs on the importance of PA. Results show that 77.8% of interviewed parents consider knowing the benefits that PA brings to their children. 44.4% of parents consider having enough information about PA, and 88.9% want to have more information about the adequate PA program to ASD children. Most parents receive PA information by ASD Associations and sport professionals. Results show that medical personnel do not emphasise the need of PA-based therapy to ASD children. In spite of the generalization of new communications tools, parents do not use the Internet nor Online social media to get information on PA programs to ASD children. In order to promote PA among ASD children, parents' involvement is crucial. Parents must acknowledge not only the effective benefits of PA programs to ASD children, but also to have proper information regarding the adequate program their specific child.
C1 [Lourenco, Carla; Esteves, Dulce] Univ Beira Interior, Covilha, Portugal.
   [Lourenco, Carla; Esteves, Dulce] Res Ctr Sports Sci Hlth Sci & Human Dev CIDESD, Vila Real, Portugal.
   [Lourenco, Carla] Ctr Studies Educ Technol & Hlth CI & DETS, Viseu, Portugal.
RP Lourenco, C (通讯作者)，Univ Beira Interior, Covilha, Portugal.
EM ccvl@ubi.pt
RI Esteves, Dulce/U-8023-2018
OI Esteves, Dulce/0000-0002-6368-2577
CR Bremer E, 2016, AUTISM, V20, P899, DOI 10.1177/1362361315616002
   Healy S, 2018, RES DEV DISABIL, V83, P160, DOI 10.1016/j.ridd.2018.08.014
   Pinheiro P., 2012, ELECT J INFORM SYSTE, V14, P122
   Pitchford EA, 2016, AJIDD-AM J INTELLECT, V121, P25, DOI 10.1352/1944-7558-121.1.25
NR 4
TC 0
Z9 0
U1 0
U2 0
PU UNIV ALICANTE
PI ALICANTE
PA APARTADO DE CORREOS 99, ALICANTE, 3080, SPAIN
SN 1988-5202
J9 J HUM SPORT EXERC
JI J. Hum. Sport Exerc.
PY 2019
VL 14
SU S
BP S1205
EP S1208
PG 4
WC Sport Sciences
WE Emerging Sources Citation Index (ESCI)
SC Sport Sciences
GA VK3WF
UT WOS:000685988000008
DA 2022-03-20
ER

PT J
AU Levy, SE
   Pinto-Martin, JA
   Bradley, CB
   Chittams, J
   Johnson, SL
   Pandey, J
   Pomykacz, A
   Ramirez, A
   Reynolds, A
   Rubenstein, E
   Schieve, LA
   Shapira, SK
   Thompson, A
   Young, L
   Kral, TVE
AF Levy, Susan E.
   Pinto-Martin, Jennifer A.
   Bradley, Chyrise B.
   Chittams, Jesse
   Johnson, Susan L.
   Pandey, Juhi
   Pomykacz, Alison
   Ramirez, AnnJosette
   Reynolds, Ann
   Rubenstein, Eric
   Schieve, Laura A.
   Shapira, Stuart K.
   Thompson, Aleda
   Young, Lisa
   Kral, Tanja V. E.
TI Relationship of Weight Outcomes, Co-Occurring Conditions, and Severity
   of Autism Spectrum Disorder in the Study to Explore Early Development
SO JOURNAL OF PEDIATRICS
LA English
DT Article
ID EARLY DEVELOPMENT SEED; LARGE CLINICAL-SAMPLE; UNITED-STATES; SEDENTARY
   BEHAVIORS; OBESITY PREVALENCE; PHYSICAL-ACTIVITY; FOOD SELECTIVITY;
   YOUNG-CHILDREN; OVERWEIGHT; DISABILITIES
AB Objective To assess contributing factors to increased obesity risk, by comparing children with autism spectrum disorder (ASD), developmental delays/disorders, and general population controls in weight status, and to examine associations between weight status and presence of co-occurring medical, behavioral, developmental, or psychiatric conditions across groups and ASD severity among children with ASD.
   Study design The Study to Explore Early Development is a multisite cross-sectional study of children, 2-5 years of age, classified as children with ASD (n = 668), children with developmental delays/disorders (n = 914), or general population controls (n = 884). Using an observational cohort design, we compared the 3 groups. Children's heights and weights were measured during a clinical visit. Co-occurring conditions (medical, behavioral, developmental/psychiatric) were derived from medical records, interviews, and questionnaires. ASD severity was measured by the Ohio State University Global Severity Scale for Autism.
   Results The odds of overweight/obesity were 1.57 times (95% CI 1.24-2.00) higher in children with ASD than general population controls and 1.38 times (95% CI 1.10-1.72) higher in children with developmental delays/disorders than general population controls. The aORs were elevated for children with ASD after controlling for child co-occurring conditions (ASD vs general population controls: aOR = 1.51; 95% CI 1.14-2.00). Among children with ASD, those with severe ASD symptoms were 1.7 times (95% CI 1.1-2.8) more likely to be classified as overweight/obese compared with children with mild ASD symptoms.
   Conclusions Prevention of excess weight gain in children with ASD, especially those with severe symptoms, and in children with developmental delays/disorders represents an important target for intervention.
C1 [Levy, Susan E.; Pandey, Juhi; Pomykacz, Alison] Childrens Hosp Philadelphia, Ctr Autism Res, Philadelphia, PA 19104 USA.
   [Levy, Susan E.] Univ Penn, Dept Pediat, Philadelphia, PA 19104 USA.
   [Pinto-Martin, Jennifer A.; Young, Lisa; Kral, Tanja V. E.] Univ Penn, Sch Nursing, Dept Biobehav Hlth Sci, Philadelphia, PA 19104 USA.
   [Bradley, Chyrise B.] Univ N Carolina, Gillings Sch Publ Hlth, Dept Epidemiol, Chapel Hill, NC 27515 USA.
   [Chittams, Jesse; Thompson, Aleda] Univ Penn, Sch Nursing, Off Nursing Res, Philadelphia, PA 19104 USA.
   [Johnson, Susan L.] Univ Colorado, Sch Med, Dept Pediat, Sect Nutr, Aurora, CO USA.
   [Ramirez, AnnJosette] Thomas Jefferson Univ, Dept Epidemiol, Philadelphia, PA 19107 USA.
   [Reynolds, Ann] Univ Colorado, Sch Med, Dept Pediat, Aurora, CO USA.
   [Rubenstein, Eric] Waisman Ctr Mental Retardat & Human Dev, Madison, WI USA.
   [Rubenstein, Eric] Univ Wisconsin, Madison, WI USA.
   [Schieve, Laura A.; Shapira, Stuart K.] Ctr Dis Control & Prevent, Natl Ctr Birth Defects & Dev Disabil, Atlanta, GA USA.
RP Levy, SE (通讯作者)，Childrens Hosp Philadelphia, Ctr Autism Res, Philadelphia, PA 19104 USA.; Levy, SE (通讯作者)，Univ Penn, Dept Pediat, Philadelphia, PA 19104 USA.
OI Levy, Susan/0000-0001-5204-5655; Rubenstein, Eric/0000-0002-9146-4497
FU Center for Disease Control and Prevention (Colorado Department of Public
   Health) [U10DD000180]; Center for Disease Control and Prevention (Kaiser
   Foundation Research Institute) [U10DD000181]; Center for Disease Control
   and Prevention (University of Pennsylvania) [U10DD000182]; Center for
   Disease Control and Prevention (Johns Hopkins University) [U10DD000183];
   Center for Disease Control and Prevention (University of North Carolina
   at Chapel Hill) [U10DD000184]; Center for Disease Control and Prevention
   (Michigan State University) [U10DD000498]; National Center on Birth
   Defects and Developmental DisabilitiesUnited States Department of Health
   & Human ServicesCenters for Disease Control & Prevention - USA
   [U01DD001210] Funding Source: NIH RePORTER
FX Supported by Centers for Disease Control and Prevention Cooperative
   Agreement Numbers U10DD000180 (Colorado Department of Public Health);
   U10DD000181 (Kaiser Foundation Research Institute [CA]); U10DD000182
   (University of Pennsylvania); U10DD000183 (Johns Hopkins University);
   U10DD000184 (University of North Carolina at Chapel Hill); and
   U10DD000498 (Michigan State University). The authors declare no
   conflicts of interest.
CR Achenbach T M, 2000, Pediatr Rev, V21, P265, DOI 10.1542/pir.21-8-265
   Bandini L, 2015, DISABIL HEALTH J, V8, P309, DOI 10.1016/j.dhjo.2015.04.005
   Bandini LG, 2010, J PEDIATR-US, V157, P259, DOI 10.1016/j.jpeds.2010.02.013
   Barnhill K, 2017, J HUM NUTR DIET, V30, P59, DOI 10.1111/jhn.12396
   Bradley CB, 2018, AM J EPIDEMIOL, V187, P592, DOI 10.1093/aje/kwx262
   Broder-Fingert S, 2014, ACAD PEDIATR, V14, P408, DOI 10.1016/j.acap.2014.04.004
   Centers for Disease Control and Prevention, SAS PROGR 2000 CDC G
   Choque Olsson N, 2014, J AUTISM DEV DISORD, V44, P1773, DOI 10.1007/s10803-013-2029-y
   Corvey K, 2016, MATERN CHILD HLTH J, V20, P466, DOI 10.1007/s10995-015-1844-5
   Criado KK, 2018, AUTISM, V22, P450, DOI 10.1177/1362361316683888
   de Vinck-Baroody O, 2015, ACAD PEDIATR, V15, P396, DOI 10.1016/j.acap.2015.03.008
   Dev DA, 2013, CHILD OBES, V9, P399, DOI 10.1089/chi.2012.0150
   DiGuiseppi CG, 2016, DISABIL HEALTH J, V9, P544, DOI 10.1016/j.dhjo.2016.01.005
   Egan AM, 2013, CHILD OBES, V9, P125, DOI 10.1089/chi.2012.0028
   Evans EW, 2012, RES AUTISM SPECT DIS, V6, P399, DOI 10.1016/j.rasd.2011.06.014
   Gotham K, 2007, J AUTISM DEV DISORD, V37, P613, DOI 10.1007/s10803-006-0280-1
   Gotham K, 2009, J AUTISM DEV DISORD, V39, P693, DOI 10.1007/s10803-008-0674-3
   Granich J, 2016, AUTISM, V20, P916, DOI 10.1177/1362361315616345
   Hill AP, 2015, PEDIATRICS, V136, P1051, DOI 10.1542/peds.2015-1437
   Ho H. H., 1997, FOCUS AUTISM DEV DIS, V12, P187, DOI DOI 10.1177/108835769701200308
   Hubbard KL, 2014, J ACAD NUTR DIET, V114, P1981, DOI 10.1016/j.jand.2014.04.017
   Kumar S, 2017, MAYO CLIN PROC, V92, P251, DOI 10.1016/j.mayocp.2016.09.017
   Ladino LD, 2014, EPILEPTIC DISORD, V16, P343, DOI 10.1684/epd.2014.0677
   Lawson LM, 2016, AM J OCCUP THER, V70, DOI 10.5014/ajot.2016.021535
   Lord C., 2012, AUTISM DIAGNOSTIC OB, VSecond
   McCoy SM, 2016, J AUTISM DEV DISORD, V46, P2317, DOI 10.1007/s10803-016-2762-0
   Must A, 2017, CHILD OBES, V13, P25, DOI 10.1089/chi.2016.0079
   Ogden CL, 2002, PEDIATRICS, V109, P45, DOI 10.1542/peds.109.1.45
   Ogden CL, 2016, JAMA-J AM MED ASSOC, V315, P2292, DOI 10.1001/jama.2016.6361
   Ogden CL, 2014, JAMA-J AM MED ASSOC, V311, P806, DOI 10.1001/jama.2014.732
   Pan CC, 2016, RES DEV DISABIL, V53-54, P305, DOI 10.1016/j.ridd.2016.02.018
   Phillips KL, 2014, MATERN CHILD HLTH J, V18, P1964, DOI 10.1007/s10995-014-1442-y
   Research Units on Pediatric Psychopharmacology Autism, 2005, OSU RES UN PED PSYCH
   Rutter M, 2003, SCQ SOCIAL COMMUNICA
   Rutter M., 2003, AUTISM DIAGNOSTIC IN
   Scahill L, 2016, J AM ACAD CHILD PSY, V55, P415, DOI 10.1016/j.jaac.2016.02.016
   Schendel DE, 2012, J AUTISM DEV DISORD, V42, P2121, DOI 10.1007/s10803-012-1461-8
   Schmitt L., 2008, Topics in Clinical Nutrition, V23, P23
   Schreck KA, 2006, RES DEV DISABIL, V27, P353, DOI 10.1016/j.ridd.2005.03.005
   Segal M, 2016, DISABIL HEALTH J, V9, P392, DOI 10.1016/j.dhjo.2015.12.003
   The Ohio State University (OSU) Research Unit on Pediatric Psychopharmacology, 2005, OSU AUT RAT SCAL OAR
   U.S. Census Bureau, 2015, POV THRESH SIZ FAM N
   Wiggins LD, 2019, J AUTISM DEV DISORD, V49, P2999, DOI 10.1007/s10803-017-3072-x
   Wiggins LD, 2015, J AUTISM DEV DISORD, V45, P1271, DOI 10.1007/s10803-014-2287-3
   Zuckerman KE, 2014, J AUTISM DEV DISORD, V44, P1708, DOI 10.1007/s10803-014-2050-9
NR 45
TC 11
Z9 12
U1 1
U2 20
PU MOSBY-ELSEVIER
PI NEW YORK
PA 360 PARK AVENUE SOUTH, NEW YORK, NY 10010-1710 USA
SN 0022-3476
EI 1097-6833
J9 J PEDIATR-US
JI J. Pediatr.
PD FEB
PY 2019
VL 205
BP 202
EP 209
DI 10.1016/j.jpeds.2018.09.003
PG 8
WC Pediatrics
WE Science Citation Index Expanded (SCI-EXPANDED); Social Science Citation Index (SSCI)
SC Pediatrics
GA HI4SD
UT WOS:000456440200034
PM 30314662
OA Green Accepted
DA 2022-03-20
ER

PT J
AU Liu, T
   Kelly, J
   Davis, L
   Zamora, K
AF Liu, Ting
   Kelly, Julie
   Davis, Lyndsay
   Zamora, Krystal
TI Nutrition, BMI and Motor Competence in Children with Autism Spectrum
   Disorder
SO MEDICINA-LITHUANIA
LA English
DT Article
DE autism; children; nutrition knowledge; body weight; developmental
   disorder
ID FUNDAMENTAL MOVEMENT SKILLS; PHYSICAL-ACTIVITY; FOOD SELECTIVITY;
   SEDENTARY BEHAVIOR; OBESE CHILDREN; WEIGHT STATUS; KNOWLEDGE;
   ADOLESCENTS; CHILDHOOD; OVERWEIGHT
AB Background and objectives: The purpose of this study was to examine the relationship between motor competence, body mass index (BMI), and nutrition knowledge in children with autism spectrum disorder (ASD). Materials and Methods: Fifty-one children with ASD (five females and 46 males) aged 7-12 participated in the study. The Movement Assessment Battery for Children-2 (MABC-2) was used to examine children's fine and gross motor skill competence; the nutrition knowledge survey assessed children's overall knowledge of food groups and healthful eating; and BMI-for-age determined their weight status. Descriptive analysis and Pearson correlation was used to analyze the relationship between nutrition knowledge, BMI, and motor competence in children with ASD. Results: The majority of children with ASD (82%) showed significant motor delays in MABC-2 assessments. The BMI-for-age percentile data suggested that 20% of participants were obese, 17% were overweight, and 12% were underweight. The nutrition knowledge data indicated that 55% of children scored below 70% on accuracy in the nutrition knowledge survey. Pearson correlation analysis revealed a significant positive relationship between MABC-2 manual dexterity and nutrition knowledge (r = 0.327, p < 0.01), and between MABC-2 balance skills and nutrition knowledge (r = 0.413, p < 0.01). A significant negative relationship was also found between BMI and MABC-2 balance skills (r = -0.325, p < 0.01). Conclusions: The findings of the study suggest that nutrition knowledge and motor competence may be key factors influencing BMI in children with ASD and therefore interventions tackling both sides of the energy balance equation are necessary.
C1 [Liu, Ting; Kelly, Julie; Davis, Lyndsay; Zamora, Krystal] Texas State Univ, Dept Hlth & Human Performance, San Marcos, TX 78666 USA.
RP Liu, T (通讯作者)，Texas State Univ, Dept Hlth & Human Performance, San Marcos, TX 78666 USA.
EM tingliu@txstate.edu; jkelly@saffairs.msstate.edu;
   lyndsaydavis1239@gmail.com; zkrystal73@gmail.com
OI liu, ting/0000-0003-2377-5370
CR Ahearn WH, 2001, J AUTISM DEV DISORD, V31, P505, DOI 10.1023/A:1012221026124
   Alkon A, 2014, BMC PUBLIC HEALTH, V14, DOI 10.1186/1471-2458-14-215
   Association AP, 2013, DIAGNOSTIC STAT MANU, DOI DOI 10.1176/APPI.BOOKS.9780890425596
   Bandini LG, 2013, AUTISM, V17, P44, DOI 10.1177/1362361312437416
   Bandini LG, 2010, J PEDIATR-US, V157, P259, DOI 10.1016/j.jpeds.2010.02.013
   Bryant ES, 2014, EUR J SPORT SCI, V14, P730, DOI 10.1080/17461391.2013.870232
   BURNS CM, 1987, INT J OBESITY, V11, P485
   Carlson AG, 2013, J GENET PSYCHOL, V174, P514, DOI 10.1080/00221325.2012.717122
   Cermak SA, 2010, J AM DIET ASSOC, V110, P238, DOI 10.1016/j.jada.2009.10.032
   Cliff DP, 2009, PEDIATR EXERC SCI, V21, P436, DOI 10.1123/pes.21.4.436
   Curtin C, 2014, HARVARD REV PSYCHIAT, V22, P93, DOI 10.1097/HRP.0000000000000031
   Curtin C, 2010, BMC PEDIATR, V10, DOI 10.1186/1471-2431-10-11
   D'Hondt E, 2014, OBESITY, V22, P1505, DOI 10.1002/oby.20723
   Davison K K, 2001, Obes Rev, V2, P159, DOI 10.1046/j.1467-789x.2001.00036.x
   Dinehart L, 2013, EARLY EDUC DEV, V24, P138, DOI 10.1080/10409289.2011.636729
   Egan AM, 2013, CHILD OBES, V9, P125, DOI 10.1089/chi.2012.0028
   Elbaum B., 1999, EXCEPT PARENT, V29, P92
   Erwin HE, 2008, RES Q EXERCISE SPORT, V79, P495, DOI 10.1080/02701367.2008.10599516
   Francis M, 2010, PUBLIC HEALTH NUTR, V13, P738, DOI 10.1017/S1368980010000182
   Frey GC, 2006, INT J OBESITY, V30, P861, DOI 10.1038/sj.ijo.0803196
   Gase LN, 2014, HEALTH EDUC BEHAV, V41, P431, DOI 10.1177/1090198114529128
   Gower JR, 2010, J AM DIET ASSOC, V110, P452, DOI 10.1016/j.jada.2009.11.017
   Graf C, 2004, INT J OBESITY, V28, P22, DOI 10.1038/sj.ijo.0802428
   Greier K., 2014, PREVALENCE OBESITY M
   Griffiths LJ, 2010, INT J PEDIATR OBES, V5, P282, DOI 10.3109/17477160903473697
   Guo SS, 2002, AM J CLIN NUTR, V76, P653, DOI 10.1093/ajcn/76.3.653
   Henderson S. E., 2009, PHYS OCCUP THER PEDI, V29, P86
   Hinckson EA, 2013, RES DEV DISABIL, V34, P1170, DOI 10.1016/j.ridd.2012.12.006
   Jobling A, 2001, MENT RETARD, V39, P310, DOI 10.1352/0047-6765(2001)039<0310:BSACHE>2.0.CO;2
   Klohe-Lehman DM, 2006, J AM DIET ASSOC, V106, P65, DOI 10.1016/j.jada.2005.09.047
   Kohn M, 2006, J ADOLESCENT HEALTH, V38, P784, DOI 10.1016/j.jadohealth.2006.03.001
   Krebs NF, 2007, PEDIATRICS, V120, pS193, DOI 10.1542/peds.2007-2329D
   Kuczmarski RJ., 2002, VITAL HLTH STAT, V11, P1
   유옥경, 2010, [Journal of the Korean Society of Food Science and Nutrition, 한국식품영양과학회지], V39, P1286
   Liu T., 2014, J CHILD ADOLESC BEHA, V2, P2, DOI [10.4172/2375-4494.1000123, DOI 10.4172/2375-4494.1000123, DOI 10.4172/JCALB.1000123]
   Ludwig DS, 2001, LANCET, V357, P505, DOI 10.1016/S0140-6736(00)04041-1
   Macdonald Megan, 2011, BMC Res Notes, V4, P422, DOI 10.1186/1756-0500-4-422
   Memari AH, 2013, PEDIATR OBES, V8, P150, DOI 10.1111/j.2047-6310.2012.00101.x
   Muehler C., 2006, MO J HLTH PHYS ED RE, V16, P94
   Must A, 1999, INT J OBESITY, V23, pS2, DOI 10.1038/sj.ijo.0800852
   Must A, 2005, INT J OBESITY, V29, pS84, DOI 10.1038/sj.ijo.0803064
   Must A, 2009, INT J OBESITY, V33, pS82, DOI 10.1038/ijo.2009.23
   MUST A, 2005, OBES RES, V13, pA15
   Must A, 2014, AUTISM, V18, P376, DOI 10.1177/1362361313479039
   Obrusnikova I, 2011, J DEV PHYS DISABIL, V23, P195, DOI 10.1007/s10882-010-9215-z
   Ogden CL, 2014, JAMA-J AM MED ASSOC, V311, P806, DOI 10.1001/jama.2014.732
   Osmani A., 2014, SPORT MONT, V12, P89
   Pan CY, 2009, J AUTISM DEV DISORD, V39, P1694, DOI 10.1007/s10803-009-0813-5
   Phillips KL, 2014, MATERN CHILD HLTH J, V18, P1964, DOI 10.1007/s10995-014-1442-y
   Pitetti KH, 2001, ADAPT PHYS ACT Q, V18, P127, DOI 10.1123/apaq.18.2.127
   Poh B K, 2012, Malays J Nutr, V18, P231
   Provost Beth, 2007, Phys Occup Ther Pediatr, V27, P21, DOI 10.1300/J006v27n03_03
   Reinehr T, 2003, NUTR RES, V23, P645, DOI 10.1016/S0271-5317(03)00025-3
   Rimmer JH, 2007, J ADOLESCENT HEALTH, V41, P224, DOI 10.1016/j.jadohealth.2007.05.005
   Rimmer JH, 2008, AM J LIFESTYLE MED, V2, P409, DOI 10.1177/1559827608317397
   Rimmer JH, 2004, AM J PREV MED, V26, P419, DOI 10.1016/j.amepre.2004.02.002
   Rimmer JH, 2000, ARCH PHYS MED REHAB, V81, P182
   Sallis JF, 2006, FUTURE CHILD, V16, P89, DOI 10.1353/foc.2006.0009
   Schreck KA, 2004, J AUTISM DEV DISORD, V34, P433, DOI 10.1023/B:JADD.0000037419.78531.86
   Schreck KA, 2006, RES DEV DISABIL, V27, P353, DOI 10.1016/j.ridd.2005.03.005
   Simpson CG, 2006, TEACH EXCEPT CHILD, V38, P50, DOI 10.1177/004005990603800607
   Srinivasan SM, 2014, PHYS THER, V94, P875, DOI 10.2522/ptj.20130157
   Stankiewicz M, 2014, CENT EUR J PUBL HEAL, V22, P12, DOI 10.21101/cejph.a3813
   Staples KL, 2010, J AUTISM DEV DISORD, V40, P209, DOI 10.1007/s10803-009-0854-9
   Strahan BE, 2013, RES AUTISM SPECT DIS, V7, P1497, DOI 10.1016/j.rasd.2013.09.011
   Tam CS, 2006, INT J OBESITY, V30, P1091, DOI 10.1038/sj.ijo.0803328
   Thakur N, 1999, Fam Med, V31, P122
   Triches RM, 2005, REV SAUDE PUBL, V39, P541, DOI 10.1590/S0034-89102005000400004
   Tyler CV, 2011, AJIDD-AM J INTELLECT, V116, P371, DOI 10.1352/1944-7558-116.5.371
   Wardle J, 2000, APPETITE, V34, P269, DOI 10.1006/appe.1999.0311
   Zuckerman KE, 2014, J AUTISM DEV DISORD, V44, P1708, DOI 10.1007/s10803-014-2050-9
NR 71
TC 9
Z9 12
U1 3
U2 9
PU MDPI
PI BASEL
PA ST ALBAN-ANLAGE 66, CH-4052 BASEL, SWITZERLAND
SN 1010-660X
EI 1648-9144
J9 MEDICINA-LITHUANIA
JI Med. Lith.
PD MAY
PY 2019
VL 55
IS 5
AR 135
DI 10.3390/medicina55050135
PG 12
WC Medicine, General & Internal
WE Science Citation Index Expanded (SCI-EXPANDED)
SC General & Internal Medicine
GA IE9AQ
UT WOS:000472666200020
PM 31096637
OA Green Published, Green Submitted, gold
DA 2022-03-20
ER

PT J
AU Lamb, P
   Firbank, D
   Aldous, D
AF Lamb, Penny
   Firbank, Dianna
   Aldous, David
TI Capturing the world of physical education through the eyes of children
   with autism spectrum disorders
SO SPORT EDUCATION AND SOCIETY
LA English
DT Article
DE Autism spectrum disorders; Physical education; Bourdieu; Informal
   spaces; Pupil voice
ID MASCULINITIES; STUDENTS; REPRODUCTION; FRAMEWORK; MODEL; RUGBY; BOYS; PE
AB The potential benefits of physical education (PE) are universal for all pupils. However, facilitating such benefits in children with autism spectrum disorders (ASD) requires careful planning. This paper reports on a small-scale case study at one school in eastern England, exploring physical education through the eyes of children (n = 5), aged 12-16, with autistic spectrum disorders. Photo-elicitation was adopted as the research tool to accord authority to the voices of the pupils, empowering them to share their feelings towards the subject by capturing significant aspects of physical education. The photographs provided prompts for greater exploration during unstructured interviews. Using the concepts of Bourdieu's reflexive sociology, the paper draws attention to how pupil's embodied dispositions interacted with what may be illustrated as the delimited spaces of the physical education field-physical education changing rooms, physical education corridors, the physical education teacher's office and physical education activities in the development of positive and negative positions and practices. The teacher's office was regarded positively as were activities that provided opportunities for engagement with peers. Opportunities to be heroic, such as scoring a goal for their team or being given an official role were important factors as was the opportunity to engage in some team sports. However, pupils' interaction with the changing rooms and physical education corridors were viewed with trepidation, worry and fear. The paper concludes by highlighting that both positive and negative interactions with the spaces of physical education develop forms of social and symbolic capital shaping the physical education experiences for pupils with ASD. Anticipating barriers presented within these integral fields of physical education space can help in preparing a rich and inclusive experience for pupils with ASD. Teachers may be better informed in providing strategies to facilitate communication and social interaction whilst allowing all pupils to engage positively with physical education.
C1 [Lamb, Penny; Firbank, Dianna; Aldous, David] Univ E Anglia, Sch Educ & Lifelong Learning, Norwich Res Pk, Norwich NR4 7TJ, Norfolk, England.
RP Lamb, P (通讯作者)，Univ E Anglia, Sch Educ & Lifelong Learning, Norwich Res Pk, Norwich NR4 7TJ, Norfolk, England.
EM penny.lamb@uea.ac.uk
CR Aldous D, 2010, SPORT EDUC SOC, V15, P411, DOI 10.1080/13573322.2010.514737
   Allan J., 2000, CAMB J EDUC, V30, P263, DOI DOI 10.1080/713657150
   American Psychiatric Association, 2000, DIAGN STAT MAN MENT
   Attwood T., 2007, COMPLETE GUIDE ASPER
   Bailey K., 2008, AUTISM SPECTRUM DISO, P300
   Banks M., 2001, VISUAL METHODS SOCIA
   Barker DM, 2012, PHYS EDUC SPORT PEDA, V17, P1, DOI 10.1080/17408989.2010.535198
   Baron-Cohen S, 2002, TRENDS COGN SCI, V6, P248, DOI 10.1016/S1364-6613(02)01904-6
   Barton L., 1993, EQUALITY ED PHYS ED, P43
   Berg BL., 1998, QUALITATIVE RES METH
   Berkeley SL, 2001, ADAPT PHYS ACT Q, V18, P405, DOI 10.1123/apaq.18.4.405
   Bishton H, 2011, STUDENT VOICE HANDBOOK: BRIDGING THE ACADEMIC/PRACTITIONER DIVIDE, P169
   BOURDIEU P, 1988, THEOR SOC, V17, P773, DOI 10.1007/BF00162619
   Bourdieu P., 1992, R PONSES
   Bourdieu P., 1992, LOGIC PRACTICE
   Bourdieu Pierre, 1993, SOCIOLOGY QUESTION
   Brace-Govan J, 2007, INT J MARKET RES, V49, P735, DOI 10.1177/147078530704900607
   Bramham P, 2003, SPORT EDUC SOC, V8, P57, DOI 10.1080/1357332032000050060
   Brown D, 2005, SPORT EDUC SOC, V10, P3, DOI 10.1080/135733205298785
   Burchardt T, 2004, DISABIL SOC, V19, P735, DOI 10.1080/0968759042000284213
   Burke C., 2008, DOING VISUAL RES CHI, P23
   Cale L., 2000, EUROPEAN J PHYS ED, V5, P158, DOI [10.1080/1740898000050204, DOI 10.1080/1740898000050204]
   Capel S, 2004, LEARNING TEACH PHYS
   Clark C. D., 1999, VISUAL SOCIOLOGY, V14, P39, DOI DOI 10.1080/14725869908583801
   Clifford NJ, 2003, KEY METHODS GEOGRAPH
   Cohen S, 2007, TARGETING AUTISM: WHAT WE KNOW, DON'T KNOW, AND CAN DO TO HELP YOUNG CHILDREN WITH AUTISM SPECTRUM DISORDERS, 3RD EDITION, P1
   Colley J., 2005, WORKING ASPERGER PUP
   Collier J., 1986, VISUAL ANTHR PHOTOGR
   Connell R, 2008, SPORT EDUC SOC, V13, P131, DOI 10.1080/13573320801957053
   Council of Europe, 2001, EUR SPORTS CHART
   Denzin N.K., 1999, QUAL INQ, V5, P568
   Emmison J. M., 2004, QUALITATIVE RES THEO, P246
   Evans AB, 2015, SPORT EDUC SOC, V20, P741, DOI 10.1080/13573322.2013.808620
   Evans J., 2004, European Physical Education Review, V10, P95, DOI 10.1177/1356336X04042158
   Farrugia S., 2006, FOCUS AUTISM OTHER D, V21, P25, DOI [10.1177/10883576060210010401, DOI 10.1177/10883576060210010401]
   Fitzgerald H., 2003, EUROPEAN J PHYS ED, V8, P175, DOI DOI 10.1080/1740898030080206
   Fitzgerald H., 2005, PHYS EDUC SPORT PEDA, V10, P41, DOI DOI 10.1080/1740898042000334908
   FITZGERALD H, 2003, SUPPORT LEARN, V18, P123, DOI DOI 10.1111/1467-9604.00294
   Fitzgerald H., 2004, CRITICAL INQUIRY PRO, P75
   Fitzgerald H, 2012, SPORT EDUC SOC, V17, P443, DOI 10.1080/13573322.2011.609290
   Gallo-Lopez Loretta, 2012, PLAY BASED INTERVENT
   Ganz J.B, 2007, EXCEPTIONALITY SPECI, V15, P249, DOI [10.1080/09362830701655816, DOI 10.1080/09362830701655816]
   Garrett R, 2006, EUR PHYS EDUC REV, V12, P339, DOI 10.1177/1356336X06069277
   Graham J, 2008, AUTISM DISCRIMINATIO
   Grandin T., 1995, THINKING PICTURES
   Groft-Jones M., 2006, TEACHING ELEMENTARY, V17, P25
   Hamilton-Pope M., 2006, TAHPERD J, V74, P12
   Harper D., 2002, VISUAL STUD, V17, P13, DOI [DOI 10.1080/14725860220137345, 10.1080/14725860220137345]
   HOUSTONWILSON C, 2003, J PHYS ED RECREATION, V74, P40, DOI DOI 10.1080/07303084.2003.10609218
   Hunter L, 2004, SPORT EDUC SOC, V9, P175, DOI 10.1080/1357332042000175863
   Jackson L., 2002, FREAKS GEEKS ASPERGE
   Jansiewicz EM, 2006, J AUTISM DEV DISORD, V36, P613, DOI 10.1007/s10803-006-0109-y
   Johnson R., 2004, PRACTICE CULTURAL ST
   Keller C, 2008, QUAL HEALTH RES, V18, P428, DOI 10.1177/1049732307313615
   Kershaw P., 2006, INCLUSION SECONDARY
   KIRK D, 1994, SOCIOL HEALTH ILL, V16, P600, DOI 10.1111/1467-9566.ep11348096
   Kirk D., 2000, European Physical Education Review, V6, P119, DOI 10.1177/1356336X000062002
   Kirk D., 2005, European Physical Education Review, V11, P239, DOI 10.1177/1356336X05056649
   Klar E, 2006, DECONSTRUCTING VIEW
   Leyfer OT, 2006, J AUTISM DEV DISORD, V36, P849, DOI 10.1007/s10803-006-0123-0
   Light R, 2000, SPORT EDUC SOC, V5, P163, DOI 10.1080/713696032
   Lines G., 2003, EQUITY INCLUSION PHY, P66
   LOO CM, 1978, J POPULAT, V1, P336, DOI 10.1007/BF00972556
   Markula P, 2011, QUALITATIVE RESEARCH FOR PHYSICAL CULTURE, P1, DOI 10.1057/9780230305632
   Massion J, 2006, SCI SPORT, V21, P243, DOI 10.1016/j.scispo.2006.07.001
   McAllister K, 2012, BRIT J SPEC EDUC, V39, P201, DOI 10.1111/1467-8578.12006
   Meegan S. M., 2010, YOUNG PEOPLES VOICES, P88
   Munford R, 2008, DISABIL SOC, V23, P337, DOI 10.1080/09687590802038845
   Nguyen A., 2008, ENV SURROUNDINGS MAK
   Nind M., 2008, ESRC NATL CTR RES ME, V12, P1
   Notbohm E., 2005, 10 THINGS EVERY CHIL
   Notbohm E., 2012, 10 THINGS EVERY CHIL
   O'Donovan TM, 2007, SPORT EDUC SOC, V12, P399, DOI 10.1080/13573320701600647
   O'Reilly E, 2001, SPORT EDUC SOC, V6, P211, DOI 10.1080/13573320120084281
   Obrusnikova I, 2011, ADAPT PHYS ACT Q, V28, P113, DOI 10.1123/apaq.28.2.113
   OFSTED, 2004, 2149 OFSTED HMI
   ONEILL JL, 1999, EYES ALIENS
   Ozonoff S., 2002, PARENTS GUIDE ASPERG
   Paley N., 1997, DAREDEVIL RES CREATI
   Pan CY, 2008, ADAPT PHYS ACT Q, V25, P308, DOI 10.1123/apaq.25.4.308
   Pan CY, 2011, RES AUTISM SPECT DIS, V5, P733, DOI 10.1016/j.rasd.2010.08.007
   Pan CY, 2009, RES AUTISM SPECT DIS, V3, P22, DOI 10.1016/j.rasd.2008.03.002
   Parker A., 1996, GENDER ED, V8, P141, DOI [10.1080/09540259650038824, DOI 10.1080/09540259650038824]
   Pellicano, 2011, WHAT IS GOOD PRACTIC
   PINK S, 2011, SAGE HDB VISUAL METH, P601
   Piper H., 2007, DISCOURSE-ABINGDON, V28, P373, DOI [DOI 10.1080/01596300701458954, 10.1080/01596300701458954]
   Plimley L., 2006, AUTISTIC SPECTRUM DI
   Polkinghorne DE, 1995, INT J QUAL STUD ED, V8, P5, DOI DOI 10.1080/0951839950080103
   Pope C., 2010, YOUNG PEOPLES VOICES, P186
   Pringle R, 2008, SPORT EDUC SOC, V13, P215, DOI 10.1080/13573320801957103
   Prosser J., 2007, VISUAL STUD, V22, P13, DOI 10.1080/14725860601167143
   Richardson L., 1997, FIELDS PLAY CONSTRUC
   Russell E, 2005, AUST NZ J PSYCHIAT, V39, P633, DOI 10.1080/j.1440-1614.2005.01637.x
   Sainsbury C., 2002, MARTIAN PLAYGROUND U
   Sato T, 2007, SPORT EDUC SOC, V12, P211, DOI 10.1080/13573320701287536
   Skelton C, 2000, SPORT EDUC SOC, V5, P5, DOI 10.1080/135733200114406
   Smith A., 2004, European Journal of Physical Education, V9, P37, DOI 10.1080/1740898042000208115
   Staples KL, 2010, J AUTISM DEV DISORD, V40, P209, DOI 10.1007/s10803-009-0854-9
   Stevenson P, 2009, INT STUD PHYS EDUC Y, P119
   Stockley C., 2010, GOOD AUTISM PRACTICE, V11, P18
   Stones R., 2005, STRUCTURATION THEORY
   Terpstra J.E., 2002, FOCUS AUTISM DEV DIS, V17, P119, DOI [10.1177/10883576020170020701, DOI 10.1177/10883576020170020701]
   The National Autistic Society, 2013, VIS SUPP
   Thomson P, 2008, DOING VISUAL RES CHI
   TODD T., 2006, FOCUS AUTISM DEV DIS, V21, P167, DOI [DOI 10.1177/10883576060210030501, 10.1177/10883576060210030501., DOI 10.1177/]
   White ER, 2011, BEHAV ANAL PRACT, V4, P27
   Wing L, 1996, BRIT MED J, V312, P327
   Winnick JP, 2011, ADAPTED PHYS ED SPOR
   Zhang JB, 2007, J PHYS EDUC RECREAT, V78, P33, DOI 10.1080/07303084.2007.10597987
   [No title captured]
   [No title captured]
   [No title captured]
NR 112
TC 15
Z9 15
U1 8
U2 78
PU ROUTLEDGE JOURNALS, TAYLOR & FRANCIS LTD
PI ABINGDON
PA 2-4 PARK SQUARE, MILTON PARK, ABINGDON OX14 4RN, OXON, ENGLAND
SN 1357-3322
EI 1470-1243
J9 SPORT EDUC SOC
JI Sport. Educ. Soc.
PY 2016
VL 21
IS 5
BP 698
EP 722
DI 10.1080/13573322.2014.941794
PG 25
WC Education & Educational Research; Hospitality, Leisure, Sport & Tourism;
   Sport Sciences
WE Science Citation Index Expanded (SCI-EXPANDED); Social Science Citation Index (SSCI)
SC Education & Educational Research; Social Sciences - Other Topics; Sport
   Sciences
GA DP2SH
UT WOS:000378341600003
OA Green Accepted
DA 2022-03-20
ER

PT J
AU Must, A
   Phillips, SM
   Curtin, C
   Anderson, SE
   Maslin, M
   Lividini, K
   Bandini, LG
AF Must, Aviva
   Phillips, Sarah M.
   Curtin, Carol
   Anderson, Sarah E.
   Maslin, Melissa
   Lividini, Keith
   Bandini, Linda G.
TI Comparison of sedentary behaviors between children with autism spectrum
   disorders and typically developing children
SO AUTISM
LA English
DT Article
DE autism spectrum disorders; body mass index; children; sedentary
   behavior; television viewing
ID NUTRITION EXAMINATION SURVEY; PHYSICAL-ACTIVITY; SCREEN TIME;
   NATIONAL-HEALTH; WEIGHT STATUS; US CHILDREN; MEDIA USE; OBESITY;
   ADOLESCENTS; ADIPOSITY
AB Time spent in sedentary behavior is largely due to time spent engaged with electronic screen media. Little is known about the extent to which sedentary behaviors for children with autism spectrum disorder differ from typically developing children. We used parental report to assess and compare time spent in sedentary behaviors for 53 children with autism spectrum disorder and 58 typically developing children aged 3-11 years. We also determined how sedentary behavior was related to child weight status (body mass index z-score). Overall, children with autism spectrum disorder spent an hour more in sedentary behaviors on weekdays compared to typically developing children (5.2 vs 4.2 h, p = 0.03), and most of this difference was due to screen time. The age- and sex-adjusted estimate of weekday total daily screen time was 1.6 h (typically developing) compared to 2.5 h (autism spectrum disorder, p = 0.004 for difference). A significant relationship between BMI z-score and total sedentary behavior time on weekend days was observed among young children with ASD, but not among TD children. The modest association between weekend sedentary behaviour time and BMI z-score among children with ASD suggests that sedentary behaiour is linked to relative weight status in these children. Further research is needed to confirm these findings and identify causal pathways.
C1 [Must, Aviva; Phillips, Sarah M.] Tufts Univ, Sch Med, Boston, MA 02111 USA.
   [Curtin, Carol; Maslin, Melissa; Bandini, Linda G.] Univ Massachusetts, Sch Med, Amherst, MA 01003 USA.
   [Anderson, Sarah E.] Ohio State Univ, Columbus, OH 43210 USA.
   [Lividini, Keith] HarvestPlus Int Food Policy Res Inst, Washington, DC USA.
RP Must, A (通讯作者)，Tufts Univ, Sch Med, Dept Publ Hlth & Community Med, 136 Harrison Ave, Boston, MA 02111 USA.
EM aviva.must@tufts.edu
RI Curtin, Carol/AAG-3294-2019
FU EUNICE KENNEDY SHRIVER NATIONAL INSTITUTE OF CHILD HEALTH & HUMAN
   DEVELOPMENTUnited States Department of Health & Human ServicesNational
   Institutes of Health (NIH) - USANIH Eunice Kennedy Shriver National
   Institute of Child Health & Human Development (NICHD) [P30HD004147]
   Funding Source: NIH RePORTER; EUNICE KENNEDY SHRIVER NATIONAL INSTITUTE
   OF CHILD HEALTH &HUMAN DEVELOPMENTUnited States Department of Health &
   Human ServicesNational Institutes of Health (NIH) - USANIH Eunice
   Kennedy Shriver National Institute of Child Health & Human Development
   (NICHD) [R03HD041473, R21HD048989] Funding Source: NIH RePORTER;
   NATIONAL INSTITUTE OF DIABETES AND DIGESTIVE AND KIDNEY DISEASESUnited
   States Department of Health & Human ServicesNational Institutes of
   Health (NIH) - USANIH National Institute of Diabetes & Digestive &
   Kidney Diseases (NIDDK) [P30DK046200] Funding Source: NIH RePORTER;
   NICHD NIH HHSUnited States Department of Health & Human ServicesNational
   Institutes of Health (NIH) - USANIH Eunice Kennedy Shriver National
   Institute of Child Health & Human Development (NICHD) [HD048989, P30
   HD004147, HD041473] Funding Source: Medline; NIDDK NIH HHSUnited States
   Department of Health & Human ServicesNational Institutes of Health (NIH)
   - USANIH National Institute of Diabetes & Digestive & Kidney Diseases
   (NIDDK) [DK046200, P30 DK046200] Funding Source: Medline
CR Anderson SE, 2008, BMC PUBLIC HEALTH, V8, DOI 10.1186/1471-2458-8-366
   Baggett CD, 2010, INT J OBESITY, V34, P1193, DOI 10.1038/ijo.2010.31
   Bandini LG, 2013, AUTISM, V17, P44, DOI 10.1177/1362361312437416
   Barnett TA, 2010, AM J EPIDEMIOL, V172, P255, DOI 10.1093/aje/kwq125
   Biddle SJH, 2004, J R SOC PROMO HEALTH, V124, P29, DOI 10.1177/146642400312400110
   Brown JE, 2011, SOC INDIC RES, V101, P221, DOI 10.1007/s11205-010-9656-x
   Charlop-Christy MH, 2002, J APPL BEHAV ANAL, V35, P213, DOI 10.1901/jaba.2002.35-213
   Chonchaiya W, 2011, ACTA PAEDIATR, V100, P1033, DOI 10.1111/j.1651-2227.2011.02166.x
   Corbett BA, 2005, J EARLY INTENSIVE BE, V2, P1
   Crespo CJ, 2001, ARCH PEDIAT ADOL MED, V155, P360, DOI 10.1001/archpedi.155.3.360
   Curtin C, 2010, J PEDIAT, V157, P259
   Danielsen YS, 2011, ACTA PAEDIATR, V100, P253, DOI 10.1111/j.1651-2227.2010.02098.x
   Elliott C. D., 1990, DIFFERENTIAL ABILITY
   Fombonne E, 2005, J CLIN PSYCHIAT, V66, P3
   Garrison MM, 2011, PEDIATRICS, V128, P29, DOI 10.1542/peds.2010-3304
   Hardy LL, 2010, ARCH PEDIAT ADOL MED, V164, P643, DOI 10.1001/archpediatrics.2010.88
   Jordan AB, 2008, ANN AM ACAD POLIT SS, V615, P119, DOI 10.1177/0002716207308681
   Kuczmarski RJ., 2002, VITAL HLTH STAT, V11, P1
   Marshall SJ, 2002, PEDIATR EXERC SCI, V14, P401, DOI 10.1123/pes.14.4.401
   May M, 2010, SOC DEV BEH PED ANN
   Mazurek MO, 2012, J AUTISM DEV DISORD, V42, P1757, DOI 10.1007/s10803-011-1413-8
   Mendoza JA, 2007, INT J BEHAV NUTR PHY, V4, DOI 10.1186/1479-5868-4-44
   Mitchell JA, 2009, OBESITY, V17, P1596, DOI 10.1038/oby.2009.42
   Must A, 2005, INT J OBESITY, V29, pS84, DOI 10.1038/sj.ijo.0803064
   Nally B., 2000, AUTISM, V4, P331, DOI DOI 10.1177/1362361300004003008
   Orsmond GI, 2011, AUTISM, V15, P579, DOI 10.1177/1362361310386503
   Pagani LS, 2010, ARCH PEDIAT ADOL MED, V164, P425, DOI 10.1001/archpediatrics.2010.50
   Pan CY, 2008, J AUTISM DEV DISORD, V38, P1292, DOI 10.1007/s10803-007-0518-6
   Rey-Lopez JP, 2008, NUTR METAB CARDIOVAS, V18, P242, DOI 10.1016/j.numecd.2007.07.008
   Rideout V., 2010, GENERATION M 2 MEDIA
   Rutter M., 2003, AUTISM DIAGNOSTIC IN
   Shane HC, 2008, J AUTISM DEV DISORD, V38, P1499, DOI 10.1007/s10803-007-0527-5
   Sharif I, 2010, J ADOLESCENT HEALTH, V46, P52, DOI 10.1016/j.jadohealth.2009.05.012
   Sisson SB, 2009, INT J PEDIATR OBES, V4, P353, DOI 10.3109/17477160902934777
   Sparrow SS, 2005, VINELAND ADAPTIVE BE
   Troiano RP, 2008, MED SCI SPORT EXER, V40, P181, DOI 10.1249/mss.0b013e31815a51b3
   Villani S, 2001, J AM ACAD CHILD PSY, V40, P392, DOI 10.1097/00004583-200104000-00007
   Zimmerman FJ, 2005, ARCH PEDIAT ADOL MED, V159, P619, DOI 10.1001/archpedi.159.7.619
NR 38
TC 79
Z9 80
U1 2
U2 31
PU SAGE PUBLICATIONS LTD
PI LONDON
PA 1 OLIVERS YARD, 55 CITY ROAD, LONDON EC1Y 1SP, ENGLAND
SN 1362-3613
EI 1461-7005
J9 AUTISM
JI Autism
PD MAY
PY 2014
VL 18
IS 4
BP 376
EP 384
DI 10.1177/1362361313479039
PG 9
WC Psychology, Developmental
WE Social Science Citation Index (SSCI)
SC Psychology
GA AF0BU
UT WOS:000334377400004
PM 24113339
OA Green Accepted
DA 2022-03-20
ER

PT J
AU Izuno-Garcia, AK
   Jellinek, ER
   Rosenbrock, GJ
   Keller-Margulis, MA
   Mire, SS
AF Izuno-Garcia, Amy K.
   Jellinek, Emily R.
   Rosenbrock, Georgina J.
   Keller-Margulis, Milena A.
   Mire, Sarah S.
TI School Readiness for Children With Autism Spectrum Disorder: Critical
   Gaps and Call for Research
SO FOCUS ON AUTISM AND OTHER DEVELOPMENTAL DISABILITIES
LA English
DT Article
DE school readiness; autism spectrum disorder; Office of Head Start
ID ACADEMIC-ACHIEVEMENT; EXECUTIVE FUNCTION; EXTERNALIZING PROBLEMS;
   DIAGNOSTIC STABILITY; PHYSICAL-ACTIVITY; YOUNG-CHILDREN; AGED CHILDREN;
   FOLLOW-UP; PRESCHOOLERS; ADOLESCENTS
AB Students who enter kindergarten without school readiness skills are more likely to demonstrate academic, behavioral, and social struggles during school. Children with autism spectrum disorder (ASD) are particularly at risk for underdeveloped school readiness skills, which can undermine academic achievement, and result in poor long-term outcomes. The purpose of this article is to synthesize literature that aligns with a widely used Office of Head Start's model of school readiness, applied to children with ASD, and to present critical gaps in research and opportunities for practice that may improve school readiness in this population. Research in this area may ultimately help to enhance service delivery that improves preparation for school and, therefore, later academic and long-term life outcomes for students with ASD.
C1 [Izuno-Garcia, Amy K.; Jellinek, Emily R.; Rosenbrock, Georgina J.; Keller-Margulis, Milena A.; Mire, Sarah S.] Univ Houston, Houston, TX 77004 USA.
RP Izuno-Garcia, AK (通讯作者)，Univ Houston, Coll Educ, Dept Psychol Hlth & Learning Sci, 3657 Cullen Blvd, Houston, TX 77004 USA.
EM abarton@uh.edu
OI Keller-Margulis, Milena/0000-0001-7539-5375
CR Alloway TP, 2010, J EXP CHILD PSYCHOL, V106, P20, DOI 10.1016/j.jecp.2009.11.003
   American Psychiatric Association, 2013, DIAGN STAT MAN MENT, DOI [DOI 10.1176/APPI.BOOKS.9780890425596, 10.1176/appi.books.9780890425596]
   Angell AM, 2018, INT REV RES DEV DISA, V55, P145, DOI 10.1016/bs.irrdd.2018.08.003
   Ashburner J, 2010, RES AUTISM SPECT DIS, V4, P18, DOI 10.1016/j.rasd.2009.07.002
   Azad GF, 2016, PSYCHOL SCHOOLS, V53, P1071, DOI 10.1002/pits.21976
   Baio J, 2018, MMWR SURVEILL SUMM, V67, P1, DOI 10.15585/mmwr.ss6706a1
   Bedford R, 2016, AUTISM RES, V9, P993, DOI 10.1002/aur.1587
   Best JR, 2011, LEARN INDIVID DIFFER, V21, P327, DOI 10.1016/j.lindif.2011.01.007
   Billeci L, 2016, TRANSL PSYCHIAT, V6, DOI 10.1038/tp.2016.75
   Binns A. V., 2019, AUTISM DEV LANG IMPA, V4, P1, DOI [10.1177/2396941518824497, DOI 10.1177/2396941518824497]
   Blair C, 2007, CHILD DEV, V78, P647, DOI 10.1111/j.1467-8624.2007.01019.x
   Burt KB, 2010, DEV PSYCHOPATHOL, V22, P557, DOI 10.1017/S0954579410000271
   Caiferol, 2001, ED YOUNG CHILDREN AU
   Chang YC, 2016, AUTISM, V20, P65, DOI 10.1177/1362361314567761
   Constantino JN, 2020, PEDIATRICS, V146, DOI 10.1542/peds.2019-3629
   Durkin MS, 2017, AM J PUBLIC HEALTH, V107, P1818, DOI [10.2105/AJPH.2017.304032, 10.2105/ajph.2017.304032]
   Dynia JM, 2016, J AUTISM DEV DISORD, V46, P2490, DOI 10.1007/s10803-016-2790-9
   Eisenhower AS, 2015, RES AUTISM SPECT DIS, V9, P163, DOI 10.1016/j.rasd.2014.09.007
   Estes A, 2011, J AUTISM DEV DISORD, V41, P1044, DOI 10.1007/s10803-010-1127-3
   Fein D, 2013, J CHILD PSYCHOL PSYC, V54, P195, DOI 10.1111/jcpp.12037
   Graziano PA, 2016, EARLY EDUC DEV, V27, P573, DOI 10.1080/10409289.2016.1102019
   Gustavsen AM, 2017, COGENT EDUC, V4, DOI 10.1080/2331186X.2017.1411035
   Habayeb S, 2017, CHILD YOUTH CARE FOR, V46, P539, DOI 10.1007/s10566-017-9394-1
   Harrison AJ, 2017, J AUTISM DEV DISORD, V47, P2770, DOI 10.1007/s10803-017-3176-3
   Head Start, 2020, HEAD START PROGR FAC
   Head Start, 2018, WHAT IS SCH READ
   High PC, 2008, PEDIATRICS, V121, pE1008, DOI 10.1542/peds.2008-0079
   Hill EL, 2004, TRENDS COGN SCI, V8, P26, DOI 10.1016/j.tics.2003.11.003
   Howie EK, 2012, J SPORT HEALTH SCI, V1, P160, DOI 10.1016/j.jshs.2012.09.003
   Kaat AJ, 2013, RES AUTISM SPECT DIS, V7, P1579, DOI 10.1016/j.rasd.2013.08.012
   Keen D, 2016, AUTISM, V20, P276, DOI 10.1177/1362361315580962
   Keller-Bell Y.D., 2017, PERSPECTIVES ASHA SP, V2, P68, DOI DOI 10.1044/PERSP2.SIG14.68
   Kim SH, 2018, J CHILD PSYCHOL PSYC, V59, P258, DOI 10.1111/jcpp.12808
   Kimhi Y, 2014, J AUTISM DEV DISORD, V44, P2341, DOI 10.1007/s10803-014-2104-z
   Kogan MD, 2018, PEDIATRICS, V142, DOI 10.1542/peds.2017-4161
   La Roche M.J., 2018, PRACTICE INNOVATIONS, V3, P107, DOI [10.1037/pri0000067, DOI 10.1037/PRI0000067]
   Ladd G. W., 2006, EARLY EDUC DEV, V17, P115, DOI [DOI 10.1207/S15566935EED1701_6, 10.1207/s15566935eed1701_6]
   Lambourne K, 2013, MENT HEALTH PHYS ACT, V6, P165, DOI 10.1016/j.mhpa.2013.06.002
   Larcombe TJ, 2019, J AUTISM DEV DISORD, V49, P3073, DOI 10.1007/s10803-019-04022-z
   Lee R, 2014, DEV PSYCHOL, V50, P202, DOI 10.1037/a0032280
   Lloyd M, 2013, AUTISM, V17, P133, DOI 10.1177/1362361311402230
   Lord C., 2012, AUTISM DIAGNOSTIC OB, V2nd
   Malecki K, 2002, SCHOOL PSYCHOL QUART, V17, P1, DOI 10.1521/scpq.17.1.1.19902
   Mandell DS, 2007, J AUTISM DEV DISORD, V37, P1795, DOI 10.1007/s10803-006-0314-8
   Margie, 2000, CHILD TRENDS
   Marsh A, 2017, WORLD J PSYCHIATR, V7, P184, DOI 10.5498/wjp.v7.i3.184
   Mazefsky CA, 2013, J AM ACAD CHILD PSY, V52, P679, DOI 10.1016/j.jaac.2013.05.006
   McClelland MM, 2000, EARLY CHILD RES Q, V15, P307, DOI 10.1016/S0885-2006(00)00069-7
   Miller LE, 2017, CLIN NEUROPSYCHOL, V31, P382, DOI 10.1080/13854046.2016.1225665
   Moffitt TE, 2011, P NATL ACAD SCI USA, V108, P2693, DOI 10.1073/pnas.1010076108
   National Center for Education Statistics U.S. Department of Education, 2017, CHILDR YOUTH DIS
   National Center for Education Statistics U.S. Department of Education, 2012, CHILDR YOUTH DIS
   National Education Goals Panel, 1991, GOAL 1 TECHN PLANN S
   Neumeyer AM, 2019, ACAD PEDIATR, V19, P300, DOI 10.1016/j.acap.2018.06.014
   Ozonoff S, 2015, J CHILD PSYCHOL PSYC, V56, P988, DOI 10.1111/jcpp.12421
   Pecukonis E, 2008, J INTERPROF CARE, V22, P417, DOI 10.1080/13561820802190442
   Pellicano E, 2017, COGNITIVE DEV, V43, P1, DOI 10.1016/j.cogdev.2017.02.003
   Pellicano E, 2013, AUTISM RES, V6, P258, DOI 10.1002/aur.1286
   Provost Beth, 2007, Phys Occup Ther Pediatr, V27, P21, DOI 10.1300/J006v27n03_03
   REARDON SF, 2016, AERA OPEN, V2, DOI DOI 10.1177/2332858416657343
   Snow K. L., 2006, EARLY ED DEV LONDON, V17, P7, DOI [DOI 10.1207/S15566935EED1701_2, DOI 10.1207/S15566935-ED1701_2]
   Solis M, 2021, BEHAV MODIF, V45, P66, DOI 10.1177/0145445519853781
   Sparks RL, 2014, READ WRIT, V27, P189, DOI 10.1007/s11145-013-9439-2
   St John T, 2018, J AUTISM DEV DISORD, V48, P276, DOI 10.1007/s10803-017-3296-9
   Steinbrenner J.R., 2020, EVIDENCE BASED PRACT
   Strunk J., 2017, J INTERPROF CARE, V8, P60, DOI 10.1016/j.xjep.2017.03.009
   Sullivan K, 2014, RES DEV DISABIL, V35, P2921, DOI 10.1016/j.ridd.2014.07.027
   Syriopoulou-Delli CK, 2019, INT J DEV DISABIL, V65, P31, DOI 10.1080/20473869.2017.1359355
   Troyb E, 2014, AUTISM, V18, P233, DOI 10.1177/1362361312473519
   United Nations Children's Fund, 2012, SCH READ CONC FRAM
   Woolfenden S, 2012, RES AUTISM SPECT DIS, V6, P345, DOI 10.1016/j.rasd.2011.06.008
   Yerys BE, 2007, J AUTISM DEV DISORD, V37, P1068, DOI 10.1007/s10803-006-0250-7
NR 72
TC 0
Z9 0
U1 9
U2 9
PU SAGE PUBLICATIONS INC
PI THOUSAND OAKS
PA 2455 TELLER RD, THOUSAND OAKS, CA 91320 USA
SN 1088-3576
EI 1538-4829
J9 FOCUS AUTISM DEV DIS
JI Focus Autism Dev. Disabil.
PD MAR
PY 2022
VL 37
IS 1
BP 46
EP 55
AR 10883576211028206
DI 10.1177/10883576211028206
EA JUL 2021
PG 10
WC Education, Special; Psychology, Developmental; Rehabilitation
WE Social Science Citation Index (SSCI)
SC Education & Educational Research; Psychology; Rehabilitation
GA YO3VC
UT WOS:000671600700001
DA 2022-03-20
ER

PT J
AU Marsack-Topolewski, CN
   Wilson, KP
AF Marsack-Topolewski, Christina N.
   Wilson, Kaitlyn P.
TI Coping Strategies Used by Aging Parental Caregivers of Adults With
   Autism Spectrum Disorder
SO FAMILIES IN SOCIETY-THE JOURNAL OF CONTEMPORARY SOCIAL SERVICES
LA English
DT Article
DE aging caregivers; coping; parenting; autism spectrum disorder
ID CHILD-BEHAVIOR PROBLEMS; QUALITY-OF-LIFE; INTELLECTUAL DISABILITY;
   DOWN-SYNDROME; MOTHERS; STRESS; SUPPORT; HEALTH
AB Caregiving can be a lifelong responsibility for parents of individuals with autism spectrum disorder (ASD). This study examined coping strategies and barriers experienced by parents of adult children with ASD. The 51 parents who participated in this study were at least 50 years old and had an adult child (18+) with ASD. Semistructured, one-on-one interviews were conducted with parents to understand their experiences of having an adult child with ASD. Using a qualitative, phenomenological approach, thematic analysis revealed seven themes related to parents' coping strategies or lack thereof. Themes discussed include faith/spirituality, physical activity/fitness, self-focused coping, work, acceptance, reliance on social support, and barriers to coping. Most parents discussed having at least one coping strategy, with some sharing multiple strategies.
C1 [Marsack-Topolewski, Christina N.] Eastern Michigan Univ, Social Work, Ypsilanti, MI 48197 USA.
   [Wilson, Kaitlyn P.] Towson Univ, Speech Language Pathol, Towson, MD USA.
RP Marsack-Topolewski, CN (通讯作者)，Eastern Michigan Univ, Sch Social Work, 206H Everett L Marshall Bldg, Ypsilanti, MI 48197 USA.
EM ctopolel@emich.edu
OI Marsack-Topolewski, Christina/0000-0002-8178-2897
FU Eastern Michigan University's Summer Research Award
FX The author(s) disclosed receipt of the following financial support for
   the research, authorship, and/or publication of this article: This
   research was supported in part by funding from Eastern Michigan
   University's Summer Research Award.
CR Abbeduto L, 2004, AM J MENT RETARD, V109, P237, DOI 10.1352/0895-8017(2004)109<237:PWACIM>2.0.CO;2
   Abramson TA, 2015, CLIN GERONTOLOGIST, V38, P251, DOI 10.1080/07317115.2015.1032466
   Baio J, 2018, MMWR SURVEILL SUMM, V67, P1, DOI 10.15585/mmwr.ss6706a1
   Band-Winterstein T, 2017, J NURS SCHOLARSHIP, V49, P421, DOI 10.1111/jnu.12305
   Beighton C, 2017, J INTELLECT DISABILI, V21, P325, DOI 10.1177/1744629516656073
   Bell D.A., 1990, HUSSERL
   Blackledge JT, 2006, CHILD FAM BEHAV THER, V28, P1, DOI 10.1300/J019v28n01_01
   Braun KVN, 2015, PLOS ONE, V10, DOI 10.1371/journal.pone.0124120
   Cachia RL, 2016, J CHILD FAM STUD, V25, P1, DOI 10.1007/s10826-015-0193-8
   Centers for Disease Control and Prevention, 2018, AUTISM SPECTRUM DISO
   Collins DL, 1983, HEALTH PSYCHOL, V2, P149, DOI DOI 10.1037/0278-6133.2.2.149
   Croen LA, 2015, AUTISM, V19, P814, DOI 10.1177/1362361315577517
   Dillenburger K, 2011, BRIT J LEARN DISABIL, V39, P29, DOI 10.1111/j.1468-3156.2010.00613.x
   Estes A, 2009, AUTISM, V13, P375, DOI 10.1177/1362361309105658
   Gentles SJ, 2018, HEALTH PSYCHOL BEHAV, V7, P1, DOI 10.1080/21642850.2018.1556666
   Griffith GM, 2012, J INTELLECT DEV DIS, V37, P237, DOI 10.3109/13668250.2012.701729
   Griffith GM, 2010, J AUTISM DEV DISORD, V40, P610, DOI 10.1007/s10803-009-0906-1
   Hartley SL, 2010, J FAM PSYCHOL, V24, P449, DOI 10.1037/a0019847
   Hastings RP, 2004, J CHILD PSYCHOL PSYC, V45, P1338, DOI 10.1111/j.1469-7610.2004.00357.x
   Hastings RP, 2003, J INTELL DISABIL RES, V47, P231, DOI 10.1046/j.1365-2788.2003.00485.x
   Hutchison L, 2016, J CHILD FAM STUD, V25, P3644, DOI 10.1007/s10826-016-0518-2
   Kiami Sheri R, 2017, Autism Res Treat, V2017, P8685950, DOI 10.1155/2017/8685950
   Kim HW, 2003, J INTELL DISABIL RES, V47, P313, DOI 10.1046/j.1365-2788.2003.00493.x
   Lazarus R.S., 1984, STRESS APPRAISAL COP
   Lee GK, 2019, AUTISM, V23, P1936, DOI 10.1177/1362361319833678
   Lewis S, 2015, HEALTH PROMOT PRACT, V16, P473, DOI 10.1177/1524839915580941
   Lunsky Y, 2017, J AUTISM DEV DISORD, V47, P1769, DOI 10.1007/s10803-017-3099-z
   Maddox BB, 2017, AUTISM, V21, P412, DOI 10.1177/1362361316644731
   Marsack CN, 2018, RES AGING, V40, P535, DOI 10.1177/0164027517717044
   Marsack-Topolewski CN, 2019, AJIDD-AM J INTELLECT, V124, P145, DOI 10.1352/1944-7558-124.2.145
   Marshall V, 2010, QUAL HEALTH RES, V20, P105, DOI 10.1177/1049732309348367
   Monat A., 1985, STRESS COPING ANTHOL, V2nd ed.
   Nightingale S, 2012, NAT REV DRUG DISCOV, V11, P745, DOI 10.1038/nrd3771
   Pepperell T, 2018, EARLY CHILD DEV CARE, V188, P1392, DOI 10.1080/03004430.2016.1261338
   Piazza VE, 2014, AJIDD-AM J INTELLECT, V119, P186, DOI 10.1352/1944-7558-119.2.186
   Polkinghorne DE, 1989, EXISTENTIAL PHENOMEN, P41, DOI DOI 10.1007/978-1-4615-6989-3_3
   Priest Helena, 2003, Nurse Res, V10, P50
   Reddy G., 2019, S AFR J OCCUP THER, V49, P43, DOI [10.17159/2310-3833/2019/vol49n1a7, DOI 10.17159/2310-3833/2019/VOL49N1A7]
   Shepherd D, 2018, ANXIETY STRESS COPIN, V31, P277, DOI 10.1080/10615806.2018.1442614
   Smith LE, 2012, J AUTISM DEV DISORD, V42, P1818, DOI 10.1007/s10803-011-1420-9
   U.S. Census Bureau, 2018, ACSBR1701 US CENS BU
   Vasilopoulou E, 2016, RES AUTISM SPECT DIS, V23, P36, DOI 10.1016/j.rasd.2015.11.008
   Viner R, 1999, SOC STUD SCI, V29, P391, DOI 10.1177/030631299029003003
   Wang M, 2009, J FAM SOC WORK, V12, P144, DOI 10.1080/10522150902874842
   Wong CCY, 2016, MINDFULNESS, V7, P1385, DOI 10.1007/s12671-016-0580-2
   Wright S. D., 2013, AUTISM INSIGHTS, V5, P21, DOI DOI 10.4137/AUI.S11072
NR 46
TC 2
Z9 2
U1 4
U2 7
PU SAGE PUBLICATIONS INC
PI THOUSAND OAKS
PA 2455 TELLER RD, THOUSAND OAKS, CA 91320 USA
SN 1044-3894
EI 1945-1350
J9 FAM SOC
JI Fam. Soc.
PD JAN
PY 2021
VL 102
IS 1
BP 119
EP 132
DI 10.1177/1044389420913121
PG 14
WC Family Studies; Social Work
WE Social Science Citation Index (SSCI)
SC Family Studies; Social Work
GA QK0SK
UT WOS:000620091300009
DA 2022-03-20
ER

PT J
AU Kahathuduwa, CN
   West, B
   Mastergeorge, A
AF Kahathuduwa, Chanaka N.
   West, Blake
   Mastergeorge, Ann
TI Effects of Overweight or Obesity on Brain Resting State Functional
   Connectivity of Children with Autism Spectrum Disorder
SO JOURNAL OF AUTISM AND DEVELOPMENTAL DISORDERS
LA English
DT Article
DE Autism spectrum disorder; Obesity; Overweight; Brain; Magnetic resonance
   imaging; Functional neuroimaging; Connectome
ID BODY-MASS INDEX; CHILDHOOD OBESITY; PHYSICAL-ACTIVITY; MOTION ARTIFACT;
   WEIGHT-GAIN; FOOD-INTAKE; ADOLESCENTS; ABNORMALITIES; BEHAVIORS;
   NETWORKS
AB Evidence on neurophysiological correlates of coexisting autism spectrum disorders (ASD) and overweight/obesity may elucidate mechanisms leading to the observed greater risk of obesity in children with ASD. An exploratory secondary data analysis was performed on resting state functional magnetic resonance imaging (rs-fMRI) data of children downloaded from the ABIDE Preprocessed database (n=81). Children with isolated ASD showed hypo-connectivity between anterior and posterior default mode network (DMN) (p=0.003; FWER). Children with coexisting ASD and overweight/obesity showed hyper-connectivity between anterior and posterior DMN (p=0.015; FWER). More evidence is needed to confirm these contrasting rs-fMRI connectivity profiles and to explicate causal inferences regarding neurophysiological mechanisms associated with coexisting ASD and overweight/obesity.
C1 [Kahathuduwa, Chanaka N.; West, Blake; Mastergeorge, Ann] Texas Tech Univ, Coll Human Sci, Dept Human Dev & Family Studies, 1301 Akron St,Box 1230, Lubbock, TX 79409 USA.
   [Kahathuduwa, Chanaka N.] Texas Tech Univ, Hlth Sci Ctr, Dept Psychiat, Sch Med, Lubbock, TX 79430 USA.
   [Kahathuduwa, Chanaka N.] Texas Tech Univ, Hlth Sci Ctr, Dept Lab Sci & Primary Care, Sch Hlth Profess, Lubbock, TX 79430 USA.
   [Mastergeorge, Ann] Texas Tech Univ, Burkhart Ctr Autism Educ & Res, Lubbock, TX 79430 USA.
RP Kahathuduwa, CN (通讯作者)，Texas Tech Univ, Coll Human Sci, Dept Human Dev & Family Studies, 1301 Akron St,Box 1230, Lubbock, TX 79409 USA.; Kahathuduwa, CN (通讯作者)，Texas Tech Univ, Hlth Sci Ctr, Dept Psychiat, Sch Med, Lubbock, TX 79430 USA.; Kahathuduwa, CN (通讯作者)，Texas Tech Univ, Hlth Sci Ctr, Dept Lab Sci & Primary Care, Sch Hlth Profess, Lubbock, TX 79430 USA.
EM chanaka.kahathuduwa@ttu.edu
CR Anderson JS, 2011, CEREB CORTEX, V21, P1134, DOI 10.1093/cercor/bhq190
   Andersson J. L., 2007, TR07JA2 FMRIB
   Assaf M, 2010, NEUROIMAGE, V53, P247, DOI 10.1016/j.neuroimage.2010.05.067
   Atladottir HO, 2012, PEDIATRICS, V130, pE1447, DOI 10.1542/peds.2012-1107
   Baio J, 2018, MMWR SURVEILL SUMM, V67, P1, DOI 10.15585/mmwr.ss6706a1
   Berthoud HR, 2002, NEUROSCI BIOBEHAV R, V26, P393, DOI 10.1016/S0149-7634(02)00014-3
   Binks M, 2017, AM J CLIN NUTR, V105, P289, DOI 10.3945/ajcn.116.150813
   Braun JM, 2017, NAT REV ENDOCRINOL, V13, P161, DOI 10.1038/nrendo.2016.186
   Bryden KE, 1999, AM J PSYCHIAT, V156, P1835
   Buescher AVS, 2014, JAMA PEDIATR, V168, P721, DOI 10.1001/jamapediatrics.2014.210
   Chao SH, 2018, BEHAV BRAIN RES, V337, P218, DOI 10.1016/j.bbr.2017.09.017
   Chin SH, 2018, APPETITE, V120, P388, DOI 10.1016/j.appet.2017.09.012
   Craddock R. C., 2015, PREPROCESSED CONNECT
   Dawson G., 2016, ENCY MENTAL HLTH, P124, DOI [10.1016/B978-0-12-397045-9.00230-5, DOI 10.1016/B978-0-12-397045-9.00230-5]
   Demetriou EA, 2018, MOL PSYCHIATR, V23, P1198, DOI 10.1038/mp.2017.75
   Di Martino A, 2014, MOL PSYCHIATR, V19, P659, DOI 10.1038/mp.2013.78
   Dominick KC, 2007, RES DEV DISABIL, V28, P145, DOI 10.1016/j.ridd.2006.02.003
   Doucet GE, 2018, CEREB CORTEX, V28, P988, DOI 10.1093/cercor/bhx008
   Duan XJ, 2017, PROG NEURO-PSYCHOPH, V79, P434, DOI 10.1016/j.pnpbp.2017.07.027
   Easson AK, 2019, NETW NEUROSCI, V3, P344, DOI 10.1162/netn_a_00067
   Eklund A, 2016, P NATL ACAD SCI USA, V113, P7900, DOI 10.1073/pnas.1602413113
   Fournier KA, 2010, J AUTISM DEV DISORD, V40, P1227, DOI 10.1007/s10803-010-0981-3
   Franzen JD, 2013, J PSYCHIATR NEUROSCI, V38, P333, DOI 10.1503/jpn.120054
   Hack M, 2009, J DEV BEHAV PEDIATR, V30, P122, DOI 10.1097/DBP.0b013e31819e6a16
   Hong SJ, 2019, NAT COMMUN, V10, DOI 10.1038/s41467-019-08944-1
   Hull JV, 2017, FRONT PSYCHIATRY, V7, DOI 10.3389/fpsyt.2016.00205
   Jenkinson M, 2001, MED IMAGE ANAL, V5, P143, DOI 10.1016/S1361-8415(01)00036-6
   Jung Y, 2017, SCI REP-UK, V7, DOI 10.1038/s41598-017-04413-1
   Karalunas SL, 2018, J ABNORM CHILD PSYCH, V46, P1705, DOI 10.1007/s10802-017-0394-2
   Kennedy DP, 2008, NEUROIMAGE, V39, P1877, DOI 10.1016/j.neuroimage.2007.10.052
   Kohane IS, 2012, PLOS ONE, V7, DOI 10.1371/journal.pone.0033224
   Kumar S, 2017, MAYO CLIN PROC, V92, P251, DOI 10.1016/j.mayocp.2016.09.017
   Lee JM, 2016, FRONT NEUROSCI-SWITZ, V10, DOI 10.3389/fnins.2016.00191
   Lenard NR, 2008, OBESITY, V16, pS11, DOI 10.1038/oby.2008.511
   Lindberg J, 2015, J PEDIATR-US, V167, P1246, DOI 10.1016/j.jpeds.2015.08.045
   Magriplis Emmanuella, 2017, Prev Med Rep, V8, P177, DOI 10.1016/j.pmedr.2017.10.001
   Maillard AM, 2015, MOL PSYCHIATR, V20, P140, DOI 10.1038/mp.2014.145
   Matheson BE, 2017, REV J AUTISM DEV DIS, V4, P142, DOI 10.1007/s40489-017-0103-7
   McCoy SM, 2016, J AUTISM DEV DISORD, V46, P2317, DOI 10.1007/s10803-016-2762-0
   McDougle CJ, 2016, JAMA PSYCHIAT, V73, P899, DOI 10.1001/jamapsychiatry.2016.1213
   Mevel K, 2016, ACTA PAEDIATR, V105, P1024, DOI 10.1111/apa.13484
   Michalaki E., 2018, Clinical Nutrition ESPEN, V24, P187, DOI 10.1016/j.clnesp.2018.01.057
   Mueller NT, 2015, INT J OBESITY, V39, P665, DOI 10.1038/ijo.2014.180
   Ogden CL, 2014, JAMA-J AM MED ASSOC, V312, P189, DOI 10.1001/jama.2014.6219
   Papageorgiou I, 2017, MAGN RESON IMAGING, V37, P116, DOI 10.1016/j.mri.2016.11.018
   Power JD, 2014, NEUROIMAGE, V84, P320, DOI 10.1016/j.neuroimage.2013.08.048
   Raz R, 2018, AM J EPIDEMIOL, V187, P717, DOI 10.1093/aje/kwx294
   Saad ZS, 2013, BRAIN CONNECT, V3, P339, DOI 10.1089/brain.2013.0156
   Sambataro F, 2010, NEUROPSYCHOPHARMACOL, V35, P904, DOI 10.1038/npp.2009.192
   Sanchez CE, 2018, OBES REV, V19, P464, DOI 10.1111/obr.12643
   Satterthwaite TD, 2013, NEUROIMAGE, V64, P240, DOI 10.1016/j.neuroimage.2012.08.052
   Scahill L, 2016, J AM ACAD CHILD PSY, V55, P415, DOI 10.1016/j.jaac.2016.02.016
   Seymour KE, 2015, CNS SPECTRUMS, V20, P401, DOI 10.1017/S1092852915000383
   Sharp WG, 2013, J AUTISM DEV DISORD, V43, P2159, DOI 10.1007/s10803-013-1771-5
   Shetreat-Klein M, 2014, BRAIN DEV-JPN, V36, P91, DOI 10.1016/j.braindev.2012.02.005
   Shinawi M, 2011, AM J MED GENET A, V155A, P1272, DOI 10.1002/ajmg.a.33878
   Starck T, 2013, FRONT HUM NEUROSCI, V7, DOI 10.3389/fnhum.2013.00802
   Thamotharan S, 2013, CLIN PSYCHOL REV, V33, P253, DOI 10.1016/j.cpr.2012.12.001
   Trasande L, 2012, EXPERT REV PHARM OUT, V12, P39, DOI [10.1586/ERP.11.93, 10.1586/erp.11.93]
   Uddin LQ, 2010, FRONT SYST NEUROSCI, V4, DOI 10.3389/fnsys.2010.00021
   Wan HQ, 2018, MEDICINE, V97, DOI 10.1097/MD.0000000000009438
   Weng SJ, 2010, BRAIN RES, V1313, P202, DOI 10.1016/j.brainres.2009.11.057
   Werling DM, 2013, CURR OPIN NEUROL, V26, P146, DOI 10.1097/WCO.0b013e32835ee548
   Wiggins JL, 2011, BRAIN RES, V1380, P187, DOI 10.1016/j.brainres.2010.10.102
   Woolrich MW, 2001, NEUROIMAGE, V14, P1370, DOI 10.1006/nimg.2001.0931
   Wu N, 2017, FRONT PSYCHOL, V8, DOI 10.3389/fpsyg.2017.00611
   Xu T, 2015, SCI BULL, V60, P86, DOI 10.1007/s11434-014-0698-3
   Yan CG, 2013, NEUROIMAGE, V76, P183, DOI 10.1016/j.neuroimage.2013.03.004
   Zhang S, 2015, BIOMED RES INT, V2015, DOI 10.1155/2015/543038
   Zheng Z, 2017, SCI REP-UK, V7, DOI 10.1038/s41598-017-12003-4
NR 70
TC 2
Z9 2
U1 2
U2 19
PU SPRINGER/PLENUM PUBLISHERS
PI NEW YORK
PA 233 SPRING ST, NEW YORK, NY 10013 USA
SN 0162-3257
EI 1573-3432
J9 J AUTISM DEV DISORD
JI J. Autism Dev. Disord.
PD DEC
PY 2019
VL 49
IS 12
BP 4751
EP 4760
DI 10.1007/s10803-019-04187-7
PG 10
WC Psychology, Developmental
WE Social Science Citation Index (SSCI)
SC Psychology
GA JL0QX
UT WOS:000495241300005
PM 31444629
DA 2022-03-20
ER

PT J
AU Ekhlaspour, L
   Baskaran, C
   Campoverde, KJ
   Sokoloff, NC
   Neumeyer, AM
   Misra, M
AF Ekhlaspour, Laya
   Baskaran, Charumathi
   Campoverde, Karen Joanie
   Sokoloff, Natalia Cano
   Neumeyer, Ann M.
   Misra, Madhusmita
TI Bone Density in Adolescents and Young Adults with Autism Spectrum
   Disorders
SO JOURNAL OF AUTISM AND DEVELOPMENTAL DISORDERS
LA English
DT Article
DE Autism spectrum disorder; Bone mineral density; Adolescent; Dual energy
   X-ray absorptiometry; Body mass index
ID MINERAL DENSITY; ANTIEPILEPTIC DRUGS; PHYSICAL-ACTIVITY; VALPROIC ACID;
   CHILDREN; BOYS; MASS; CARBAMAZEPINE; MONOTHERAPY; METAANALYSIS
AB Patients with autism spectrum disorder (ASD) are at increased risk for fracture, and peri-pubertal boys with ASD have lower bone mineral density (BMD) than controls. Data are lacking regarding BMD in older adolescents with ASD. We compared BMD using dual-energy X-ray absorptiometry in 9 adolescents/young adults with ASD against 9 typically developing matched controls. Patients with ASD and controls were excluded if they had other underlying conditions that may affect bone. Compared to controls, patients with ASD had (i) lower femoral neck and hip BMD Z-scores, and (ii) lower spine, femoral neck and hip height adjusted BMD Z-scores even after controlling for BMI. Understanding the underlying pathophysiology will be key to developing therapies to improve BMD and reduce fracture risk.
C1 [Ekhlaspour, Laya; Baskaran, Charumathi; Misra, Madhusmita] Massachusetts Gen Hosp Children, Pediat Endocrine Unit, 55 Fruit St,Yawkey 6c, Boston, MA 02114 USA.
   [Ekhlaspour, Laya; Baskaran, Charumathi; Misra, Madhusmita] Harvard Med Sch, 55 Fruit St,Yawkey 6c, Boston, MA 02114 USA.
   [Campoverde, Karen Joanie; Sokoloff, Natalia Cano] Massachusetts Gen Hosp, Neuroendocrine Unit, 101 Merrimac St,6th Floor,Off 615, Boston, MA 02114 USA.
   [Neumeyer, Ann M.] Massachusetts Gen Hosp, Lurie Ctr Autism, One Maguire Rd, Lexington, MA 02421 USA.
   [Neumeyer, Ann M.] Harvard Med Sch, One Maguire Rd, Lexington, MA 02421 USA.
RP Ekhlaspour, L (通讯作者)，Massachusetts Gen Hosp Children, Pediat Endocrine Unit, 55 Fruit St,Yawkey 6c, Boston, MA 02114 USA.; Ekhlaspour, L (通讯作者)，Harvard Med Sch, 55 Fruit St,Yawkey 6c, Boston, MA 02114 USA.
EM lekhlaspour@mgh.harvard.edu; cbaskaran@mgh.harvard.edu;
   kcampoverdereyes@partners.org; natalia.cano@gmail.com;
   aneumeyer@mgh.harvard.edu; mmisra@partners.org
RI Neumeyer, Ann M/AAG-8747-2020; Misra, Madhusmita/X-8807-2018
OI Neumeyer, Ann M/0000-0002-2414-4717; Misra,
   Madhusmita/0000-0002-9405-2981; Campoverde Reyes,
   Karen/0000-0001-5151-9134
FU NICHD NIH HHSUnited States Department of Health & Human ServicesNational
   Institutes of Health (NIH) - USANIH Eunice Kennedy Shriver National
   Institute of Child Health & Human Development (NICHD) [K24 HD071843]
   Funding Source: Medline; EUNICE KENNEDY SHRIVER NATIONAL INSTITUTE OF
   CHILD HEALTH & HUMAN DEVELOPMENTUnited States Department of Health &
   Human ServicesNational Institutes of Health (NIH) - USANIH Eunice
   Kennedy Shriver National Institute of Child Health & Human Development
   (NICHD) [K24HD071843] Funding Source: NIH RePORTER
CR American Psychiatric Association, 2013, DIAGN STAT MAN DIS
   Babayigit A, 2006, PEDIATR NEUROL, V35, P177, DOI 10.1016/j.pediatrneurol.2006.03.004
   Beniczky SA, 2012, SEIZURE-EUR J EPILEP, V21, P471, DOI 10.1016/j.seizure.2012.04.002
   Calarge CA, 2015, J CLIN PSYCHIAT, V76, P607, DOI 10.4088/JCP.14m09195
   Chou I-Jun, 2007, Acta Paediatrica Taiwanica, V48, P317
   Davies JH, 2005, ARCH DIS CHILD, V90, P373, DOI 10.1136/adc.2004.053553
   Deere K, 2012, J CLIN ENDOCR METAB, V97, P3734, DOI 10.1210/jc.2012-1752
   Emin O, 2011, J BONE MINER METAB, V29, P582, DOI 10.1007/s00774-010-0255-3
   Estrada K, 2012, NAT GENET, V44, P491, DOI 10.1038/ng.2249
   Freedberg DE, 2015, OSTEOPOROSIS INT, V26, P2501, DOI 10.1007/s00198-015-3168-0
   Ginty F, 2005, BONE, V36, P101, DOI 10.1016/j.bone.2004.10.001
   Hediger ML, 2008, J AUTISM DEV DISORD, V38, P848, DOI 10.1007/s10803-007-0453-6
   Hyman SL, 2012, PEDIATRICS, V130, pS145, DOI 10.1542/peds.2012-0900L
   Kanis JA, 2004, BONE, V35, P375, DOI 10.1016/j.bone.2004.03.024
   Lehtonen-Veromaa MKM, 2002, AM J CLIN NUTR, V76, P1446, DOI 10.1093/ajcn/76.6.1446
   Neumeyer AM, 2015, J AUTISM DEV DISORD, V45, P881, DOI 10.1007/s10803-014-2228-1
   Neumeyer AM, 2013, J AUTISM DEV DISORD, V43, P1623, DOI 10.1007/s10803-012-1709-3
   Nishiyama KK, 2012, J BONE MINER RES, V27, P273, DOI 10.1002/jbmr.552
   Pan CY, 2008, J AUTISM DEV DISORD, V38, P1292, DOI 10.1007/s10803-007-0518-6
   Rieger-Wettengl G, 2001, PEDIATRICS, V108, part. no., DOI 10.1542/peds.108.6.e107
   RIGGS BL, 1986, NEW ENGL J MED, V314, P1676, DOI 10.1056/NEJM198606263142605
   Roke Y, 2012, EUR J ENDOCRINOL, V167, P855, DOI 10.1530/EJE-12-0521
   Schoenau E., 2005, Journal of Musculoskeletal & Neuronal Interactions, V5, P232
   Serin HM, 2015, EPILEPSY BEHAV, V51, P221, DOI 10.1016/j.yebeh.2015.06.025
   Sheth RD, 2008, NEUROLOGY, V70, P170, DOI 10.1212/01.wnl.0000284595.45880.93
   Tan VPS, 2014, J BONE MINER RES, V29, P2161, DOI 10.1002/jbmr.2254
   Tekgul H, 2006, J CHILD NEUROL, V21, P411, DOI 10.1177/08830738060210050101
   THEINTZ G, 1992, J CLIN ENDOCR METAB, V75, P1060, DOI 10.1210/jc.75.4.1060
   Warden Stuart J, 2006, Curr Osteoporos Rep, V4, P103
   Wren TAL, 2014, J PEDIATR-US, V164, P1280, DOI 10.1016/j.jpeds.2013.12.040
   Yaghini O, 2015, INDIAN J PEDIATR, V82, P225, DOI 10.1007/s12098-014-1518-0
NR 31
TC 16
Z9 17
U1 0
U2 5
PU SPRINGER/PLENUM PUBLISHERS
PI NEW YORK
PA 233 SPRING ST, NEW YORK, NY 10013 USA
SN 0162-3257
EI 1573-3432
J9 J AUTISM DEV DISORD
JI J. Autism Dev. Disord.
PD NOV
PY 2016
VL 46
IS 11
BP 3387
EP 3391
DI 10.1007/s10803-016-2871-9
PG 5
WC Psychology, Developmental
WE Social Science Citation Index (SSCI)
SC Psychology
GA EA7BI
UT WOS:000386782700001
PM 27491424
OA Green Accepted
DA 2022-03-20
ER

PT J
AU Hong, J
   Bishop-Fitzpatrick, L
   Smith, LE
   Greenberg, JS
   Mailick, MR
AF Hong, Jinkuk
   Bishop-Fitzpatrick, Lauren
   Smith, Leann E.
   Greenberg, Jan S.
   Mailick, Marsha R.
TI Factors Associated with Subjective Quality of Life of Adults with Autism
   Spectrum Disorder: Self-Report Versus Maternal Reports
SO JOURNAL OF AUTISM AND DEVELOPMENTAL DISORDERS
LA English
DT Article
DE Autism spectrum disorder; Subjective quality of life; WHOQOL-BREF
   domains; Self-report; Maternal report
ID BULLYING EXPERIENCES; CHILDREN; YOUTH; INDIVIDUALS; ADOLESCENTS;
   DISABILITY; STRESS; HEALTH
AB We examined factors related to subjective quality of life (QoL) of adults with autism spectrum disorder (ASD) aged 25-55 (n = 60), using the World Health Organization Quality of Life measure (WHOQOL-BREF). We used three different assessment methods: adult self-report, maternal proxy-report, and maternal report. Reliability analysis showed that adults with ASD rated their own QoL reliably. QoL scores derived from adult self-reports were more closely related to those from maternal proxy-report than from maternal report. Subjective factors such as perceived stress and having been bullied frequently were associated with QoL based on adult self-reports. In contrast, level of independence in daily activities and physical health were significant predictors of maternal reports of their son or daughter's QoL.
C1 [Hong, Jinkuk; Bishop-Fitzpatrick, Lauren; Smith, Leann E.; Greenberg, Jan S.; Mailick, Marsha R.] Univ Wisconsin, Waisman Ctr, 1500 Highland Ave, Madison, WI 53705 USA.
RP Hong, J (通讯作者)，Univ Wisconsin, Waisman Ctr, 1500 Highland Ave, Madison, WI 53705 USA.
EM jhong@waisman.wisc.edu
OI Bishop, Lauren/0000-0003-1269-4129
FU National Institute on AgingUnited States Department of Health & Human
   ServicesNational Institutes of Health (NIH) - USANIH National Institute
   on Aging (NIA) [R01 AG08768]; National Institute of Child Health and
   Human DevelopmentUnited States Department of Health & Human
   ServicesNational Institutes of Health (NIH) - USANIH Eunice Kennedy
   Shriver National Institute of Child Health & Human Development (NICHD)
   [T32 HD07489]; Autism Speaks [7724]; Waisman Center [P30 HD03352];
   EUNICE KENNEDY SHRIVER NATIONAL INSTITUTE OF CHILD HEALTH & HUMAN
   DEVELOPMENTUnited States Department of Health & Human ServicesNational
   Institutes of Health (NIH) - USANIH Eunice Kennedy Shriver National
   Institute of Child Health & Human Development (NICHD) [P30HD003352,
   T32HD007489] Funding Source: NIH RePORTER; NATIONAL INSTITUTE ON
   AGINGUnited States Department of Health & Human ServicesNational
   Institutes of Health (NIH) - USANIH National Institute on Aging (NIA)
   [R01AG008768] Funding Source: NIH RePORTER
FX This study was supported by grants from the National Institute on Aging
   (R01 AG08768, Marsha Mailick, PI), the National Institute of Child
   Health and Human Development (T32 HD07489, Marsha Mailick, PI), and the
   Autism Speaks (#7724, Marsha Mailick, PI). The present analysis was
   based on data collected at the UW-Madison Waisman Center site (M.
   Mailick, PI). We are extremely grateful to the families who participated
   in this study; without their generous support and commitment, our
   research would not be possible. We are also grateful for the support we
   received from the Waisman Center (P30 HD03352, Albee Messing, PI).
CR Achenbach T.M., 2003, MANUAL ASEBA ADULT F
   Bishop-Fitzpatrick L., 2015, THESIS U PITTSBURGH
   Bishop-Fitzpatrick L, 2015, AUTISM RES, V8, P164, DOI 10.1002/aur.1433
   Cappadocia MC, 2012, J AUTISM DEV DISORD, V42, P266, DOI 10.1007/s10803-011-1241-x
   Chiang HM, 2014, RES AUTISM SPECT DIS, V8, P974, DOI 10.1016/j.rasd.2014.05.003
   Clark BG, 2015, FOCUS AUTISM DEV DIS, V30, P57, DOI 10.1177/1088357614522289
   COHEN S, 1983, J HEALTH SOC BEHAV, V24, P385, DOI 10.2307/2136404
   Constantino J., 2005, SOCIAL RESPONSIVENES
   Danckaerts M, 2010, EUR CHILD ADOLES PSY, V19, P83, DOI 10.1007/s00787-009-0046-3
   de Vries M, 2015, J AUTISM DEV DISORD, V45, P2734, DOI 10.1007/s10803-015-2438-1
   Gerber F, 2008, J AUTISM DEV DISORD, V38, P1654, DOI 10.1007/s10803-008-0547-9
   Gerber F, 2011, J INTELL DISABIL RES, V55, P918, DOI 10.1111/j.1365-2788.2011.01455.x
   Gosling SD, 2003, J RES PERS, V37, P504, DOI 10.1016/S0092-6566(03)00046-1
   Harper A, 1998, PSYCHOL MED, V28, P551, DOI 10.1017/S0033291798006667
   Hirvikoski T, 2015, AUTISM, V19, P752, DOI 10.1177/1362361314543530
   Idler EL, 1997, J HEALTH SOC BEHAV, V38, P21, DOI 10.2307/2955359
   Ikeda E, 2014, QUAL LIFE RES, V23, P1069, DOI 10.1007/s11136-013-0591-6
   Jennes-Coussens M, 2006, AUTISM, V10, P403, DOI 10.1177/1362361306064432
   Kamp-Becker J., 2010, GMS PSYCHOSOCIAL MED, V7, P1
   Klassen AF, 2006, CHILD CARE HLTH DEV, V32, P397, DOI 10.1111/j.1365-2214.2006.00609.x
   Kuhlthau K, 2010, J AUTISM DEV DISORD, V40, P721, DOI 10.1007/s10803-009-0921-2
   KUYKEN W, 1995, SOC SCI MED, V41, P1403, DOI 10.1016/0277-9536(95)00112-k
   Lee IA, 2013, CALCULATION TEST DIF
   LORD C, 1994, J AUTISM DEV DISORD, V24, P659, DOI 10.1007/BF02172145
   Maenner MJ, 2013, DISABIL HEALTH J, V6, P8, DOI 10.1016/j.dhjo.2012.08.005
   Renty J, 2006, AUTISM, V10, P511, DOI 10.1177/1362361306066604
   Schalock RL, 2004, J INTELL DISABIL RES, V48, P203, DOI 10.1111/j.1365-2788.2003.00558.x
   Schroeder JH, 2014, J AUTISM DEV DISORD, V44, P1520, DOI 10.1007/s10803-013-2011-8
   Seltzer M. M., 2011, AUTISM SPECTRUM DISO, P241, DOI DOI 10.1093/MED/9780195371826.003.0016
   Sheldrick RC, 2012, QUAL LIFE RES, V21, P53, DOI 10.1007/s11136-011-9916-5
   Shipman DL, 2011, J DEV BEHAV PEDIATR, V32, P85, DOI 10.1097/DBP.0b013e318203e558
   Skevington SM, 2004, QUAL LIFE RES, V13, P299, DOI 10.1023/B:QURE.0000018486.91360.00
   Sterzing PR, 2012, ARCH PEDIAT ADOL MED, V166, P1058, DOI 10.1001/archpediatrics.2012.790
NR 33
TC 75
Z9 79
U1 2
U2 50
PU SPRINGER/PLENUM PUBLISHERS
PI NEW YORK
PA 233 SPRING ST, NEW YORK, NY 10013 USA
SN 0162-3257
EI 1573-3432
J9 J AUTISM DEV DISORD
JI J. Autism Dev. Disord.
PD APR
PY 2016
VL 46
IS 4
BP 1368
EP 1378
DI 10.1007/s10803-015-2678-0
PG 11
WC Psychology, Developmental
WE Social Science Citation Index (SSCI)
SC Psychology
GA DG7RH
UT WOS:000372280900021
PM 26707626
OA Green Accepted
DA 2022-03-20
ER

PT J
AU Norouzi, E
   Sadat Hosseini, F
   Solymani, M
   Parsai, S
AF Norouzi, Ebrahim
   Sadat Hosseini, Fatemeh
   Solymani, Mehran
   Parsai, Sajad
TI Mu rhythm in the implementation of bimanual coordination task among
   active versus inactive children with autism spectrum disorder
SO GAZZETTA MEDICA ITALIANA ARCHIVIO PER LE SCIENZE MEDICHE
LA English
DT Article
DE Child; Electroencephalography; Autism spectrum disorder; Functional
   laterality; Motor skills disorders
ID MIRROR NEURON ACTIVITY; IMITATION; SYSTEM
AB BACKGROUND: Children with autism spectrum disorder have been sought to face the lack of motor control in their physical activities, however, some scientists stated that the reason for this weakness is dysfunction in the mirror neuron.
   METHODS: In this causal-comparative study, the mu rhythm and bimanual coordination was examined in 10 healthy, 10 high-functioning autism (HFA) in-active and 10 high-functioning autism (HFA) active boys. Participants performed bimanual in-phase and anti-phase movements with their wrists at two conditions including: 1) observation, and 2) execution, while EEG was recorded. Two-way mixed ANOVA was used to analyze differences between both outcome measures of HFA in-active vs. HFA active.
   RESULTS: Results indicated that HFA in active and HFA active boys have higher mean of relative phase error (P <= 0.01), moreover, have lower mean in mu suppression in both condition; observation (P=0.001) and execution (P=0.001). results showed that a significant effect of condition for all groups.
   CONCLUSIONS: Findings confirm that HFA active boys performed bimanual coordination task more accurately. We have seen that when HFA boys perform bimanual coordination task, the mirror neuron activity has increased. These findings suggest that the special attention should be paid to motor activities in the treatment and the healing of HFA children.
C1 [Norouzi, Ebrahim; Sadat Hosseini, Fatemeh] Urmia Univ, Fac Phys Educ & Sports, Dept Human Motor Behav, Orumiyeh, Iran.
   [Solymani, Mehran] Azerbaijan Shahid Madani Univ, Fac Educ & Psychol, Dept Psychol, Tabriz, Iran.
   [Parsai, Sajad] Shahid Chamran Univ Ahvaz, Fac Phys Educ & Sports, Dept Human Motor Behav, Ahvaz, Iran.
RP Norouzi, E (通讯作者)，Urmia Univ, Fac Phys Educ & Sports, Dept Human Motor Behav, Orumiyeh, Iran.
EM ebrahim.norouzi68@gmail.com
RI Norouzi, Ebrahim/W-5395-2019
OI Norouzi, Ebrahim/0000-0003-1091-9371
CR Adolphs R, 2003, BRAIN COGNITION, V52, P61, DOI 10.1016/S0278-2626(03)00009-5
   *AM PSYCH ASS, 2000, DIAGN CRIT DSM IV TR
   Augustine JR, 1996, BRAIN RES REV, V22, P229, DOI 10.1016/S0165-0173(96)00011-2
   Baron-Cohen S, 2009, BRIT J PSYCHIAT, V194, P500, DOI 10.1192/bjp.bp.108.059345
   Buccino G, 2004, J COGNITIVE NEUROSCI, V16, P114, DOI 10.1162/089892904322755601
   Caggiano V, 2009, SCIENCE, V324, P403, DOI 10.1126/science.1166818
   Calmels C, 2009, NEUROPHYSIOL CLIN, V39, P303, DOI 10.1016/j.neucli.2009.09.003
   Calvo-Merino B, 2005, CEREB CORTEX, V15, P1243, DOI 10.1093/cercor/bhi007
   Carey D.P., 1997, HDB NEUROPSYCHOLOGY, P111
   Cheng YW, 2008, PLOS ONE, V3, DOI 10.1371/journal.pone.0002113
   Enticott PG, 2012, BIOL PSYCHIAT, V71, P427, DOI 10.1016/j.biopsych.2011.09.001
   Gangitano M, 2004, EUR J NEUROSCI, V20, P2193, DOI 10.1111/j.1460-9568.2004.03655.x
   Grezes J, 2003, NEUROIMAGE, V18, P928, DOI 10.1016/S1053-8119(03)00042-9
   Hamilton AFD, 2007, NEUROPSYCHOLOGIA, V45, P1859, DOI 10.1016/j.neuropsychologia.2006.11.022
   Hamilton AFD, 2013, DEV COGN NEUROS-NETH, V3, P91, DOI 10.1016/j.dcn.2012.09.008
   Heyes C, 2010, NEUROSCI BIOBEHAV R, V34, P575, DOI 10.1016/j.neubiorev.2009.11.007
   Iacoboni M, 2006, NAT REV NEUROSCI, V7, P942, DOI 10.1038/nrn2024
   Isenhower RW, 2012, RES AUTISM SPECT DIS, V6, P25, DOI 10.1016/j.rasd.2011.08.005
   KELSO JAS, 1981, B PSYCHONOMIC SOC, V18, P63
   Lord C, 2000, J AUTISM DEV DISORD, V30, P205, DOI 10.1023/A:1005592401947
   Lord C., 2012, AUTISM DIAGNOSTIC OB, V2nd
   Oberman LM, 2013, SOC COGN AFFECT NEUR, V8, P300, DOI 10.1093/scan/nsr097
   Oberman LM, 2005, COGNITIVE BRAIN RES, V24, P190, DOI 10.1016/j.cogbrainres.2005.01.014
   OLDFIELD RC, 1971, NEUROPSYCHOLOGIA, V9, P97, DOI 10.1016/0028-3932(71)90067-4
   Parham LD, 2011, AM J OCCUP THER, V65, P133, DOI 10.5014/ajot.2011.000745
   Pascolo PB, 2012, J ELECTROMYOGR KINES, V22, P98, DOI 10.1016/j.jelekin.2011.07.009
   Pauk J, 2017, J MECH MED BIOL, V17, DOI 10.1142/S0219519417500427
   Perkins T, 2010, J CLIN NEUROSCI, V17, P1239, DOI 10.1016/j.jocn.2010.01.026
   Pineda JA, 2008, RES AUTISM SPECT DIS, V2, P557, DOI 10.1016/j.rasd.2007.12.003
   Pineda JA, 2005, BRAIN RES REV, V50, P57, DOI 10.1016/j.brainresrev.2005.04.005
   Raymaekers R, 2009, BRAIN RES, V1304, P113, DOI 10.1016/j.brainres.2009.09.068
   Rizzolatti G., 2005, PERSPECTIVES IMITATI, V1, P55, DOI DOI 10.1146/ANNUREV.NEURO.27.070203.144230
   SALMELIN R, 1994, NEUROSCIENCE, V60, P537, DOI 10.1016/0306-4522(94)90263-1
   SCHOLZ JP, 1990, J MOTOR BEHAV, V22, P98
   SCHONER G, 1986, BIOL CYBERN, V53, P247, DOI 10.1007/BF00336995
   Southgate V, 2009, BIOL LETTERS, V5, P769, DOI 10.1098/rsbl.2009.0474
   SWINNEN SP, 1995, EXP BRAIN RES, V105, P439
   Swinnen SP, 1991, STUDIES PERCEPTION A, P315
   Welsh TN, 2005, EXP BRAIN RES, V161, P265, DOI 10.1007/s00221-004-2062-3
   Williams JHG, 2004, RES DEV DISABIL, V25, P559, DOI 10.1016/j.ridd.2004.01.008
NR 40
TC 0
Z9 0
U1 1
U2 5
PU EDIZIONI MINERVA MEDICA
PI TURIN
PA CORSO BRAMANTE 83-85 INT JOURNALS DEPT., 10126 TURIN, ITALY
SN 0393-3660
EI 1827-1812
J9 GAZZ MED ITAL ARCH S
JI Gazz. Med. Ital. Arch. Sci. Med.
PD APR
PY 2018
VL 177
IS 4
BP 134
EP 141
DI 10.23736/S0393-3660.17.03522-7
PG 8
WC Medicine, General & Internal; Medicine, Research & Experimental; Surgery
WE Emerging Sources Citation Index (ESCI)
SC General & Internal Medicine; Research & Experimental Medicine; Surgery
GA GU4HX
UT WOS:000445245000004
DA 2022-03-20
ER

PT J
AU Weckstein, SM
   Weckstein, EJ
   Parker, CD
   Westerman, MW
AF Weckstein, Sander M.
   Weckstein, Ethan J.
   Parker, Christopher D.
   Westerman, Matthew W.
TI A Retrospective Chart Analysis with Follow-Up of Cogmed Working Memory
   Training in Children and Adolescents with Autism Spectrum Disorder
SO MEDICAL SCIENCE MONITOR BASIC RESEARCH
LA English
DT Article
DE Autistic Spectrum Disorder; Children/Adolescents; Working Memory
ID RANDOMIZED CONTROLLED-TRIAL; ADHD
AB Background: This case study was undertaken in an effort to assess whether children/adolescents with Autism Spectrum Disorder (ASD) experience improvement in comorbid ADHD following Cogmed Working Memory Training (CWMT). This treatment intervention has been shown to improve ADHD symptoms in children and adolescents; however, there have been no studies on its use with individuals with ASD. Material/Methods: CWMT is a computer-based program that consists of 13 auditory, visual, visual spatial, and combined exercises that are practiced for 45 minutes a day, 5 days a week, for 5 weeks. Fifteen children/adolescents between the ages of 9 and 19 years with ASD and comorbid ADHD undertook a trial of CWMT. A 1-month follow-up and 2 longitudinal follow-ups were implemented. Results: The retrospective chart analysis and follow-up demonstrated improvement in attention and focus, impulsivity, emotional reactivity, and academic achievement in individuals with ASD and comorbid ADHD. Those benefits remained the same or increased over time. A number of participants also had benefits in their social interaction/social awareness. Conclusions: CWMT has the potential to be an effective treatment intervention for children and adolescents with ASD because of its benign computer-based nature that seems to engage the unique learning style of this population. The authors hope that this paper will encourage others to study the ability of CWMT to be utilized in improving ADHD symptoms as well as social interaction/social awareness in individuals with ASD.
C1 [Weckstein, Sander M.; Weckstein, Ethan J.; Parker, Christopher D.; Westerman, Matthew W.] Northern Michigan Psychiat Serv, Traverse City, MI 49684 USA.
RP Westerman, MW (通讯作者)，Northern Michigan Psychiat Serv, Traverse City, MI 49684 USA.
EM matwilwe@umich.edu
OI Westerman, Matthew/0000-0001-9808-2101
CR Association AP, 2013, DIAGNOSTIC STAT MANU, DOI DOI 10.1176/APPI.BOOKS.9780890425596
   Bigorra A, 2016, EUR CHILD ADOLES PSY, V25, P853, DOI 10.1007/s00787-015-0804-3
   Cowan N, 2014, EDUC PSYCHOL REV, V26, P197, DOI 10.1007/s10648-013-9246-y
   DeFilippis Melissa, 2016, Psychopharmacol Bull, V46, P18
   Holmes J, 2014, FRONT HUM NEUROSCI, V8, DOI 10.3389/fnhum.2014.00976
   Klingberg T, 2005, J AM ACAD CHILD PSY, V44, P177, DOI 10.1097/00004583-200502000-00010
   Kofler MJ, 2014, NEUROPSYCHOLOGY, V28, P459, DOI 10.1037/neu0000050
   Leitner Y, 2014, FRONT HUM NEUROSCI, V8, DOI 10.3389/fnhum.2014.00268
   Steeger CM, 2016, CHILD NEUROPSYCHOL, V22, P394, DOI 10.1080/09297049.2014.994485
NR 9
TC 6
Z9 8
U1 1
U2 14
PU INT SCIENTIFIC LITERATURE, INC
PI SMITHTOWN
PA 361 FOREST LANE, SMITHTOWN, NY 11787 USA
SN 2325-4416
EI 2325-4394
J9 MED SCI MONIT BASIC
JI Med. Sci. Monit. Basic Res.
PY 2017
VL 23
BP 336
EP 343
DI 10.12659/MSMBR.904930
PG 8
WC Medicine, Research & Experimental
WE Emerging Sources Citation Index (ESCI)
SC Research & Experimental Medicine
GA FX3GK
UT WOS:000425959400003
PM 29033450
OA Green Published, Green Submitted
DA 2022-03-20
ER

PT J
AU Padden, C
   Concialdi-McGlynn, C
   Lydon, S
AF Padden, Ciara
   Concialdi-McGlynn, Carolina
   Lydon, Sinead
TI Psychophysiological measures of stress in caregivers of individuals with
   autism spectrum disorder: a systematic review
SO DEVELOPMENTAL NEUROREHABILITATION
LA English
DT Review
DE Autism; cardiovascular; cortisol; health; parenting stress;
   physiological activity
AB Purpose: Parents of children with autism spectrum disorder (ASD) often self-report heightened levels of stress and physical health problems. This paper reviewed studies assessing physiological measures of stress among parents of children with ASD.
   Methods: Systematic database searches identified 15 studies meeting inclusion criteria. Studies were reviewed to determine: (a) control group characteristics; (b) caregiver and care recipient characteristics; (c) setting; (d) physiological measures employed; (e) physiological outcomes; and (f) stressor type. A measure of methodological quality was also applied.
   Results: Salivary cortisol was the most common physiological measure employed. A pattern of blunted physiological activity emerged within the reviewed studies, though some studies reported normal or even higher physiological activity among this population.
   Conclusions: Findings suggested dysfunction of the hypothalamic-pituitary-adrenal-axis and autonomic nervous system for some, but not all, parents of children with ASD. Further research is warranted.
C1 [Padden, Ciara] Univ Kent, Tizard Ctr, Canterbury CT2 7NF, Kent, England.
   [Concialdi-McGlynn, Carolina; Lydon, Sinead] Trinity Coll Dublin, Sch Psychol, Dublin, Ireland.
   [Lydon, Sinead] Natl Univ Ireland Galway, Sch Med, Galway, Ireland.
RP Padden, C (通讯作者)，Univ Kent, Tizard Ctr, Canterbury CT2 7NF, Kent, England.
EM C.M.Padden@kent.ac.uk
OI Padden, Ciara/0000-0001-9789-1812
CR Adam EK, 2009, PSYCHONEUROENDOCRINO, V34, P1423, DOI 10.1016/j.psyneuen.2009.06.011
   Allen AP, 2014, NEUROSCI BIOBEHAV R, V38, P94, DOI 10.1016/j.neubiorev.2013.11.005
   Allik H, 2006, HEALTH QUAL LIFE OUT, V4, DOI 10.1186/1477-7525-4-1
   Aschbacher K, 2017, BRAIN BEHAV IMMUN, V59, P245, DOI 10.1016/j.bbi.2016.09.009
   Baker-Ericzen MJ, 2005, RES PRACT PERS SEV D, V30, P194, DOI 10.2511/rpsd.30.4.194
   Bitsika V, 2017, RES DEV DISABIL, V62, P209, DOI 10.1016/j.ridd.2017.02.003
   Carroll D, 2005, PSYCHOPHYSIOLOGY, V42, P269, DOI 10.1111/j.1469-8986.2005.00282.x
   Clow A, 2004, STRESS, V7, P29, DOI 10.1080/10253890410001667205
   Costa AP, 2017, RES AUTISM SPECT DIS, V37, P61, DOI 10.1016/j.rasd.2017.01.007
   Davis NO, 2008, J AUTISM DEV DISORD, V38, P1278, DOI 10.1007/s10803-007-0512-z
   De Andres-Garcia S, 2012, HORM BEHAV, V62, P464, DOI 10.1016/j.yhbeh.2012.08.003
   de Andres-Garcia S, 2013, STRESS, V16, P510, DOI 10.3109/10253890.2013.798294
   de Rooij SR, 2013, INT J PSYCHOPHYSIOL, V90, P21, DOI 10.1016/j.ijpsycho.2012.09.011
   Dillenburger K, 2010, BRIT J SPEC EDUC, V37, P13, DOI 10.1111/j.1467-8578.2010.00455.x
   Dolan E, 2005, HYPERTENSION, V46, P156, DOI 10.1161/01.HYP.0000170138.56903.7a
   Eisenhower AS, 2005, J INTELL DISABIL RES, V49, P657, DOI 10.1111/j.1365-2788.2005.00699.x
   Farrington DP, 2003, ANN AM ACAD POLIT SS, V587, P49, DOI 10.1177/0002716202250789
   Fecteau SM, 2017, BIOL PSYCHOL, V123, P187, DOI 10.1016/j.biopsycho.2016.12.008
   Foody C, 2015, J AUTISM DEV DISORD, V45, P1084, DOI 10.1007/s10803-014-2263-y
   Foody C, 2014, RES AUTISM SPECT DIS, V8, P99, DOI 10.1016/j.rasd.2013.10.015
   Fries E, 2005, PSYCHONEUROENDOCRINO, V30, P1010, DOI 10.1016/j.psyneuen.2005.04.006
   Gallagher S, 2009, BRAIN BEHAV IMMUN, V23, P338, DOI 10.1016/j.bbi.2008.05.006
   Glasberg B.A., 2006, STRESS COPING AUTISM, P277
   Granger DA, 2007, ANN NY ACAD SCI, V1098, P122, DOI 10.1196/annals.1384.008
   Hayes SA, 2013, J AUTISM DEV DISORD, V43, P629, DOI 10.1007/s10803-012-1604-y
   Heim C, 2000, PSYCHONEUROENDOCRINO, V25, P1, DOI 10.1016/S0306-4530(99)00035-9
   Hugdahl K., 1995, PSYCHOPHYSIOLOGY MIN
   KIRSCHBAUM C, 1993, NEUROPSYCHOBIOLOGY, V28, P76, DOI 10.1159/000119004
   Lecavalier L, 2006, J INTELL DISABIL RES, V50, P172, DOI 10.1111/j.1365-2788.2005.00732.x
   Loft P, 2007, PSYCHONEUROENDOCRINO, V32, P367, DOI 10.1016/j.psyneuen.2007.02.004
   Lovallo W.R., 2005, STRESS HLTH BIOLOGIC
   Lovallo WR, 2012, BIOL PSYCHIAT, V71, P344, DOI 10.1016/j.biopsych.2011.10.018
   Lydon S, 2016, DEV NEUROREHABIL, V19, P335, DOI 10.3109/17518423.2014.971975
   Lyons AM, 2010, J CHILD FAM STUD, V19, P516, DOI 10.1007/s10826-009-9323-5
   Moja LP, 2005, BMJ-BRIT MED J, V330, P1053, DOI 10.1136/bmj.38414.515938.8F
   Mugno D, 2007, HEALTH QUAL LIFE OUT, V5, DOI 10.1186/1477-7525-5-22
   Ouellet-Morin I, 2011, BIOL PSYCHIAT, V70, P1016, DOI 10.1016/j.biopsych.2011.06.017
   Padden C, 2017, J DEV PHYS DISABIL, V29, P567, DOI 10.1007/s10882-017-9547-z
   Phillips AC, 2013, INT J PSYCHOPHYSIOL, V90, P1, DOI 10.1016/j.ijpsycho.2013.02.002
   Phillips AC, 2011, BIOL PSYCHOL, V86, P95, DOI 10.1016/j.biopsycho.2010.03.003
   Pisula E, 2007, J APPL RES INTELLECT, V20, P274, DOI 10.1111/j.1468-3148.2006.00342.x
   Randall P., 1999, SUPPORTING FAMILIES
   Richdale AL, 2009, SLEEP MED REV, V13, P403, DOI 10.1016/j.smrv.2009.02.003
   Rohleder N, 2004, ANN NY ACAD SCI, V1032, P258, DOI 10.1196/annals.1314.033
   Romanczyk R. G., 2006, STRESS COPING AUTISM, P277
   Ruiz-Robledillo N, 2015, INT J PSYCHOPHYSIOL, V98, P143, DOI 10.1016/j.ijpsycho.2015.07.011
   Ruiz-Robledillo N, 2014, RES DEV DISABIL, V35, P686, DOI 10.1016/j.ridd.2013.12.007
   Ruiz-Robledillo N, 2013, PSYCHOL HEALTH, V28, P1246, DOI 10.1080/08870446.2013.800517
   Ruiz-Robledillo N, 2015, J AUTISM DEV DISORD, V45, P576, DOI 10.1007/s10803-013-1996-3
   Sapolsky RM., 2004, WHY ZEBRAS DONT GET, V3
   Schieve LA, 2007, PEDIATRICS, V119, pS114, DOI 10.1542/peds.2006-2089Q
   Seltzer MM, 2010, J AUTISM DEV DISORD, V40, P457, DOI 10.1007/s10803-009-0887-0
   Smith LE, 2012, J AUTISM DEV DISORD, V42, P1836, DOI 10.1007/s10803-011-1422-7
   Stewart JC, 2001, BIOL PSYCHOL, V58, P105, DOI 10.1016/S0301-0511(01)00105-3
   Turner J.R., 1994, CARDIOVASCULAR REACT
   Watson SL, 2011, INT REV RES DEV DISA, V41, P31, DOI 10.1016/B978-0-12-386495-6.00002-3
   Wong JD, 2012, AGING MENT HEALTH, V16, P939, DOI 10.1080/13607863.2012.688191
NR 57
TC 5
Z9 5
U1 1
U2 9
PU TAYLOR & FRANCIS INC
PI PHILADELPHIA
PA 530 WALNUT STREET, STE 850, PHILADELPHIA, PA 19106 USA
SN 1751-8423
EI 1751-8431
J9 DEV NEUROREHABIL
JI Dev. Neurorehabil.
PY 2019
VL 22
IS 3
BP 149
EP 163
DI 10.1080/17518423.2018.1460769
PG 15
WC Clinical Neurology; Pediatrics; Rehabilitation
WE Science Citation Index Expanded (SCI-EXPANDED)
SC Neurosciences & Neurology; Pediatrics; Rehabilitation
GA VJ7EH
UT WOS:000619350200001
PM 29652216
OA Green Accepted
DA 2022-03-20
ER

PT J
AU Yuhi, T
   Ise, K
   Iwashina, K
   Terao, N
   Yoshioka, S
   Shomura, K
   Maehara, T
   Yazaki, A
   Koichi, K
   Furuhara, K
   Cherepanov, SM
   Gerasimenko, M
   Shabalova, AA
   Hosoki, K
   Kodama, H
   Zhu, H
   Tsuji, C
   Yokoyama, S
   Higashida, H
AF Yuhi, Teruko
   Ise, Kosuke
   Iwashina, Kei
   Terao, Naoya
   Yoshioka, Satoshi
   Shomura, Keijiro
   Maehara, Toshikatsu
   Yazaki, Akari
   Koichi, Kana
   Furuhara, Kazumi
   Cherepanov, Stanislav M.
   Gerasimenko, Maria
   Shabalova, Anna A.
   Hosoki, Kouhei
   Kodama, Hikari
   Zhu, Hong
   Tsuji, Chiharu
   Yokoyama, Shigeru
   Higashida, Haruhiro
TI Sex Differences in Salivary Oxytocin and Cortisol Concentration Changes
   during Cooking in a Small Group
SO BEHAVIORAL SCIENCES
LA English
DT Article
DE oxytocin; cortisol; group activity; in-group member; cooking; stress
ID AUTISM SPECTRUM DISORDER; HEALTHY-YOUNG MEN; INTRANASAL OXYTOCIN;
   MUSIC-THERAPY; PSYCHIATRIC-DISORDERS; PERIPHERAL OXYTOCIN; BRAIN
   OXYTOCIN; VASOPRESSIN; BEHAVIOR; INTERVENTIONS
AB Background: Oxytocin (OT), a neuropeptide, has positive effects on social and emotional processes during group activities. Because cooking is an integrated process in the cognitive, physical, and socio-emotional areas, cooking in a group is reported to improve emotion and cognition. However, evidence for efficacy in group cooking has not been well established at the biological level. Methods: To address this shortcoming, we first measured salivary levels of OT and cortisol (CORT), a biomarker of psychological stress, before and after group cooking for approximately 1 h by people who know each other in healthy married or unmarried men and women. We then compared the initial OT and CORT concentrations with those during individual non-cooking activities in isolation. Results: Baseline OT concentrations before group and non-group sessions did not significantly differ and OT levels increased after both types of activity in men and women. In men, however, the percentage changes of OT levels in the first over the second saliva samples were significantly small during cooking compared with those in individual activities. In women, however, such a difference was not observed. In contrast, the mean salivary CORT concentrations after group cooking were significantly decreased from the baseline level in both sexes, though such decreases were not significant after individual activity sessions. The sex-specific differences were marital-status independent. Conclusion: These results indicate that OT and CORT concentrations after two activity sessions by a familiar group changed in opposite directions in a sex-specific manner. This suggests that, because cooking is experience-based, we need to consider the sex-specific features of group cooking if we apply it for intervention.
C1 [Yuhi, Teruko; Ise, Kosuke; Iwashina, Kei; Terao, Naoya; Yoshioka, Satoshi; Shomura, Keijiro; Maehara, Toshikatsu; Yazaki, Akari; Koichi, Kana; Furuhara, Kazumi; Cherepanov, Stanislav M.; Gerasimenko, Maria; Shabalova, Anna A.; Hosoki, Kouhei; Kodama, Hikari; Zhu, Hong; Tsuji, Chiharu; Yokoyama, Shigeru; Higashida, Haruhiro] Kanazawa Univ, Dept Basic Res Social Recognit, Res Ctr Child Mental Dev, 13-1 Takara Machi, Kanazawa, Ishikawa 9208640, Japan.
   [Higashida, Haruhiro] Krasnoyarsk State Med Univ, Lab Social Brain Studies, Res Inst Mol Med & Pathobiochem, Krasnoyarsk 660022, Russia.
   [Higashida, Haruhiro] Krasnoyarsk State Med Univ, Dept Biochem, Krasnoyarsk 660022, Russia.
RP Yuhi, T (通讯作者)，Kanazawa Univ, Dept Basic Res Social Recognit, Res Ctr Child Mental Dev, 13-1 Takara Machi, Kanazawa, Ishikawa 9208640, Japan.
EM y-teruko@med.kanazawa-u.ac.jp; kou.conan@gmail.com;
   kei.i@stu.kanazawa-u.ac.jp; teraomedical058@gmail.com;
   apollokun23@gmail.com; shomuracheckmate@gmail.com; dmugen624@gmail.com;
   yazakitty1995@gmail.com; cartah3beans@gmail.com;
   furururukz.999@gmail.com; stas4476@mail.ru; mgera_08@mail.ru;
   ashabalova@me.com; khosoki473@gmail.com; hikari1223.xas@gmail.com;
   julia5444482@hotmail.com; ctsuji@med.kanazawa-u.ac.jp;
   shigeruy@med.kanazawa-u.ac.jp; haruhiro@med.kanazawa-u.ac.jp
RI Shabalova, Anna/AAN-8285-2020; Gerasimenko, Maria/AAN-5215-2020;
   HIGASHIDA, Haruhiro/L-3773-2015
OI HIGASHIDA, Haruhiro/0000-0002-1779-0606; Gerasimenko,
   Maria/0000-0002-6344-9900; , Teruko/0000-0001-7200-0040; Cherepanov,
   Stanislav/0000-0001-5093-3480
CR Adam EK, 2017, PSYCHONEUROENDOCRINO, V83, P25, DOI 10.1016/j.psyneuen.2017.05.018
   Adam EK, 2009, PSYCHONEUROENDOCRINO, V34, P1423, DOI 10.1016/j.psyneuen.2009.06.011
   Altenmuller E, 2015, PROG BRAIN RES, V217, P237, DOI 10.1016/bs.pbr.2014.11.029
   BAUM C, 1993, AM J OCCUP THER, V47, P431, DOI 10.5014/ajot.47.5.431
   Benner S, 2018, BEHAV PHARMACOL, V29, P1, DOI 10.1097/FBP.0000000000000341
   Bittman BB, 2001, ALTERN THER HEALTH M, V7, P38
   Burkett JP, 2016, SCIENCE, V351, P375, DOI 10.1126/science.aac4785
   Carson DS, 2015, MOL PSYCHIATR, V20, P1085, DOI 10.1038/mp.2014.132
   Carter CS, 2007, ANN NY ACAD SCI, V1098, P312, DOI 10.1196/annals.1384.006
   Cerasa A, 2019, J CLIN NEUROSCI, V59, P357, DOI 10.1016/j.jocn.2018.09.026
   Cevasco AM, 2010, J MUSIC THER, V47, P282, DOI 10.1093/jmt/47.3.282
   Clow A, 2004, STRESS, V7, P29, DOI 10.1080/10253890410001667205
   Cochran DM, 2013, HARVARD REV PSYCHIAT, V21, P219, DOI 10.1097/HRP.0b013e3182a75b7d
   Crockford C, 2014, FRONT BEHAV NEUROSCI, V8, DOI 10.3389/fnbeh.2014.00068
   Daykin N, 2018, PERSPECT PUBLIC HEAL, V138, P39, DOI 10.1177/1757913917740391
   Daykin N, 2013, HEALTH PROMOT INT, V28, P197, DOI 10.1093/heapro/das005
   de Jong TR, 2014, PLOS ONE, V9, DOI 10.1371/journal.pone.0091701
   DeMayo MM, 2017, PEDIATR DRUGS, V19, P391, DOI 10.1007/s40272-017-0248-y
   Deuse L, 2019, PHARMACOPSYCHIATRY, V52, P148, DOI 10.1055/a-0590-4850
   Dickerson SS, 2004, PSYCHOL BULL, V130, P355, DOI 10.1037/0033-2909.130.3.355
   Domes G, 2013, PSYCHOL MED, V43, P1747, DOI 10.1017/S0033291712002565
   Domes G, 2013, PSYCHONEUROENDOCRINO, V38, P1198, DOI 10.1016/j.psyneuen.2012.10.002
   Donaldson ZR, 2008, SCIENCE, V322, P900, DOI 10.1126/science.1158668
   Dulac C, 2014, SCIENCE, V345, P765, DOI 10.1126/science.1253291
   Fancourt D, 2016, PLOS ONE, V11, DOI 10.1371/journal.pone.0151136
   Farmer N, 2018, HEALTH EDUC BEHAV, V45, P167, DOI 10.1177/1090198117736352
   Feldman R, 2016, BIOL PSYCHIAT, V79, P174, DOI 10.1016/j.biopsych.2015.08.008
   Fjellstrom C, 2010, AM J ALZHEIMERS DIS, V25, P521, DOI 10.1177/1533317510377171
   Grape C, 2003, INTEGR PHYS BEH SCI, V38, P65
   Grazia R, 2016, PSYCHIAT RES, V241, P207, DOI 10.1016/j.psychres.2016.04.117
   Guastella AJ, 2015, J CHILD PSYCHOL PSYC, V56, P444, DOI 10.1111/jcpp.12305
   Hellhammer DH, 2009, PSYCHONEUROENDOCRINO, V34, P163, DOI 10.1016/j.psyneuen.2008.10.026
   Higashida H, 2018, NEUROCHEM INT, V119, P42, DOI 10.1016/j.neuint.2017.07.009
   Higashida H, 2017, SCI REP-UK, V7, DOI 10.1038/s41598-017-07949-4
   Higashida H, 2012, NEUROCHEM INT, V61, P828, DOI 10.1016/j.neuint.2012.01.030
   Holmqvist-Jamsen S, 2017, J SPEECH LANG HEAR R, V60, P2781, DOI 10.1044/2017_JSLHR-S-16-0058
   Hopkinson MD, 2019, GERONTOLOGIST, V59, pE343, DOI 10.1093/geront/gnx217
   Huffmeijer R, 2012, NEUROENDOCRINOL LETT, V33, P21
   Insel TR, 2010, NEURON, V65, P768, DOI 10.1016/j.neuron.2010.03.005
   Javor A, 2014, NEUROENDOCRINOL LETT, V35, P470
   Jin D, 2007, NATURE, V446, P41, DOI 10.1038/nature05526
   Jokinen J, 2012, PSYCHONEUROENDOCRINO, V37, P482, DOI 10.1016/j.psyneuen.2011.07.016
   Kagerbauer SM, 2013, J NEUROENDOCRINOL, V25, P668, DOI 10.1111/jne.12038
   Kanat M, 2014, BRAIN RES, V1580, P160, DOI 10.1016/j.brainres.2013.11.003
   Kim Hwan-Hee, 2018, J Phys Ther Sci, V30, P335, DOI 10.1589/jpts.30.335
   KIRSCHBAUM C, 1994, PSYCHONEUROENDOCRINO, V19, P313, DOI 10.1016/0306-4530(94)90013-2
   Kosaka H, 2016, TRANSL PSYCHIAT, V6, DOI 10.1038/tp.2016.152
   Kosfeld M, 2005, NATURE, V435, P673, DOI 10.1038/nature03701
   Koven NS, 2014, PSYCHONEUROENDOCRINO, V44, P20, DOI 10.1016/j.psyneuen.2014.02.018
   Kreutz G, 2004, J BEHAV MED, V27, P623, DOI 10.1007/s10865-004-0006-9
   Kreutz G., 2014, MUSIC MED, V6, P51
   Kristenson M, 2005, INT J BEHAV MED, V12, P153, DOI 10.1207/s15327558ijbm1203_4
   Kumazaki H, 2017, FRONT PSYCHIATRY, V8, DOI 10.3389/fpsyt.2017.00169
   Lee HJ, 2009, PROG NEUROBIOL, V88, P127, DOI 10.1016/j.pneurobio.2009.04.001
   Leng G, 2016, J Neuroendocrinol, V28, DOI 10.1111/jne.12413
   Lorentzen S, 2014, J PSYCHIATR MENT HLT, V21, P219, DOI 10.1111/jpm.12072
   Lunsky Y, 2017, J AUTISM DEV DISORD, V47, P1769, DOI 10.1007/s10803-017-3099-z
   MacDonald K, 2014, BRAIN RES, V1580, P22, DOI 10.1016/j.brainres.2014.01.025
   MacLean EL, 2018, J NEUROSCI METH, V293, P67, DOI 10.1016/j.jneumeth.2017.08.033
   MacLean EL, 2017, FRONT PSYCHOL, V8, DOI 10.3389/fpsyg.2017.01606
   Majlesi AR, 2016, J AGING STUD, V38, P37, DOI 10.1016/j.jaging.2016.04.004
   Marsh AA, 2008, NEUROSCI BIOBEHAV R, V32, P454, DOI 10.1016/j.neubiorev.2007.08.003
   Meyer-Lindenberg A, 2011, NAT REV NEUROSCI, V12, P524, DOI 10.1038/nrn3044
   Munesue T, 2016, FRONT PSYCHIATRY, V7, DOI 10.3389/fpsyt.2016.00002
   Munesue T, 2010, NEUROSCI RES, V67, P181, DOI 10.1016/j.neures.2010.03.004
   Narme P, 2014, J ALZHEIMERS DIS, V38, P359, DOI 10.3233/JAD-130893
   Neumann ID, 2016, BIOL PSYCHIAT, V79, P213, DOI 10.1016/j.biopsych.2015.06.004
   Neumann ID, 2012, TRENDS NEUROSCI, V35, P649, DOI 10.1016/j.tins.2012.08.004
   Nishizato M, 2017, SCI REP-UK, V7, DOI 10.1038/s41598-017-02368-x
   Parker KH, 2018, VACCINE, V36, P2705, DOI 10.1016/j.vaccine.2018.03.034
   Perkins R, 2016, PSYCHOL WELL-BEING, V6, DOI 10.1186/s13612-016-0048-0
   Pruessner M, 2003, PSYCHOSOM MED, V65, P92, DOI 10.1097/01.PSY.0000040950.22044.10
   Roden I, 2012, FRONT PSYCHOL, V3, DOI 10.3389/fpsyg.2012.00572
   Romano A, 2016, FRONT NEUROSCI-SWITZ, V9, DOI 10.3389/fnins.2015.00497
   Samson S, 2015, ANN NY ACAD SCI, V1337, P249, DOI 10.1111/nyas.12621
   Schladt TM, 2017, FRONT HUM NEUROSCI, V11, DOI 10.3389/fnhum.2017.00430
   Smith AS, 2014, BIOL PSYCHIAT, V76, P281, DOI 10.1016/j.biopsych.2013.09.017
   Swan K, 2018, AM J SPEECH-LANG PAT, V27, P836, DOI 10.1044/2017_AJSLP-17-0043
   Tang QB, 2018, GERIATR NURS, V39, P471, DOI 10.1016/j.gerinurse.2018.02.003
   Timmermann M, 2017, PSYCHONEUROENDOCRINO, V85, P158, DOI 10.1016/j.psyneuen.2017.07.483
   Tsuji S, 2015, FRONT PSYCHIATRY, V6, DOI 10.3389/fpsyt.2015.00058
   Valstad M, 2017, NEUROSCI BIOBEHAV R, V78, P117, DOI 10.1016/j.neubiorev.2017.04.017
   van Bruggen-Rufi MCH, 2017, J HUNTINGTONS DIS, V6, P63, DOI 10.3233/JHD-160229
   van IJzendoorn MH, 2012, FRONT NEUROSCI-SWITZ, V6, DOI 10.3389/fnins.2012.00174
   WATANABE T, 2015, BRAIN 11, V138, DOI DOI 10.1093/BRAIN/AWV249
   Woods B, 2018, COCHRANE DB SYST REV, DOI 10.1002/14651858.CD001120.pub3
   Yatawara CJ, 2016, MOL PSYCHIATR, V21, P1225, DOI 10.1038/mp.2015.162
   Yen HY, 2018, J NURS RES, V26, P138, DOI 10.1097/jnr.0000000000000233
   Young LJ, 2015, NEUROPSYCHOPHARMACOL, V40, P243, DOI 10.1038/npp.2014.186
   Yuhi T, 2017, BRAIN SCI, V7, DOI 10.3390/brainsci7110152
   Zhang R, 2017, ADV ANAT EMBRYOL CEL, V224, P135, DOI 10.1007/978-3-319-52498-6_8
   Zhong J, 2016, FRONT NEUROSCI-SWITZ, V10, DOI 10.3389/fnins.2016.00304
NR 92
TC 4
Z9 4
U1 0
U2 8
PU MDPI
PI BASEL
PA ST ALBAN-ANLAGE 66, CH-4052 BASEL, SWITZERLAND
SN 2076-328X
J9 BEHAV SCI-BASEL
JI Behav. Sci.
PD NOV
PY 2018
VL 8
IS 11
AR 101
DI 10.3390/bs8110101
PG 15
WC Psychology, Multidisciplinary
WE Emerging Sources Citation Index (ESCI)
SC Psychology
GA HB8AL
UT WOS:000451305400004
PM 30400329
OA Green Published, Green Submitted, gold
DA 2022-03-20
ER

PT J
AU Yan, L
   Liu, XX
   Wang, J
   Roswal, G
AF Yan, Lu
   Liu, Xiaoxu
   Wang, Jiao
   Roswal, Glenn
TI A Review of Research on Adapted Physical Activity of Autism Spectrum
   Disorder in China: 1992 to 2019
SO PALAESTRA
LA English
DT Review
DE ASD; Autism; China; Physical Activity
AB ASD research in China has experienced development from information introduction (translation of foreign research) to multidisciplinary research over the past 30 years. Although the quantity and quality of literature has greatly improved, there are still problems in the research on ASD in China related to physical education and physical activity, such as the low number of publications, the lack of research standards, the lack of researchers, and the lack of interdisciplinary collaborative research. Therefore, in the field of ASD research in China, the related research on physical education/physical activity is still in the initial stage and there is potential for development. Chinese researchers are faced with challenges and opportunities at the same time.
C1 [Yan, Lu] Beijing Sport Univ, Phys Educ Coll, Beijing, Peoples R China.
   [Liu, Xiaoxu; Wang, Jiao] Beijing Sport Univ, Beijing, Peoples R China.
   [Roswal, Glenn] Jacksonville State Univ, Jacksonville, AL 36265 USA.
RP Yan, L (通讯作者)，Beijing Sport Univ, Phys Educ Coll, Beijing, Peoples R China.
CR Dan Y., 2006, J TUS, V21, P120, DOI [10.13297/j.cnki.issn1005-0000.2006.02.008, DOI 10.13297/J.CNKI.ISSN1005-0000.2006.02.008]
   Dan Y., 2008, J WUHAN I PHYS ED, V42, P65, DOI [10.15930/j.cnki.wtxb.2008.02.003, DOI 10.15930/J.CNKI.WTXB.2008.02.003]
   Dan Y., 2007, J BEIJING SPORT U, V30, P1495, DOI [10.19582/j.cnki.113785/g8.2007.11.018, DOI 10.19582/J.CNKI.113785/G8.2007.11.018]
   Deng Shuhong, 2011, CHINESE J SPECIAL ED, V01, P52
   Guo J., 2014, STUDIES EARLY CHILDH, V6, P56, DOI [10.13861/j.cnki.sece.2014.06.007, DOI 10.13861/J.CNKI.SECE.2014.06.007]
   GUO LL, 2017, CHINA SPORT SCI TECH, V53, P55, DOI DOI 10.16470/J.CSST.201703009
   Lin S., 2009, J BEIJING SPORT U, V32, P70, DOI [10.19582/j.cnki.113785/g8.2009.11.020, DOI 10.19582/J.CNKI.113785/G8.2009.11.020]
   Pan H., 2012, CHINA SPORT SCI TECH, V48, P90, DOI [10.16470/j.csst.2012.03.002, DOI 10.16470/J.CSST.2012.03.002]
   Pan H., 2016, J WUHAN I PHYS ED, V50, P96, DOI [10.15930/j.cnki.wtxb.2016.12.016, DOI 10.15930/J.CNKI.WTXB.2016.12.016]
   Zhang Y, 2012, J CARDIAC SURG, V27, P311, DOI 10.1111/j.1540-8191.2011.01386.x
   Zhang Z.Y., 2010, CHINA SPORT SCI TECH, V30, P386, DOI [10.16469/j.css.2010.08.004, DOI 10.16469/J.CSS.2010.08.004]
   戴昕, 2008, [中国康复医学杂志, Chinese Journal of Rehabilitation Medicine], V23, P436
NR 12
TC 0
Z9 0
U1 0
U2 4
PU SAGAMORE PUBL LLC
PI URBANA
PA 1807 N FEDERAL DR, URBANA, IL 61801 USA
SN 8756-5811
EI 2372-1391
J9 PALAESTRA
JI Palaestra
PY 2020
VL 34
IS 2
BP 10
EP 16
PG 7
WC Education & Educational Research
WE Emerging Sources Citation Index (ESCI)
SC Education & Educational Research
GA LW6NL
UT WOS:000539260800003
DA 2022-03-20
ER

PT J
AU Welch, MG
   Myers, MM
AF Welch, Martha G.
   Myers, Michael M.
TI Advances in family-based interventions in the neonatal ICU
SO CURRENT OPINION IN PEDIATRICS
LA English
DT Review
DE neurobehavioral outcome; nurture intervention; preterm infant
ID LOW-BIRTH-WEIGHT; POSTTRAUMATIC STRESS SYMPTOMS; RANDOMIZED
   CONTROLLED-TRIAL; AUTISM SPECTRUM DISORDERS; MOTHER-INFANT INTERACTION;
   PRETERM INFANTS; NURTURE INTERVENTION; PREMATURE-INFANTS; POSTPARTUM
   DEPRESSION; DEVELOPMENTAL CARE
AB Purpose of reviewDespite advances in medical care, preterm infants remain at risk for many adverse outcomes. This article reviews findings from several recent neonatal ICU (NICU) interventions and a trial of a novel nurture-based approach, Family Nurture Intervention (FNI).Recent findingsRecent trials reviewed here find positive effects of a variety of family-related interventions focused on parental guidance. These interventions target prescribed physical activities with infants, parents' stress, and the parents' ability to recognize their positive and negative behaviors with their infants. Beneficial effects include reductions in parenting stress, maternal anxiety, and depression. A different approach, FNI, is aimed at establishing mother-infant emotional connection. As in other trials, FNI also decreased maternal symptoms of anxiety and depression, and increased maternal sensitivity. Additionally, FNI led to positive short and long-term effects on infant neurobehavioral outcomes at term and 18 months.SummaryA number of recent parent-based NICU interventions have been effective at reducing preterm parent stress. Another, FNI, has positive effects on both maternal and infant outcomes and promises to be cost-effective. Future decreases in long-term morbidity in preterm infants will increasingly rely on nonmedical interventions. Therefore, the rigorous development and testing of such interventions should be a high priority in perinatology research.
C1 [Welch, Martha G.; Myers, Michael M.] Columbia Univ Coll Phys & Surg, Dept Psychiat, 722 W 168th St, New York, NY 10032 USA.
   [Welch, Martha G.; Myers, Michael M.] Columbia Univ Coll Phys & Surg, Dept Pediat, New York, NY 10032 USA.
   [Welch, Martha G.] Columbia Univ Coll Phys & Surg, Dept Pathol & Cell Biol, 630 W 168th St, New York, NY 10032 USA.
   [Welch, Martha G.; Myers, Michael M.] New York State Psychiat Inst & Hosp, Dept Dev Neurosci, New York, NY 10032 USA.
RP Welch, MG (通讯作者)，Nurture Sci Program, 51 Audubon Ave,Suite 100, New York, NY 10032 USA.
EM mgw13@columbia.edu
RI Welch, Martha G./I-6846-2019
FU Einhorn Family Charitable Trust
FX The preparation of this manuscript and the FNI randomized controlled
   trial were supported by the Einhorn Family Charitable Trust, the Fleur
   Fairman family, and Mary Stephenson.
CR Abdeyazdan Zahra, 2014, Iran J Nurs Midwifery Res, V19, P349
   Als H, 2012, J PERINATOL, V32, P797, DOI 10.1038/jp.2011.201
   ALS H, 1994, JAMA-J AM MED ASSOC, V272, P853, DOI 10.1001/jama.272.11.853
   Ambrose CS, 2015, J PERINATOL, V35, P411, DOI 10.1038/jp.2015.25
   Atif N, 2015, SEMIN PERINATOL, V39, P345, DOI 10.1053/j.semperi.2015.06.007
   Baron IS, 2012, CHILD NEUROPSYCHOL, V18, P586, DOI 10.1080/09297049.2011.631906
   Benzies KM, 2013, BMC PREGNANCY CHILDB, V13, DOI 10.1186/1471-2393-13-S1-S10
   Borghini A, 2014, INFANT BEHAV DEV, V37, P624, DOI 10.1016/j.infbeh.2014.08.003
   Buescher AVS, 2014, JAMA PEDIATR, V168, P721, DOI 10.1001/jamapediatrics.2014.210
   Chertok IRA, 2014, ADV NEONAT CARE, V14, P30, DOI 10.1097/ANC.0000000000000044
   Conde-Agudelo A, 2011, COCHRANE DB SYST REV, DOI 10.1002/14651858.CD002771.pub2
   Dembrow N, 2014, FRONT NEURAL CIRCUIT, V8, DOI 10.3389/fncir.2014.00054
   Feldman R, 2002, DEV PSYCHOL, V38, P194, DOI 10.1037//0012-1649.38.2.194
   Field T, 2006, INFANT BEHAV DEV, V29, P574, DOI 10.1016/j.infbeh.2006.07.011
   Field T, 2010, INFANT BEHAV DEV, V33, P115, DOI 10.1016/j.infbeh.2009.12.004
   Hamilton BE, 2013, PEDIATRICS, V131, P548, DOI 10.1542/peds.2012-3769
   Hane AA, 2015, J DEV BEHAV PEDIATR, V36, P188, DOI 10.1097/DBP.0000000000000148
   Helle N, 2015, J AFFECT DISORDERS, V180, P154, DOI 10.1016/j.jad.2015.04.001
   Henley SJ, 2014, MMWR-MORBID MORTAL W, V63, P1
   Hoffenkamp HN, 2015, J CONSULT CLIN PSYCH, V83, P416, DOI 10.1037/a0038401
   Holditch-Davis D, 2003, JOGNN, V32, P161, DOI 10.1177/0884217503252035
   Holditch-Davis D, 2014, INFANT BEHAV DEV, V37, P695, DOI 10.1016/j.infbeh.2014.08.005
   Johnson S, 2011, ARCH DIS CHILD, V96, P73, DOI 10.1136/adc.2010.194795
   Johnson S, 2010, J AM ACAD CHILD PSY, V49, P453, DOI 10.1016/j.jaac.2010.02.002
   Jotzo M, 2005, PEDIATRICS, V115, P915, DOI 10.1542/peds.2004-0370
   Kersting A, 2004, J PSYCHOSOM RES, V57, P473, DOI 10.1016/j.jpsychores.2004.03.011
   Kuzniewicz MW, 2014, J PEDIATR-US, V164, P20, DOI 10.1016/j.jpeds.2013.09.021
   Levine S, 2005, PSYCHONEUROENDOCRINO, V30, P939, DOI 10.1016/j.psyneuen.2005.03.013
   Linden MA, 2015, ARCH DIS CHILD, V100, P554, DOI 10.1136/archdischild-2014-307390
   Martin Joyce A, 2015, Natl Vital Stat Rep, V64, P1
   McEwen BS, 2003, MENT RETARD DEV D R, V9, P149, DOI 10.1002/mrdd.10074
   Melnyk BM, 2006, PEDIATRICS, V118, pE1414, DOI 10.1542/peds.2005-2580
   Melnyk BM, 2010, J PERINAT NEONAT NUR, V24, P74, DOI 10.1097/JPN.0b013e3181ce314b
   Melnyk Bernadette Mazurek, 2009, Nurs Adm Q, V33, P32, DOI 10.1097/01.NAQ.0000343346.47795.13
   Milgrom J, 2013, EARLY HUM DEV, V89, P755, DOI 10.1016/j.earlhumdev.2013.06.001
   Myers MM, 2015, ACTA PAEDIATR, V104, P670, DOI 10.1111/apa.13007
   Nosarti C, 2012, ARCH GEN PSYCHIAT, V69, P610, DOI 10.1001/archgenpsychiatry.2011.1374
   Ohlsson A, 2013, PEDIATRICS, V131, pE881, DOI 10.1542/peds.2012-2121
   Oswalt KL, 2013, MCN-AM J MATERN-CHIL, V38, P144, DOI 10.1097/NMC.0b013e318286140c
   Peterson BS, 2000, JAMA-J AM MED ASSOC, V284, P1939, DOI 10.1001/jama.284.15.1939
   Pinto-Martin JA, 2011, PEDIATRICS, V128, P883, DOI 10.1542/peds.2010-2846
   Ramachandran S, 2013, INDIAN PEDIATR, V50, P765
   Robbins CL, 2014, AM J OBSTET GYNECOL, V210, P285, DOI 10.1016/j.ajog.2013.09.020
   Shaw RJ, 2014, PEDIATRICS, V134, pE481, DOI 10.1542/peds.2014-0529
   Vickers A, 2004, COCHRANE DB SYST REV, DOI [10.1002/14651858.CD000390.pub2, DOI 10.1002/14651858.CD000390.PUB2]
   Vigod SN, 2010, BJOG-INT J OBSTET GY, V117, P540, DOI 10.1111/j.1471-0528.2009.02493.x
   Welch Martha G, 2006, Complement Ther Clin Pract, V12, P3, DOI 10.1016/j.ctcp.2005.09.004
   Welch MG, 2016, ARCH WOMEN MENT HLTH, V19, P51, DOI 10.1007/s00737-015-0502-7
   Welch MG, 2015, J CHILD PSYCHOL PSYC, V56, P1202, DOI 10.1111/jcpp.12405
   Welch MG, 2014, CLIN NEUROPHYSIOL, V125, P675, DOI 10.1016/j.clinph.2013.08.021
   Welch MG, 2012, BMC PEDIATR, V12, DOI 10.1186/1471-2431-12-14
   White-Traut R, 2013, INFANT BEHAV DEV, V36, P694, DOI 10.1016/j.infbeh.2013.07.004
NR 52
TC 33
Z9 34
U1 2
U2 25
PU LIPPINCOTT WILLIAMS & WILKINS
PI PHILADELPHIA
PA TWO COMMERCE SQ, 2001 MARKET ST, PHILADELPHIA, PA 19103 USA
SN 1040-8703
EI 1531-698X
J9 CURR OPIN PEDIATR
JI CURR. OPIN. PEDIATR.
PD APR
PY 2016
VL 28
IS 2
BP 163
EP 169
DI 10.1097/MOP.0000000000000322
PG 7
WC Pediatrics
WE Science Citation Index Expanded (SCI-EXPANDED); Social Science Citation Index (SSCI)
SC Pediatrics
GA DG2OE
UT WOS:000371906000006
PM 26886783
DA 2022-03-20
ER

PT J
AU Huang, CC
   Kang, LJ
AF Huang, Chi-Ching
   Kang, Lin-Ju
TI Participation in Play and Leisure Activities of Young Children with
   Autism Spectrum Disorder and Typically Developing Children in Taiwan: A
   Preliminary Study
SO INTERNATIONAL JOURNAL OF ENVIRONMENTAL RESEARCH AND PUBLIC HEALTH
LA English
DT Article
DE participation; autism spectrum disorder; children; play; recreation;
   leisure
ID PRESCHOOL-CHILDREN; REPETITIVE BEHAVIOR; CHINESE VERSION; DISABILITIES;
   CHILDHOOD; PATTERNS; FAMILY; VALIDITY; YOUTH; GIRLS
AB Participation in enjoyable activities is essential for the health and development of young children with and without disabilities. For preschool children with autism spectrum disorder (ASD), there is limited knowledge regarding their participation in play, learning, recreation, and social activities. This was a preliminary study that compares the participation between children 2-6 years of age with ASD (n = 25) and age- and sex-matched typically developing (TD) (n = 25) children. The Chinese version of the Assessment of Preschool Children's Participation (APCP-C) measures participation in play, skill development, active physical recreation, and social activities. Parents of the children in this study completed the APCP-C by structured interview. The results showed that children with ASD had lower participation diversity and intensity than TD children in play activities. A lower percentage of children participating in individual activity was found for children with ASD than TD children in most APCP-C activities. Professionals that serve young children with special needs are encouraged to partner with parents to provide playful and socially enhancing activities for preschool children with ASD.
C1 [Huang, Chi-Ching; Kang, Lin-Ju] Chang Gung Univ, Coll Med, Grad Inst Early Intervent, Taoyuan 33302, Taiwan.
   [Kang, Lin-Ju] Chang Gung Mem Hosp, Dept Phys Med & Rehabil, Linkou 333423, Taiwan.
RP Kang, LJ (通讯作者)，Chang Gung Univ, Coll Med, Grad Inst Early Intervent, Taoyuan 33302, Taiwan.; Kang, LJ (通讯作者)，Chang Gung Mem Hosp, Dept Phys Med & Rehabil, Linkou 333423, Taiwan.
EM cchuang79@gmail.com; linjukang@mail.cgu.edu.tw
OI Kang, Lin-Ju/0000-0001-7818-6077
FU Ministry of Science and Technology [MOST104-2314-B-182-022-MY3]; Chang
   Gung Memorial HospitalChang Gung Memorial Hospital [CMRPD1H0301,
   CMRPD1H0302]; Chung Gung Memorial Hospital [BMRPE09]
FX The production of this manuscript was financially supported by the
   Ministry of Science and Technology [MOST104-2314-B-182-022-MY3] and
   Chang Gung Memorial Hospital [CMRPD1H0301 & CMRPD1H0302] in Taiwan. The
   article processing charge is funded by Chung Gung Memorial Hospital
   (BMRPE09).
CR Adair B, 2018, DEV MED CHILD NEUROL, V60, P1101, DOI 10.1111/dmcn.13959
   Almqvist Lena, 2006, Pediatr Rehabil, V9, P275, DOI 10.1080/13638490500521303
   Anaby D, 2013, DISABIL REHABIL, V35, P1589, DOI 10.3109/09638288.2012.748840
   [Anonymous], 2007, INT CLASS FUNCT DIS
   Askari S, 2015, REV J AUTISM DEV DIS, V2, P103, DOI 10.1007/s40489-014-0040-7
   Bodison Stefanie C, 2015, Am J Occup Ther, V69, p6905185060, DOI 10.5014/ajot.2015.017954
   Bult MK, 2013, PHYS OCCUP THER PEDI, V33, P372, DOI 10.3109/01942638.2013.764958
   Burdette HL, 2005, ARCH PEDIAT ADOL MED, V159, P46, DOI 10.1001/archpedi.159.1.46
   Chen KL, 2009, J REHABIL MED, V41, P273, DOI 10.2340/16501977-0319
   Coatsworth J.D., 2006, APPL DEV SCI, V10, P157, DOI [https://doi.org/10.1207/s1532480xads1003_5, DOI 10.1207/S1532480XADS1003_5]
   Cohen J., 1988, STAT POWER ANAL BEHA, V2nd edn.
   Devenish BD, 2020, FRONT PSYCHOL, V11, DOI 10.3389/fpsyg.2020.583483
   Di Marino E, 2018, DISABIL HEALTH J, V11, P36, DOI 10.1016/j.dhjo.2017.05.005
   Dunst CJ, 2002, PSYCHOL REP, V91, P875, DOI 10.2466/pr0.2002.91.3.875
   Freeman S, 2013, AUTISM, V17, P147, DOI 10.1177/1362361312469269
   Germani T, 2017, DEV NEUROREHABIL, V20, P475, DOI 10.1080/17518423.2016.1214188
   Gilboa Y, 2018, OTJR-OCCUP PART HEAL, V38, P261, DOI 10.1177/1539449218766888
   Harrop C, 2017, AUTISM, V21, P37, DOI 10.1177/1362361315622410
   Hilton CL, 2008, AM J OCCUP THER, V62, P554, DOI 10.5014/ajot.62.5.554
   Hochhauser M, 2010, RES AUTISM SPECT DIS, V4, P746, DOI 10.1016/j.rasd.2010.01.015
   Honey E, 2007, J AUTISM DEV DISORD, V37, P1107, DOI 10.1007/s10803-006-0253-4
   Hwang AW, 2015, PLOS ONE, V10, DOI 10.1371/journal.pone.0126693
   Imms C, 2017, DEV MED CHILD NEUROL, V59, P16, DOI 10.1111/dmcn.13237
   Imms C, 2016, DEV MED CHILD NEUROL, V58, P29, DOI 10.1111/dmcn.12932
   Jasmin E, 2009, J AUTISM DEV DISORD, V39, P231, DOI 10.1007/s10803-008-0617-z
   Joseph L, 2013, AUTISM RES, V6, P584, DOI 10.1002/aur.1316
   Kang LJ, 2017, DEV NEUROREHABIL, V20, P266, DOI 10.3109/17518423.2016.1158746
   King G, 2004, CHILDRENS ASSESSMENT
   King G, 2010, INT J DISABIL DEV ED, V57, P77, DOI 10.1080/10349120903537988
   Lai MC, 2014, LANCET, V383, P896, DOI 10.1016/S0140-6736(13)61539-1
   LaVesser P, 2011, OTJR-OCCUP PART HEAL, V31, P33, DOI 10.3928/15394492-20100823-01
   Law M, 2012, PHYS OCCUP THER PEDI, V32, P272, DOI 10.3109/01942638.2012.662584
   McConnell SR, 2002, J AUTISM DEV DISORD, V32, P351, DOI 10.1023/A:1020537805154
   McHale SM, 2001, CHILD DEV, V72, P1764, DOI 10.1111/1467-8624.00377
   Odom SL, 2011, J EARLY INTERVENTION, V33, P344, DOI 10.1177/1053815111430094
   Potvin MC, 2013, J AUTISM DEV DISORD, V43, P445, DOI 10.1007/s10803-012-1589-6
   Reynolds S, 2011, J AUTISM DEV DISORD, V41, P1496, DOI 10.1007/s10803-010-1173-x
   Rodger S, 2011, BRIT J OCCUP THER, V74, P20, DOI 10.4276/030802211X12947686093567
   Solish A, 2010, J APPL RES INTELLECT, V23, P226, DOI 10.1111/j.1468-3148.2009.00525.x
   Teng SW, 2013, J FORMOS MED ASSOC, V112, P691, DOI 10.1016/j.jfma.2013.09.007
   Walker N., 2015, REAL EXPERTS READING, P11
   Yee T, 2017, REV J AUTISM DEV DIS, V4, P132, DOI 10.1007/s40489-017-0102-8
NR 42
TC 0
Z9 0
U1 6
U2 7
PU MDPI
PI BASEL
PA ST ALBAN-ANLAGE 66, CH-4052 BASEL, SWITZERLAND
EI 1660-4601
J9 INT J ENV RES PUB HE
JI Int. J. Environ. Res. Public Health
PD JUN
PY 2021
VL 18
IS 11
AR 5787
DI 10.3390/ijerph18115787
PG 11
WC Environmental Sciences; Public, Environmental & Occupational Health
WE Science Citation Index Expanded (SCI-EXPANDED); Social Science Citation Index (SSCI)
SC Environmental Sciences & Ecology; Public, Environmental & Occupational
   Health
GA SP9OO
UT WOS:000659992300001
PM 34072276
OA gold, Green Published
DA 2022-03-20
ER

PT J
AU Takahashi, K
   Miyatake, N
   Kurato, R
   Takahashi, N
AF Takahashi, Keizo
   Miyatake, Nobuyuki
   Kurato, Risa
   Takahashi, Nobuko
TI Prevalence of attention deficit hyperactivity disorder and/or autism
   spectrum disorder and its relation to lifestyle in female college
   students
SO ENVIRONMENTAL HEALTH AND PREVENTIVE MEDICINE
LA English
DT Article
DE Attention deficit hyperactivity disorder (ADHD); Autism spectrum
   disorder (ASD); Lifestyle; Self-reported questionnaire; Female college
   students
ID PARENT-REPORTED DIAGNOSIS; REPORT SCALE ASRS; ADULT ADHD; SMOKING
AB The aim of this study was to explore the prevalence of attention deficit hyperactivity disorder (ADHD) and/or autism spectrum disorder (ASD) and its relation to lifestyle in female college students.
   A total of 375 female college students (19.2 +/- A 1.3 years) among 439 students were enrolled in this cross-sectional study. Using a self-reported questionnaire, we measured the prevalence of ADHD using the ADHD Self-Report Scale-v1.1 (ASRS) and the prevalence of ASD using the Autism-Spectrum Quotient (AQ). In addition, lifestyle choices such as medications, physical activity, cigarette smoking, alcohol drinking and sleeping habits were also evaluated.
   The suspected prevalence of ADHD was 102 students (27.2 %) and the suspected prevalence of ASD was 4 students (1.1 %). Only one student (0.3 %) was thought to have both ADHD and ASD. Subjects with suspected ADHD had higher AQ scores compared with those without suspected ADHD. There were no unhealthy lifestyle choices in subjects with suspected ADHD and/or ASD.
   The prevalence of suspected ADHD and/or ASD may be relatively high even among female college students in Japan.
C1 [Takahashi, Keizo] Matsuyama Shinonome Coll, Fac Human Sci, Dept Psychol & Early Childhood Educ, Matsuyama, Ehime 7918531, Japan.
   [Takahashi, Keizo; Miyatake, Nobuyuki; Kurato, Risa] Kagawa Univ, Dept Hyg, Fac Med, Miki, Kagawa 7610793, Japan.
   [Takahashi, Nobuko] Takamatsu Univ, Fac Human Dev, Dept Child Dev, Takamatsu, Kagawa 7610194, Japan.
RP Takahashi, K (通讯作者)，Matsuyama Shinonome Coll, Fac Human Sci, Dept Psychol & Early Childhood Educ, Matsuyama, Ehime 7918531, Japan.; Takahashi, K (通讯作者)，Kagawa Univ, Dept Hyg, Fac Med, Miki, Kagawa 7610793, Japan.
EM keizo@shinonome.ac.jp
RI Romanova, Raisa/O-5724-2018
CR Baron-Cohen S, 2001, J AUTISM DEV DISORD, V31, P5, DOI 10.1023/A:1005653411471
   Breyer JL, 2009, J GAMBL STUD, V25, P227, DOI 10.1007/s10899-009-9126-z
   Choi JY, 2009, J NUTR, V42, P8682
   Iwasaka H, 2004, JPN J PSYCHIAT TREAT, V19, P563
   Kakutani Y, 2015, J NUTR SCI VITAMINOL, V61, P255, DOI 10.3177/jnsv.61.255
   Kessler RC, 2005, PSYCHOL MED, V35, P245, DOI 10.1017/S0033291704002892
   Kessler RC, 2006, AM J PSYCHIAT, V163, P716, DOI 10.1176/appi.ajp.163.4.716
   Kogan MD, 2009, PEDIATRICS, V124, P1395, DOI 10.1542/peds.2009-1522
   Kurita H, 2005, PSYCHIAT CLIN NEUROS, V59, P490, DOI 10.1111/j.1440-1819.2005.01403.x
   Lambert NM, 1998, J LEARN DISABIL-US, V31, P533, DOI 10.1177/002221949803100603
   Ministry of education culture sports science and technology Japan, 2012, INV PRIM SEC STUD NE
   Ministry of Health Labour and Welfare Ministry of Health Labour and Welfare, NAT HLTH NUTR SURV J
   Miyatake N, 2013, J TRANSP TECHONOL, V3, P190
   Miyatake Nobuyuki, 2011, Environmental Health and Preventive Medicine, V16, P185, DOI 10.1007/s12199-010-0178-6
   Nakade Miyo, 2009, Journal of Physiological Anthropology, V28, P83, DOI 10.2114/jpa2.28.83
   Nakamura K, 2013, PSYCHIAT NEUROLOGIA, V115, pss218
   Nashiro K., 2010, J OKINAWA U, V12, P109
   Ohlmeier MD, 2007, ALCOHOL ALCOHOLISM, V42, P539, DOI 10.1093/alcalc/agm069
   Polanczyk G, 2007, AM J PSYCHIAT, V164, P942, DOI 10.1176/appi.ajp.164.6.942
   Russell G, 2014, J AUTISM DEV DISORD, V44, P31, DOI 10.1007/s10803-013-1849-0
   Schlack R, 2014, BUNDESGESUNDHEITSBLA, V57, P820, DOI 10.1007/s00103-014-1983-7
   Takeda T., 2015, JPN ASS COLL MENT HL, V36, P80
   Tamaki T, 2010, J EPIDEMIOL, V20, P339, DOI 10.2188/jea.JE20090127
   van de Glind G, 2013, DRUG ALCOHOL DEPEN, V132, P587, DOI 10.1016/j.drugalcdep.2013.04.010
   Wakabayashi Akio, 2004, Shinrigaku Kenkyu, V75, P78
   Yukio S, 2006, NIIGATA MED J, V120, P324
NR 26
TC 5
Z9 5
U1 0
U2 14
PU SPRINGER
PI NEW YORK
PA 233 SPRING ST, NEW YORK, NY 10013 USA
SN 1342-078X
EI 1347-4715
J9 ENVIRON HEALTH PREV
JI Environ. Health Prev.
PD NOV
PY 2016
VL 21
IS 6
BP 455
EP 459
DI 10.1007/s12199-016-0548-9
PG 5
WC Public, Environmental & Occupational Health
WE Science Citation Index Expanded (SCI-EXPANDED); Social Science Citation Index (SSCI)
SC Public, Environmental & Occupational Health
GA EC4OO
UT WOS:000388112700009
PM 27350055
OA Green Published, gold
DA 2022-03-20
ER

PT J
AU Gurkan, RK
   Kocak, F
AF Gurkan, Rifat Kerem
   Kocak, Funda
TI Double punch to the better than nothing: physical activity participation
   of adolescents with autism spectrum disorder
SO INTERNATIONAL JOURNAL OF DEVELOPMENTAL DISABILITIES
LA English
DT Article; Early Access
DE Constraint; physical activity; facilitators; autism spectrum disorder
ID PARENTS PERSPECTIVES; CHILDREN; BARRIERS; INDIVIDUALS; BENEFITS;
   STUDENTS; EDUCATION
AB Participation in physical activity (PA) come about differently in each individual. Investigating how it occurs in adolescents with autism spectrum disorder (ASD) is seen as an area that does not receive enough attention. In this paper, which was designed to get more information and contribute to the field, the participation of adolescents with ASD in PA was examined in line with the socio-ecological model through the opinions of 17 Turkish parents. Semi-structured interviews well-used to understand the perspective of parents', and as a main themes constraints and facilitating factors affecting participation of adolescents with ASD in PA were determined. When investigated in terms of intrapersonal factors, which are the first stage of the model, are examined, it is seen that ASD related problems as a constraint and experiences as a facilitator were the foremost themes. Interpersonal constraints were prejudice and family attitude while facilitators were family attitude and attitude of close surroundings. In environmental factors, the main constraints were adapted physical activity (APA) opportunities, while facilitators were neighborhood and facilities. While negative PA approaches of organizations was an institutional constraint, positive PA approach of organizations was a facilitator. In the final stages of the model, in terms of public policy, the constraint was not meeting expectations of current policies and the facilitator was improvements in policies. Consequently, it was understood that adolescents with ASD still participate in PA in some way even though they encounter many constraints when participating in physical activities, the constraints outweigh the facilitating factors.
C1 [Gurkan, Rifat Kerem] Kirikkale Univ, Recreat Dept, Kirikkale, Turkey.
   [Kocak, Funda] Ankara Univ, Sports Management Dept, Ankara, Turkey.
RP Gurkan, RK (通讯作者)，Kirikkale Univ, Fac Sport Sci, Dept Recreat, Ankara Rd 7th Km, TR-71450 Kirikkale, Turkey.
EM rkgurkan@kku.edu.tr
RI Koçak, Funda/AAF-8240-2020
OI Koçak, Funda/0000-0001-5029-3006; Gurkan, Rifat
   Kerem/0000-0003-2802-9350
CR Altheide D., 1987, QUAL SOCIOL, V10, P65, DOI [DOI 10.1007/BF00988269, 10.1007/BF00988269]
   Arnell S, 2020, AUTISM, V24, P2243, DOI 10.1177/1362361320942092
   Block ME, 2007, ADAPT PHYS ACT Q, V24, P103, DOI 10.1123/apaq.24.2.103
   Bronfenbrenner U., 1976, EDUC RESEARCHER, V5, P5, DOI [DOI 10.2307/1174755, 10.2307/1174755, DOI 10.3102/0013189X005009005]
   Buchanan AM, 2017, ADAPT PHYS ACT Q, V34, P401, DOI 10.1123/apaq.2016-0099
   Campos C, 2019, PHYS OCCUP THER PEDI, V39, P614, DOI 10.1080/01942638.2019.1585405
   Creswell J.W., 2013, RES DESIGN QUALITATI
   Curtin C, 2010, BMC PEDIATR, V10, DOI 10.1186/1471-2431-10-11
   Denzin N.K., 2011, SAGE HDB QUALITATIVE
   Dwyer J, 2008, APPL PHYSIOL NUTR ME, V33, P338, DOI 10.1139/H07-195
   French D., 2001, Managing Leisure, V6, P35, DOI 10.1080/13606710010026359
   Frith U, 1999, MIND LANG, V14, P1
   Gehricke JG, 2020, RES AUTISM SPECT DIS, V70, DOI 10.1016/j.rasd.2019.101490
   Graneheim UH, 2004, NURS EDUC TODAY, V24, P105, DOI 10.1016/j.nedt.2003.10.001
   Gregor S, 2018, RES AUTISM SPECT DIS, V48, P53, DOI 10.1016/j.rasd.2018.01.007
   Gurbuz B, 2013, CROAT J EDUC, V15, P927
   Gurkan RK, 2020, PHYS ACT REV, V8, P51, DOI 10.16926/par.2020.08.07
   Gyurcsik NC, 2006, J ADOLESCENT HEALTH, V38, P704, DOI 10.1016/j.jadohealth.2005.06.007
   Haegele J, 2018, INT J INCLUSIVE EDUC, V22, P130, DOI 10.1080/13603116.2017.1362046
   Healy S, 2018, RES DEV DISABIL, V83, P160, DOI 10.1016/j.ridd.2018.08.014
   Healy S, 2013, BRIT J LEARN DISABIL, V41, P222, DOI 10.1111/bld.12053
   Holloway I., 1996, QUALITATIVE RES NURS
   Jachyra P, 2021, AUTISM, V25, P613, DOI 10.1177/1362361320949344
   Jachyra P, 2018, AUTISM RES, V11, P1500, DOI 10.1002/aur.2017
   Liang X, 2020, PREV MED REP, V19, DOI 10.1016/j.pmedr.2020.101147
   McCracken JT, 2002, NEW ENGL J MED, V347, P314, DOI 10.1056/NEJMoa013171
   MCLEROY KR, 1988, HEALTH EDUC QUART, V15, P351, DOI 10.1177/109019818801500401
   Memari AH, 2015, NEUROL RES INT, V2015, DOI 10.1155/2015/531906
   Menear KS, 2015, J PHYS EDUC RECREAT, V86, P43, DOI 10.1080/07303084.2014.998395
   Menear KS, 2006, J PHYS EDUC RECREAT, V77, P20, DOI 10.1080/07303084.2006.10597937
   Merriam S.B., 2009, QUALITATIVE RES GUID, V3
   Must A, 2015, J PHYS ACT HEALTH, V12, P529, DOI 10.1123/jpah.2013-0271
   Obrusnikova I, 2012, ADAPT PHYS ACT Q, V29, P63, DOI 10.1123/apaq.29.1.63
   Obrusnikova I, 2011, J DEV PHYS DISABIL, V23, P195, DOI 10.1007/s10882-010-9215-z
   Ohara R, 2020, EUR J INVEST HEALTH, V10, P276, DOI 10.3390/ejihpe10010022
   Pan CY, 2009, RES AUTISM SPECT DIS, V3, P22, DOI 10.1016/j.rasd.2008.03.002
   Payne VG, 2017, HUMAN MOTOR DEV LIFE
   Prellwitz Maria, 2007, Occup Ther Int, V14, P144, DOI 10.1002/oti.230
   Russell G, 2011, SOC PSYCH PSYCH EPID, V46, P1283, DOI 10.1007/s00127-010-0294-z
   Sarol H., 2017, J HUMAN SCI, V14, P4354
   Sarol H, 2015, ANTHROPOLOGIST, V21, P522, DOI 10.1080/09720073.2015.11891842
   Sorensen C, 2014, REV J AUTISM DEV DIS, V1, P344, DOI 10.1007/s40489-014-0027-4
   Stanish H, 2015, ADAPT PHYS ACT Q, V32, P302, DOI 10.1123/APAQ.2015-0038
   Stavrou K, 2018, PEDAGOG PSYCHOL MED, V22, P99, DOI 10.15561/18189172.2018.0206
   Top E, 2021, INT J DEV DISABIL, V67, P37, DOI 10.1080/20473869.2019.1591055
   Troiano RP, 2008, MED SCI SPORT EXER, V40, P181, DOI 10.1249/mss.0b013e31815a51b3
   Warburton DER, 2017, CURR OPIN CARDIOL, V32, P541, DOI 10.1097/HCO.0000000000000437
NR 47
TC 0
Z9 0
U1 3
U2 3
PU TAYLOR & FRANCIS LTD
PI ABINGDON
PA 2-4 PARK SQUARE, MILTON PARK, ABINGDON OR14 4RN, OXON, ENGLAND
SN 2047-3869
EI 2047-3877
J9 INT J DEV DISABIL
JI Int. J. Dev. Disabil.
DI 10.1080/20473869.2021.2009636
EA NOV 2021
PG 13
WC Education, Special; Rehabilitation
WE Social Science Citation Index (SSCI)
SC Education & Educational Research; Rehabilitation
GA XH5HY
UT WOS:000725466500001
DA 2022-03-20
ER

PT J
AU Tatsumi, Y
   Mohri, I
   Shimizu, S
   Tachibana, M
   Ohno, Y
   Taniike, M
AF Tatsumi, Yukako
   Mohri, Ikuko
   Shimizu, Sachiko
   Tachibana, Masaya
   Ohno, Yuko
   Taniike, Masako
TI Daytime physical activity and sleep in pre-schoolers with developmental
   disorders
SO JOURNAL OF PAEDIATRICS AND CHILD HEALTH
LA English
DT Article
DE autism spectrum disorder; physical activity; pre-school; sleep
ID AUTISM SPECTRUM DISORDER; NEURODEVELOPMENTAL DISORDERS; CHILDREN;
   CHILDHOOD; ACCELEROMETERS; ADOLESCENTS; VALIDATION; BEHAVIORS;
   SEROTONIN; MELATONIN
AB AimThis study aims to investigate the association between daytime physical activity (PA) and sleep in pre-schoolers with or without autism spectrum disorders (ASDs).
   MethodThirty-one pre-school children with ASD and 16 age-matched controls were recruited. Sleep and PA patterns were measured with an Actiwatch for 7 days. After average PA values were calculated for three periods (morning, afternoon and evening) of each day for each child, the days with maximum (active) and minimum (inactive) PA values for these three periods were determined. The Wilcoxon signed-rank test was used to compare sleep following active mornings, afternoons and evenings with that following inactive time periods.
   ResultsIn control children, sleep onset time following active mornings/afternoons did not differ from that following inactive mornings/afternoons. In contrast, sleep onset following the most inactive morning (median sleep onset time: 9:57 pm) and the most inactive afternoon (median sleep onset time: 10:24 pm) began significantly later than that following the most active mornings (median sleep onset time: 9:21 pm) and the most active afternoons (median sleep onset time: 9:39 pm) in children with ASD. The percentage of sleep for control children following active mornings was significantly higher (median: 93.2%) than that following inactive ones (median: 91.7%). Significant associations were not found between evening PA and sleep in either ASD or control children.
   ConclusionsA high level of morning and afternoon PA can advance the sleep phase in children with ASD.
C1 [Tatsumi, Yukako; Shimizu, Sachiko; Ohno, Yuko] Osaka Univ, Grad Sch Med, Dept Math Hlth Sci, Suita, Osaka 5650871, Japan.
   [Mohri, Ikuko; Tachibana, Masaya; Taniike, Masako] Osaka Univ, Grad Sch Med, Dept Pediat, Suita, Osaka 5650871, Japan.
   [Mohri, Ikuko; Tachibana, Masaya; Taniike, Masako] Osaka Univ, Mol Res Ctr Childrens Mental Dev, Suita, Osaka 5650871, Japan.
   [Mohri, Ikuko; Tachibana, Masaya; Taniike, Masako] Osaka Univ, Div Dev Sci, Dept Child Dev, United Grad Sch Child Dev, Suita, Osaka 5650871, Japan.
RP Tatsumi, Y (通讯作者)，Osaka Univ, Grad Sch Med, Dept Math Hlth Sci, 1-7 Yamadaoka, Suita, Osaka 5650871, Japan.
EM y-tatumi@sahs.med.osaka-u.ac.jp
RI Tachibana, Masaya/AAW-3526-2020
OI Tachibana, Masaya/0000-0002-6761-7158
FU Ministry of Education, Culture, Sports, Science, and Technology of
   JapanMinistry of Education, Culture, Sports, Science and Technology,
   Japan (MEXT) [21659265]; Ministry of Education, Culture, Sports,
   Science, and TechnologyMinistry of Education, Culture, Sports, Science
   and Technology, Japan (MEXT)
FX This study was supported in part by research grants from the Ministry of
   Education, Culture, Sports, Science, and Technology of Japan (21659265
   to MT) and by Special Coordination Funds for Promoting Science and
   Technology from the Ministry of Education, Culture, Sports, Science, and
   Technology for the Osaka University Program for Support of Networking
   among Present and Future Women Researchers (IM).
CR Achenbach TM., 1991, MANUAL CHILD BEHAV C
   Anderson GM, 2002, J AM ACAD CHILD PSY, V41, P1513, DOI 10.1097/00004583-200212000-00025
   Appleton RE, 2012, HLTH TECHNOL ASSESS, V16
   CLEMENTS J, 1986, J CHILD PSYCHOL PSYC, V27, P399, DOI 10.1111/j.1469-7610.1986.tb01841.x
   Cohen-Zion M, 2004, SLEEP MED REV, V8, P379, DOI 10.1016/j.smrv.2004.06.002
   COLE RJ, 1992, SLEEP, V15, P461, DOI 10.1093/sleep/15.5.461
   Corder K, 2007, CURR OPIN CLIN NUTR, V10, P597, DOI 10.1097/MCO.0b013e328285d883
   Dworak M, 2008, SLEEP MED, V9, P266, DOI 10.1016/j.sleep.2007.04.017
   Ekstedt M, 2013, INT J BEHAV NUTR PHY, V10, DOI 10.1186/1479-5868-10-82
   Farley MA, 2009, AUTISM RES, V2, P109, DOI 10.1002/aur.69
   Finn K, 2002, J PEDIATR-US, V140, P81, DOI 10.1067/mpd.2002.120693
   Foti KE, 2011, AM J PREV MED, V41, P596, DOI 10.1016/j.amepre.2011.08.009
   Ganz ML, 2007, ARCH PEDIAT ADOL MED, V161, P343, DOI 10.1001/archpedi.161.4.343
   Gringras P, 2012, BRIT MED J, V345, DOI 10.1136/bmj.e6664
   Hyde M, 2007, J SLEEP RES, V16, P213, DOI 10.1111/j.1365-2869.2007.00588.x
   Icasiano F, 2004, J PAEDIATR CHILD H, V40, P696, DOI 10.1111/j.1440-1754.2004.00513.x
   JACOBS BL, 1992, PHYSIOL REV, V72, P165, DOI 10.1152/physrev.1992.72.1.165
   Jan JE, 2010, EUR J PAEDIATR NEURO, V14, P380, DOI 10.1016/j.ejpn.2010.05.001
   Johnson Kyle P, 2008, Curr Treat Options Neurol, V10, P350, DOI 10.1007/s11940-008-0038-5
   Kawamura Y, 2008, PSYCHIAT CLIN NEUROS, V62, P152, DOI 10.1111/j.1440-1819.2008.01748.x
   Kim YS, 2011, AM J PSYCHIAT, V168, P904, DOI 10.1176/appi.ajp.2011.10101532
   Kulman G, 2000, NEUROENDOCRINOL LETT, V21, P31
   Levitt P, 2004, TRENDS NEUROSCI, V27, P400, DOI 10.1016/j.tins.2004.05.008
   Malow B, 2012, J AUTISM DEV DISORD, V42, P1729, DOI 10.1007/s10803-011-1418-3
   McPherson M, 2011, J OCCUP ENVIRON MED, V53, P716, DOI 10.1097/JOM.0b013e31822282fd
   Mindell JA, 2010, SLEEP MED, V11, P274, DOI 10.1016/j.sleep.2009.04.012
   Mindell JA, 2009, SLEEP, V32, P599, DOI 10.1093/sleep/32.5.599
   Motegi A, 2005, J CHILD HLTH, V64, P39
   Nixon GM, 2009, ARCH DIS CHILD, V94, P686, DOI 10.1136/adc.2009.157453
   Nixon GM, 2008, SLEEP, V31, P71, DOI 10.1093/sleep/31.1.71
   Pesonen AK, 2011, PLOS ONE, V6, DOI 10.1371/journal.pone.0022958
   Puyau MR, 2002, OBES RES, V10, P150, DOI 10.1038/oby.2002.24
   Robinson AM, 2004, CHILD CARE HLTH DEV, V30, P139, DOI 10.1111/j.1365-2214.2004.00395.x
   Souders MC, 2009, SLEEP, V32, P1566, DOI 10.1093/sleep/32.12.1566
   Stores G, 1996, J CHILD PSYCHOL PSYC, V37, P907, DOI 10.1111/j.1469-7610.1996.tb01489.x
   Strine Tara W, 2006, Prev Chronic Dis, V3, pA52
   Suzuki M., 2005, SLEEP BIOL RHYTHMS, V3, P86, DOI [10.1111/j.1479-8425.2005.00166.x, DOI 10.1111/J.1479-8425.2005.00166.X]
   Thompson DA, 2005, PEDIATRICS, V116, P851, DOI 10.1542/peds.2004-2788
   Tordjman S, 2012, PSYCHONEUROENDOCRINO, V37, P1990, DOI 10.1016/j.psyneuen.2012.04.013
   Westerterp KR, 1999, INT J OBESITY, V23, pS45, DOI 10.1038/sj.ijo.0800883
   Wong VCN, 2008, J CHILD NEUROL, V23, P67, DOI 10.1177/0883073807308702
NR 41
TC 11
Z9 11
U1 0
U2 13
PU WILEY-BLACKWELL
PI HOBOKEN
PA 111 RIVER ST, HOBOKEN 07030-5774, NJ USA
SN 1034-4810
EI 1440-1754
J9 J PAEDIATR CHILD H
JI J. Paediatr. Child Health
PD APR
PY 2015
VL 51
IS 4
BP 396
EP 402
DI 10.1111/jpc.12725
PG 7
WC Pediatrics
WE Science Citation Index Expanded (SCI-EXPANDED)
SC Pediatrics
GA CF0KE
UT WOS:000352231900010
PM 25187236
DA 2022-03-20
ER

PT J
AU Hameury, L
   Delavous, P
   Teste, B
   Leroy, C
   Gaboriau, JC
   Berthier, A
AF Hameury, L.
   Delavous, P.
   Teste, B.
   Leroy, C.
   Gaboriau, J-C
   Berthier, A.
TI Equine-assisted therapy and autism
SO ANNALES MEDICO-PSYCHOLOGIQUES
LA French
DT Article
DE Atypical autism; Autism; Autistic spectrum; Equine assisted therapy;
   Pervasive developmental disorders
AB Equine-assisted therapy is used beside therapies realised at the Child Psychiatry Center and included into individualised therapeutic program The goals are to adapt therapeutic principles outside hospital and with pony as mediator in order to exercise adjustment and control systems Communication and relationships with others cognitive regulation (attention mental representation understanding causality anticipation) motor regulation (tonus body consciousness postural adjustment balance coordination) emotional regulation (self-esteem relaxation pleasure coping emotionally with problems expressing and sharing emotions) adjusting to change Varied activities with tranquil and easy-going ponies were realised in a calm secure environment by three therapists with experience in horseback riding for a group of four children An individual plan targeting specific goals was worked out for each child Results were evaluated with standardized tools (Behavior Function Inventory and Behavior Summarized Evaluation Scale) for six children with autistic spectrum treated at the day care hospital which participated to equine-assisted therapy Improvements are obtained since the first session and concerns all developmental functions especially communication imitation perceptual emotional and motor adjustment With his/her pony the child is stable calms down adjusts his/her interactions is more aware of the effects of his/her actions and optimal sensory integration can take place So equine assisted therapy is an efficient remediation of the neurophysiologic functions involved in developing communication and social skills and cognitivo-emotional regulation (C) 2010 Elsevier Masson SAS All rights reserved
C1 [Hameury, L.; Delavous, P.; Teste, B.; Leroy, C.; Gaboriau, J-C; Berthier, A.] CHRU Tours, Ctr Univ Pedopsychiat, F-37044 Tours 9, France.
RP Hameury, L (通讯作者)，CHRU Tours, Ctr Univ Pedopsychiat, F-37044 Tours 9, France.
CR Adrien JL, 2001, AUTISM, V5, P249, DOI 10.1177/1362361301005003003
   Barthelemy C, 1997, J AUTISM DEV DISORD, V27, P139, DOI 10.1023/A:1025887723360
   Barthelemy C, 1995, AUTISME ENFANT THERA
   Beiger Francois, 2008, ENFANT MEDIATION ANI
   DELUBERSAC R, 2000, THERAPIES AVEC CHEVA
   DELUBERSAC R, 1973, REEDUCATION EQUITATI
   FAUCON CE, 1977, THESIS U PARIS 6 PAR
   HAMEURY L, 2005, B INF FED NATL HANDI, V3, P4
   HAMEURY L, 2000, REV MED TOURS, V34, P137
   JOLLINIER M, 1995, CHEVAL INADAPTATIONS
   Schopler E., 1986, CHILDHOOD AUTISM RAT
NR 11
TC 15
Z9 15
U1 9
U2 152
PU MASSON EDITEUR
PI MOULINEAUX CEDEX 9
PA 21 STREET CAMILLE DESMOULINS, ISSY, 92789 MOULINEAUX CEDEX 9, FRANCE
SN 0003-4487
J9 ANN MED-PSYCHOL
JI Ann. Med.-Psychol.
PD NOV
PY 2010
VL 168
IS 9
BP 655
EP 659
DI 10.1016/j.amp.2009.12.019
PG 5
WC Pharmacology & Pharmacy; Psychiatry; Psychology; Psychology,
   Multidisciplinary
WE Science Citation Index Expanded (SCI-EXPANDED)
SC Pharmacology & Pharmacy; Psychiatry; Psychology
GA 683XO
UT WOS:000284511800002
OA Green Submitted
DA 2022-03-20
ER

PT J
AU Favoretto, L
   Mowling, CM
   Belisario, J
   Spurling, R
   Hagensick, M
   Pangelinan, MM
AF Favoretto, Loriane
   Mowling, Claire M.
   Belisario, Justin
   Spurling, Richard
   Hagensick, Michael
   Pangelinan, Melissa M.
TI Behavioral Supports to Increase Skill Learning, On-Task Behavior, and
   Enjoyment of an Adapted Tennis Program (ACEing Autism) for Children and
   Adolescents with Autism Spectrum Disorder
SO PALAESTRA
LA English
DT Article
DE Tennis; social story; video modeling; picture schedule; token system
ID PHYSICAL-ACTIVITY; FOR-STUDENTS; BARRIERS
AB ACEing Autism is a national nonprofit organization that uses tennis as a vehicle to enhance the lives of children and families with ASD. To enable all participants across the spectrum to access the ACEing Autism curriculum, additional behavioral supports were developed and implemented for the ACEing Autism program at Auburn University. These behavioral supports included: 1. Social story, 2. Checklist schedule, 3. Modeling, 4. Token system, and 5. iPad-based feedback. A description of the ACEing Autism program, the behavioral supports developed to promote skill learning, on-task behaviors, and enjoyment, and specific examples of participants in the ACEing Autism program are provided.
C1 [Favoretto, Loriane] Auburn Univ, Exercise Sci Moto Behav, Sch Kinesiol, Coll Educ, Auburn, AL 36849 USA.
   [Pangelinan, Melissa M.] Auburn Univ, Sch Kinesiol, Coll Educ, Auburn, AL 36849 USA.
   [Mowling, Claire M.] Univ Alabama Birmingham, Human Studies, Sch Educ, Birmingham, AL USA.
   [Belisario, Justin; Spurling, Richard] ACEing Autism, Dallas, TX USA.
   [Hagensick, Michael] Univ Northern Iowa, Cedar Falls, IA USA.
RP Favoretto, L (通讯作者)，Auburn Univ, Exercise Sci Moto Behav, Sch Kinesiol, Coll Educ, Auburn, AL 36849 USA.
RI Pangelinan, Melissa/AAD-1893-2022
OI Pangelinan, Melissa/0000-0001-6087-2423
FU Autism Speaks; IKKOS technology student grant; North American Society
   for the Psychology of Sport and Physical Activity student research
   award; Competitive Outreach Grant from Auburn University
FX Funding for the program and associated research was provided by a Local
   Impact Grant from Autism Speaks, IKKOS technology student grant, the
   North American Society for the Psychology of Sport and Physical Activity
   student research award, and Competitive Outreach Grant from Auburn
   University. We want to thank all of the families that participated in
   the ACEing Autism program at Auburn University. We also want to thank
   the many volunteers, coaches, and facility staff that helped make the
   program successful.
CR APA, 2013, DIAGNOSTIC STAT MANU
   Bassette L, 2018, BEHAV ANAL PRACT, V11, P358, DOI 10.1007/s40617-018-00285-7
   Block M.E., 2016, TEACHERS GUIDE ADAPT, V4
   Christensen DL, 2016, MMWR SURVEILL SUMM, V65, P1
   Fittipaldi-Wert J, 2009, J PHYS EDUC RECREAT, V80, P39, DOI 10.1080/07303084.2009.10598281
   Fournier KA, 2010, J AUTISM DEV DISORD, V40, P1227, DOI 10.1007/s10803-010-0981-3
   Gies M, 2015, PALAESTRA, V29, P31
   Gray C., 2015, NEW SOCIAL STORY BOO
   Grenier M., 2014, PHYS ED STUDENTS AUT
   Grenier M, 2017, J PHYS EDUC RECREAT, V88, P51, DOI 10.1080/07303084.2017.1330167
   Grenier M, 2011, J PHYS EDUC RECREAT, V82, P28, DOI 10.1080/07303084.2011.10598558
   Healy S, 2016, PHYS EDUC-US, V73, P97, DOI 10.18666/TPE-2016-V73-I1-6082
   HOUSTONWILSON C, 2003, J PHYS ED RECREATION, V74, P40, DOI DOI 10.1080/07303084.2003.10609218
   Lavay B.W., 2016, POSITIVE BEHAV MANAG, V3rd
   Lee J, 2016, J PHYS EDUC RECREAT, V87, P27, DOI 10.1080/07303084.2016.1202802
   Lieberman L. J., 2018, STRATEGIES INCLUSION, V3rd
   Malinverni L, 2017, COMPUT HUM BEHAV, V71, P535, DOI 10.1016/j.chb.2016.01.018
   Matson JL, 2009, RES DEV DISABIL, V30, P240, DOI 10.1016/j.ridd.2008.04.001
   Mechling L. C., 2012, J SPEC EDUC, V47, P135, DOI DOI 10.1177/0022466911433859
   Menear KS, 2015, J PHYS EDUC RECREAT, V86, P43, DOI 10.1080/07303084.2014.998395
   MOWLING CM, 2018, STRATEGIES, V31, P5, DOI DOI 10.1080/08924562.2018.1442274
   Obrusnikova I, 2016, J PHYS EDUC RECREAT, V87, P24, DOI 10.1080/07303084.2016.1141728
   Obrusnikova I, 2011, J DEV PHYS DISABIL, V23, P195, DOI 10.1007/s10882-010-9215-z
   Stanish H, 2015, ADAPT PHYS ACT Q, V32, P302, DOI 10.1123/APAQ.2015-0038
NR 24
TC 0
Z9 0
U1 0
U2 8
PU SAGAMORE PUBL LLC
PI URBANA
PA 1807 N FEDERAL DR, URBANA, IL 61801 USA
SN 8756-5811
EI 2372-1391
J9 PALAESTRA
JI Palaestra
PY 2019
VL 33
IS 4
BP 44
EP 52
PG 9
WC Education & Educational Research
WE Emerging Sources Citation Index (ESCI)
SC Education & Educational Research
GA JO7CT
UT WOS:000497734200007
DA 2022-03-20
ER

PT J
AU Lee, SH
   Hodge, SR
   Dillon, SR
   Stewart, M
   Picariello, M
AF Lee, Seo Hee
   Hodge, Samuel Russell
   Dillon, Suzanna Rocco
   Stewart, Mandy
   Picariello, Manuela
TI Korean Immigrant Parents of Children with Autism and Physical Education
SO INTERNATIONAL JOURNAL OF DISABILITY DEVELOPMENT AND EDUCATION
LA English
DT Article; Early Access
DE Autism spectrum disorder; immigrant parents; physical activity; physical
   education programing
ID YOUNG-CHILDREN; INVOLVEMENT; EXPECTATIONS; PERCEPTIONS; EXPERIENCES;
   MOTHERS
AB The purpose of the study was to analyse South Korean (SK) immigrant parents' positioning (i.e. roles, responsibilities, and obligations) as experienced with regard to physical education for their children with autism spectrum disorder (ASD) in the United States (U.S.). The theoretical framework was positioning theory. The participants were five SK immigrant parents of children with ASD. The research design was a phenomenological inquiry and the data sources were interviews, educational documents, and researcher's field notes. The data were analysed using a thematic analysis approach and exposed four themes, which were: (a) my role as a parent, (b) cross-cultural educational contexts, (c) the supportive roles of the church, and (e) underdeveloped partnerships. The parents experienced cultural and language differences when working with school personnel and the Korean church community was the primary support space and resource to overcome these barriers. Further, the parents shared a lack of knowledge about physical education programing, as well as, a lack of collaboration with the adapted and general physical education teachers.
C1 [Lee, Seo Hee] Texas A&M Univ Commerce, Ringgold Stand Inst, Hlth & Human Performance, Commerce, TX 75428 USA.
   [Hodge, Samuel Russell] Ohio State Univ, Ringgold Stand Inst, Dept Human Sci, Columbus, OH 43210 USA.
   [Dillon, Suzanna Rocco; Picariello, Manuela] Texas Womans Univ, Ringgold Stand Inst, Kinesiol, Denton, TX 76204 USA.
   [Stewart, Mandy] Texas Womens Univ, Reading, Denton, TX USA.
RP Lee, SH (通讯作者)，Texas A&M Univ Commerce, Ringgold Stand Inst, Hlth & Human Performance, Commerce, TX 75428 USA.
EM slee34@twu.edu
RI lee, seo/AAQ-1837-2020
CR An JH, 2013, ADAPT PHYS ACT Q, V30, P147, DOI 10.1123/apaq.30.2.147
   Association AP, 2013, DIAGNOSTIC STAT MANU, DOI DOI 10.1176/APPI.BOOKS.9780890425596
   Author and Colleagues, PALAESTRA
   Chaapel H, 2013, J SPEC EDUC, V47, P186, DOI 10.1177/0022466912447661
   Cho SJ, 2000, TOP EARLY CHILD SPEC, V20, P236, DOI 10.1177/027112140002000404
   Columna L, 2008, ADAPT PHYS ACT Q, V25, P228, DOI 10.1123/apaq.25.3.228
   Columna L, 2019, DISABIL REHABIL, V41, P357, DOI 10.1080/09638288.2017.1390698
   de Brey C., 2018, 2017094 NCES US DEP
   Freeman M, 2010, INT J QUAL STUD EDUC, V23, P181, DOI 10.1080/09518390903081629
   Jegatheesan B, 2009, RES PRACT PERS SEV D, V34, P123, DOI 10.2511/rpsd.34.3-4.123
   Lagenhove L, 1999, POSITIONING THEORY M
   Lai Y, 2004, EXCEPT CHILDREN, V71, P97, DOI 10.1177/001440290407100106
   Lai Y, 2013, EDUC POLICY, V27, P867, DOI 10.1177/0895904812440501
   Lerman DC, 2004, SCHOOL PSYCHOL REV, V33, P510
   MacDonald M, 2013, ADAPT PHYS ACT Q, V30, P271, DOI 10.1123/apaq.30.3.271
   MATSUDA MJ, 1989, MICH LAW REV, V87, P2320, DOI 10.2307/1289306
   McFarland J., 2017, 2017144 NCES US DEP
   Morse J. M., 1994, CRITICAL ISSUES QUAL
   Moustakas C, 1994, PHENOMENOLOGICAL RES
   Pan C, 2005, J PHYS ACT HEALTH, V2, P412, DOI DOI 10.1123/JPAH.2.4.412
   Patton M. Q., 2005, QUAL RES
   Perkins K, 2013, J VISUAL IMPAIR BLIN, V107, P131, DOI 10.1177/0145482X1310700206
   Sohn S, 2006, EARLY CHILD EDUC J, V34, P125, DOI 10.1007/s10643-006-0070-6
   Spann S. J., 2003, FOCUS AUTISM OTHER D, V18, P228, DOI [DOI 10.1177/10883576030180040401, 10.1177/10883576030180040401.]
   Staples KL, 2010, J AUTISM DEV DISORD, V40, P209, DOI 10.1007/s10803-009-0854-9
   U.S. Department of Education, 2018, 40 ANN REP C IMPL IN
   United States Census Bureau, 2011, CURR POP SURV 2020 C
   Wang HT, 2013, J ASIAN AFR STUD, V48, P594, DOI 10.1177/0021909612467421
NR 28
TC 6
Z9 6
U1 0
U2 3
PU ROUTLEDGE JOURNALS, TAYLOR & FRANCIS LTD
PI ABINGDON
PA 2-4 PARK SQUARE, MILTON PARK, ABINGDON OX14 4RN, OXON, ENGLAND
SN 1034-912X
EI 1465-346X
J9 INT J DISABIL DEV ED
JI Int. J. Disabil. Dev. Educ.
DI 10.1080/1034912X.2020.1737318
EA MAR 2020
PG 19
WC Education, Special; Rehabilitation
WE Social Science Citation Index (SSCI)
SC Education & Educational Research; Rehabilitation
GA KT0OR
UT WOS:000518710400001
DA 2022-03-20
ER

PT J
AU Yarimkaya, E
   Esenturk, OK
AF Yarimkaya, Erkan
   Esenturk, Oguz K.
TI The novel Coronavirus (COVID-19) outbreak: Physical inactivity and
   children with Autism Spectrum Disorders
SO LIFE SPAN AND DISABILITY
LA English
DT Article
DE COVID-19; Autism Spectrum Disorders; Children; Stay at home; Physical
   inactivity; Sedentary behavior; Obesity
ID SEDENTARY BEHAVIORS; OBESITY; OVERWEIGHT; YOUTH; ADOLESCENTS;
   PREVALENCE; HEALTH
AB The novel Coronavirus disease (COVID-19), which has turned into a global outbreak (pandemic), has inevitably affected the lives and habits of individuals with special needs, such as Autism Spectrum Disorders (ASD), and their families. During the COVID-19 emergency, children with ASD found themselves to face the risks connected to the physical inactivity due to prolonged stay-at-home periods, the forced closure of training centers and, often, unsuitable online learning environments. Although this is a new issue, no research has yet examined the effects of physical inactivity on children with ASD during the COVID-19 outbreak Therefore, the aim of this qualitative study was to examine the effects of physical inactivity on children with ASD during the COVID-19 pandemic from a parental perspective. One-to-one semi-structured phone interviews were conducted on parents of children with ASD (N = 12) and then analyzed using thematic analysis. Parents' opinions revealed that physical inactivity during the COVID-19 outbreak increased their children's sedentary behavior, excessive feeding habits and behavioral problems, thus leading to a decrease in their motor skills. Findings suggested that parents were unprepared about the appropriate physical activity program to be proposed during the forced COVID-19 quarantine.
C1 [Yarimkaya, Erkan] Republ Turkey Minist Natl Educ, TOBB Orence Secondary Sch, TR-69300 Bayburt, Turkey.
   [Esenturk, Oguz K.] Erzincan Binali Yildirim Univ, Sch Phys Educ & Sports, Erzincan, Turkey.
RP Yarimkaya, E (通讯作者)，Republ Turkey Minist Natl Educ, TOBB Orence Secondary Sch, TR-69300 Bayburt, Turkey.
EM yarimkayaerkan@gmail.com
RI YARIMKAYA, Erkan/AAI-6858-2020
OI YARIMKAYA, Erkan/0000-0003-4337-5112
CR Abramsky H, 2018, PHYSIOTHER CAN, V70, P171, DOI 10.3138/ptc.2016-87
   American Psychiatric Association, 2013, DIAGN STAT MAN MENT, DOI [DOI 10.1176/APPI.BOOKS.9780890425596, 10.1176/appi.books.9780890425596]
   Bandini LG, 2013, AUTISM, V17, P44, DOI 10.1177/1362361312437416
   Baranowski T, 1997, HDB HLTH BEHAV RES, V1, P179
   Braun V., 2006, QUAL RES PSYCHOL, V3, P77, DOI [10.1191/1478088706qp063oa, DOI 10.1191/1478088706QP063OA]
   Chen PJ, 2020, J SPORT HEALTH SCI, V9, P103, DOI 10.1016/j.jshs.2020.02.001
   Corvey K, 2016, MATERN CHILD HLTH J, V20, P466, DOI 10.1007/s10995-015-1844-5
   Creswell J.W., 2009, RES DESIGN QUALITATI, DOI DOI 10.2307/1523157
   Curtin C, 2014, HARVARD REV PSYCHIAT, V22, P93, DOI 10.1097/HRP.0000000000000031
   Curtin C, 2010, BMC PEDIATR, V10, DOI 10.1186/1471-2431-10-11
   Dunlop DD, 2015, J PHYS ACT HEALTH, V12, P93, DOI 10.1123/jpah.2013-0311
   Egan AM, 2013, CHILD OBES, V9, P125, DOI 10.1089/chi.2012.0028
   European World Health Organization, 2020, STAY PHYS ACT SELF A
   Garcia-Pastor T, 2019, J AUTISM DEV DISORD, V49, P165, DOI 10.1007/s10803-018-3692-9
   Gregor S, 2018, RES AUTISM SPECT DIS, V48, P53, DOI 10.1016/j.rasd.2018.01.007
   Hinckson EA, 2013, RES DEV DISABIL, V34, P1170, DOI 10.1016/j.ridd.2012.12.006
   John Hopkins University and Medicine, 2020, COVID 19 DASHB CTR S
   Jones RA, 2017, PLOS ONE, V12, DOI 10.1371/journal.pone.0172482
   Macdonald Megan, 2011, BMC Res Notes, V4, P422, DOI 10.1186/1756-0500-4-422
   Memari AH, 2013, PEDIATR OBES, V8, P150, DOI 10.1111/j.2047-6310.2012.00101.x
   Miles M.B., 1994, QUALITATIVE DATA ANA, V2nd ed.
   Must A, 2014, AUTISM, V18, P376, DOI 10.1177/1362361313479039
   Narzisi A., 2020, BRAIN SCI, V10, P1, DOI [10.3390/brainscil0040207., DOI 10.3390/BRAINSCIL0040207]
   Pan CY, 2006, J AUTISM DEV DISORD, V36, P597, DOI 10.1007/s10803-006-0101-6
   Pan CY, 2011, RES Q EXERCISE SPORT, V82, P491, DOI 10.1080/02701367.2011.10599782
   Phillips KL, 2014, MATERN CHILD HLTH J, V18, P1964, DOI 10.1007/s10995-014-1442-y
   Sallis JF, 2000, MED SCI SPORT EXER, V32, P963, DOI 10.1097/00005768-200009000-00012
   Sandelowski M, 2000, RES NURS HEALTH, V23, P334, DOI 10.1002/1098-240X(200008)23:4<334::AID-NUR9>3.0.CO;2-G
   Sandt DDR, 2005, ADAPT PHYS ACT Q, V22, P146, DOI 10.1123/apaq.22.2.146
   Sisson SB, 2010, J ADOLESCENT HEALTH, V47, P309, DOI 10.1016/j.jadohealth.2010.02.016
   World Health Organization, 2008, WORLD HLTH REP 20008
   Yarimkaya E, 2020, INT J DEV DISABIL, DOI 10.1080/20473869.2020.1756115
   Zhu WM, 2020, J SPORT HEALTH SCI, V9, P105, DOI 10.1016/j.jshs.2020.01.005
   Zuckerman KE, 2014, J AUTISM DEV DISORD, V44, P1708, DOI 10.1007/s10803-014-2050-9
NR 34
TC 4
Z9 4
U1 5
U2 10
PU CITTA APERTA EDIZIONI SRL
PI TROINA EN
PA VIA NAZIONALE, 83, TROINA EN, 94018, ITALY
SN 1721-0151
EI 2035-5963
J9 LIFE SPAN DISABIL
JI Life Span Disabil.
PD JAN-JUN
PY 2020
VL 23
IS 1
BP 133
EP 152
PG 20
WC Respiratory System
WE Emerging Sources Citation Index (ESCI)
SC Respiratory System
GA PZ8IQ
UT WOS:000612986100007
DA 2022-03-20
ER

PT J
AU Healy, S
   Pacanowski, C
   Kennedy, L
   Obrusnikova, I
AF Healy, Sean
   Pacanowski, Carly
   Kennedy, Lauren
   Obrusnikova, Iva
TI "This cage that I'm stuck inside": Autistic adults' perceptions of
   weight management, body weight, and body image
SO AUTISM
LA English
DT Article
DE autism spectrum disorder; body dissatisfaction; health promotion; mental
   health; obesity; weight loss
ID SPECTRUM DISORDER; SOCIAL SUPPORT; YOUNG-ADULTS; OBESITY; HEALTH;
   OVERWEIGHT; CHILDREN; CONSEQUENCES; EXPERIENCES; DEPRESSION
AB Personal beliefs and attitudes about body weight and body image are important determinants of weight management practices. To inform efforts to prevent and treat obesity among autistic adults, this study examined how autistic adults perceive weight management, body weight, and body image. Eleven adults participated in semi-structured interviews. Consistent with an interpretive paradigm, an interpretative phenomenological analysis methodology was employed, resulting in four themes: (a) Mental and physical health: direct and indirect interactions, (b) ASD traits and health-related behaviors, (c) Body dissatisfaction: Unrealistic ideals and misperceptions, and (d) Sources of information. This study's findings have several implications for research and practice. First, participants viewed overweight and obesity as just one component of a holistic perspective of health. A dynamic, bidirectional relationship between mental health and physical health, including overweight/obesity was described, leading us to posit that the promotion of mental health is crucial for the promotion of overall health among autistic adults. Second, body dissatisfaction was pervasive among participants in this sample. This finding requires future research as it may be an important target for intervention, with relevance for mental health and weight management practices. Finally, interactions with medical professionals regarding weight management were perceived to be inadequate.
   Lay abstract
   Our beliefs and feelings about our bodies and our body weight influence our weight management behaviors, such as physical activity and eating behaviors. These beliefs and feelings are largely shaped by how we interact with, and compare ourselves to, people in our lives. Due to the social traits associated with autism, autistic adults may have different perceptions of body weight, body image, and weight management than neurotypical adults. To explore this, for the first time, we interviewed 11 autistic adults. The participants' perceptions can be summarized in four findings. First, the participants viewed overweight and obesity as just one part of their overall health. Participants described how their mental health and physical health, including overweight/obesity, were closely connected. Second, some traits related to autism made weight management difficult; for example, eating and physical activity were negatively impacted by social anxiety, sensory sensitivity, obsessiveness, and a strong desire for routine. Third, participants were generally dissatisfied with how they looked. This was primarily due to a disconnect between how they felt their body looked and how it actually looked in real life. Other people, including on social media, also negatively influenced how they perceived themselves. Fourth, and finally, participants described how they got most of their weight management-related information online. Medical professionals were frequently described as being unprepared to provide them assistance related to weight management.
C1 [Healy, Sean; Pacanowski, Carly; Kennedy, Lauren; Obrusnikova, Iva] Univ Delaware, Newark, DE 19716 USA.
RP Healy, S (通讯作者)，Univ Delaware, Dept Behav Hlth & Nutr, Coll Hlth Sci, 009 Carpenter Sports Bldg,26 N Coll Ave, Newark, DE 19716 USA.
EM healys@udel.edu
RI Healy, Sean/ABE-5201-2021
OI Healy, Sean/0000-0001-8209-0916
FU General University Research (GUR) award from the University of Delaware
FX The author(s) disclosed receipt of the following financial support for
   the research, authorship, and/or publication of this article: This study
   was funded by a General University Research (GUR) award from the
   University of Delaware.
CR Ali MM, 2013, J ADOLESCENCE, V36, P539, DOI 10.1016/j.adolescence.2013.03.010
   Asada K, 2018, J AUTISM DEV DISORD, V48, P611, DOI 10.1007/s10803-017-3323-x
   Atlantis E, 2008, INT J OBESITY, V32, P881, DOI 10.1038/ijo.2008.54
   Bailey C. R., 2017, GUIDE QUALITATIVE FI
   Bak M, 2014, PLOS ONE, V9, DOI 10.1371/journal.pone.0094112
   Barrera M, 2006, J HEALTH PSYCHOL, V11, P483, DOI 10.1177/1359105306063321
   Befort CA, 2008, HEALTH EDUC BEHAV, V35, P410, DOI 10.1177/1090198106290398
   Benoliel JQ, 1996, QUAL HEALTH RES, V6, P406, DOI 10.1177/104973239600600308
   Blagrave J, 2017, EUROPEAN J ADAPTED P, V10, P17, DOI [10.5507/euj.2017.003, DOI 10.5507/EUJ.2017.003]
   Brede J, 2020, J AUTISM DEV DISORD, V50, P4280, DOI 10.1007/s10803-020-04479-3
   Cachia M, 2011, QUAL RES ORGAN MANAG, V6, P265, DOI 10.1108/17465641111188420
   Carroll SJ, 2020, PLOS ONE, V15, DOI 10.1371/journal.pone.0233793
   Centers for Disease Control and Prevention, 2017, DEF AD OV OB
   Cheng HL, 2016, CURR OBES REP, V5, P30, DOI 10.1007/s13679-016-0190-2
   Cloninger C Robert, 2013, Int J Pers Cent Med, V3, P5
   Colombo-Dougovito AM, 2021, AUTISM, V25, P627, DOI 10.1177/1362361320932444
   Cowan D, 2016, QUAL RES SPORT EXERC, V8, P505, DOI 10.1080/2159676X.2016.1206608
   Croen LA, 2015, AUTISM, V19, P814, DOI 10.1177/1362361315577517
   Curtin C, 2020, PEDIATRICS, V145, pS126, DOI 10.1542/peds.2019-1895P
   Curtin C, 2014, HARVARD REV PSYCHIAT, V22, P93, DOI 10.1097/HRP.0000000000000031
   Denzin N., 2003, LANDSCAPE QUALITATIV, V2nd
   Chu DT, 2019, DIABETES METAB SYND, V13, P155, DOI 10.1016/j.dsx.2018.07.015
   Durkin K, 2010, REV GEN PSYCHOL, V14, P122, DOI 10.1037/a0019438
   Fabricatore AN, 2011, INT J OBESITY, V35, P1363, DOI 10.1038/ijo.2011.2
   Fossey E, 2002, AUST NZ J PSYCHIAT, V36, P717, DOI 10.1046/j.1440-1614.2002.01100.x
   Frederick D., 2012, ENCY BODY IMAGE HUMA, P766
   Garip G, 2011, CLIN OBES, V1, P110, DOI 10.1111/j.1758-8111.2011.00021.x
   Geiker NRW, 2018, OBES REV, V19, P81, DOI 10.1111/obr.12603
   Greaves C, 2017, HEALTH PSYCHOL REV, V11, P145, DOI 10.1080/17437199.2017.1299583
   Griffiths S, 2016, AUST NZ J PUBL HEAL, V40, P518, DOI 10.1111/1753-6405.12538
   Grogan S, 2017, BODY IMAGE: UNDERSTANDING BODY DISSATISFACTION IN MEN, WOMEN AND CHILDREN, 3RD EDITION, P1
   Hammond RA, 2010, CURR OPIN ENDOCRINOL, V17, P467, DOI 10.1097/MED.0b013e32833d4687
   Healy S, 2019, INT J OBESITY, V43, P1, DOI 10.1038/s41366-018-0233-8
   Healy S, 2013, BRIT J LEARN DISABIL, V41, P222, DOI 10.1111/bld.12053
   Heath J, 2018, APPL NURS RES, V43, P30, DOI 10.1016/j.apnr.2018.06.015
   Hill AP, 2015, PEDIATRICS, V136, P1051, DOI 10.1542/peds.2015-1437
   Hirasawa R, 2013, INT J FOOD SCI NUTR, V64, P1007, DOI 10.3109/09637486.2013.812620
   Holt A, 2010, QUAL RES, V10, P113, DOI 10.1177/1468794109348686
   Howard K, 2019, AUTISM, V23, P1871, DOI 10.1177/1362361318823902
   Hruby A, 2016, AM J PUBLIC HEALTH, V106, P1656, DOI 10.2105/AJPH.2016.303326
   Hudson CC, 2019, J ABNORM CHILD PSYCH, V47, P165, DOI 10.1007/s10802-018-0402-1
   Hull L, 2017, J AUTISM DEV DISORD, V47, P2519, DOI 10.1007/s10803-017-3166-5
   Interactive Autism Network, 2009, AD ASD QUEST SELF RE
   Jachyra P, 2018, AUTISM RES, V11, P1500, DOI 10.1002/aur.2017
   Jachyra P, 2019, AUTISM, V23, P1096, DOI 10.1177/1362361318793020
   Johnson DR, 2021, SOC SCI COMPUT REV, V39, P1142, DOI 10.1177/0894439319893612
   Jones KB, 2016, AUTISM, V20, P551, DOI 10.1177/1362361315594798
   Kahathuduwa CN, 2019, OBES REV, V20, P1667, DOI 10.1111/obr.12933
   Karfopoulou E, 2016, J BEHAV MED, V39, P511, DOI 10.1007/s10865-016-9717-y
   Kim ES, 2017, ANN BEHAV MED, V51, P337, DOI 10.1007/s12160-016-9856-y
   Kinnaird E, 2019, PLOS ONE, V14, DOI 10.1371/journal.pone.0221937
   Lanoye A, 2016, CURR OBES REP, V5, P14, DOI 10.1007/s13679-016-0188-9
   Larkin M., 2006, QUAL RES PSYCHOL, V3, P102, DOI DOI 10.1191/1478088706QP0620A
   Lewis S, 2011, AM J HEALTH BEHAV, V35, P458
   Luo MS, 2020, AGING MENT HEALTH, V24, P1990, DOI 10.1080/13607863.2019.1655706
   Luppino FS, 2010, ARCH GEN PSYCHIAT, V67, P220, DOI 10.1001/archgenpsychiatry.2010.2
   Maruf FA, 2012, AFR HEALTH SCI, V12, P464, DOI 10.4314/ahs.v12i4.11
   Matson JL, 2009, RES AUTISM SPECT DIS, V3, P455, DOI 10.1016/j.rasd.2008.09.005
   Mazurek MO, 2012, J AUTISM DEV DISORD, V42, P1757, DOI 10.1007/s10803-011-1413-8
   McPherson AC, 2020, DISABIL REHABIL, DOI 10.1080/09638288.2020.1867909
   Milton DEM, 2012, DISABIL SOC, V27, P883, DOI 10.1080/09687599.2012.710008
   Modave F, 2014, AM J PUBLIC HEALTH, V104, P1971, DOI 10.2105/AJPH.2014.302070
   Moorman EL, 2020, APPETITE, V154, DOI 10.1016/j.appet.2020.104782
   National Institutes of Health (NIH), 2009, OFF EXTR RES RES INV
   Nayir T, 2016, PLOS ONE, V11, DOI 10.1371/journal.pone.0163290
   Nimmo-Smith V, 2020, J AUTISM DEV DISORD, V50, P308, DOI 10.1007/s10803-019-04234-3
   Ohrnberger J, 2017, SOC SCI MED, V195, P42, DOI 10.1016/j.socscimed.2017.11.008
   Olson KL, 2015, PSYCHOSOM MED, V77, P59, DOI 10.1097/PSY.0000000000000127
   Pacanowski CR, 2016, INT J EAT DISORDER, V49, P817, DOI [10.1002/eat.22537, 10.1002/eat.22623]
   Packer-Muti B, 2009, QUAL REP, V14, P140
   Pellicano L, 2018, AUTISM, V22, P82, DOI 10.1177/1362361317748556
   Quaidoo EY, 2018, BMC NUTR, V4, DOI 10.1186/s40795-018-0265-4
   Rogers JM, 2017, OBES REV, V18, P51, DOI 10.1111/obr.12461
   Russell G, 2019, MOL AUTISM, V10, DOI 10.1186/s13229-019-0260-x
   Sedgewick F, 2020, EAT WEIGHT DISORD-ST, V25, P795, DOI 10.1007/s40519-019-00695-8
   Smith J.A., 2009, INTERPRETATIVE PHENO
   Smith JA, 1996, PSYCHOL HEALTH, V11, P261, DOI 10.1080/08870449608400256
   Smith JA., 2012, DOING SOCIAL PSYCHOL, V2, P73
   Thaker Vidhu V, 2017, Adolesc Med State Art Rev, V28, P379
   Thomas SL, 2008, NUTR J, V7, DOI 10.1186/1475-2891-7-34
   Tiggemann M, 2004, INT J EAT DISORDER, V35, P48, DOI 10.1002/eat.10214
   Tyler CV, 2011, AJIDD-AM J INTELLECT, V116, P371, DOI 10.1352/1944-7558-116.5.371
   Walls M, 2018, J AUTISM DEV DISORD, V48, P2408, DOI 10.1007/s10803-018-3494-0
   Williams P G, 2000, Pediatr Nurs, V26, P259
   Yardley L, 2000, PSYCHOL HEALTH, V15, P215, DOI 10.1080/08870440008400302
   Yoshikawa A, 2021, PUBLIC HEALTH NUTR, V24, P146, DOI 10.1017/S1368980020002700
   Zhang S, 2018, OBES REV, V19, P976, DOI 10.1111/obr.12684
NR 87
TC 0
Z9 0
U1 5
U2 5
PU SAGE PUBLICATIONS LTD
PI LONDON
PA 1 OLIVERS YARD, 55 CITY ROAD, LONDON EC1Y 1SP, ENGLAND
SN 1362-3613
EI 1461-7005
J9 AUTISM
JI Autism
PD OCT
PY 2021
VL 25
IS 7
BP 1985
EP 1998
AR 13623613211006989
DI 10.1177/13623613211006989
EA APR 2021
PG 14
WC Psychology, Developmental
WE Social Science Citation Index (SSCI)
SC Psychology
GA UL7CW
UT WOS:000649158800001
PM 33908300
DA 2022-03-20
ER

PT J
AU Pitchford, EA
   Webster, EK
AF Pitchford, E. Andrew
   Webster, E. Kipling
TI Clinical Validity of the Test of Gross Motor Development-3 in Children
   With Disabilities from the US National Normative Sample
SO ADAPTED PHYSICAL ACTIVITY QUARTERLY
LA English
DT Article
DE ADHD; assessment/measurement of motor skills; autism; intellectual
   disability
ID DEFICIT HYPERACTIVITY DISORDER; SKILL PERFORMANCE; PHYSICAL-ACTIVITY;
   TGMD-2; RELIABILITY; COMPETENCE; AGE
AB The Test of Gross Motor Development (TGMD) measures fundamental motor skills competency and is frequently used for eligibility determination of adapted physical education services in children with disabilities. The purpose of this study was to determine if the TGMD-3 is clinically sensitive to detect deficits in the fundamental motor skills of children with disabilities (i.e., intellectual disability, autism spectrum disorder, attention deficit hyperactivity disorder, language and articulation disorders). Eighty-five children with disabilities and 85 matched controls (i.e., typically developing, individually matched on age, sex, ethnicity, and race) completed the TGMD-3. Mann-Whitney U tests identified significant differences in the total TGMD-3 scores for children with intellectual disability (p <.001), autism spectrum disorder (p < .001), and attention deficit hyperactivity disorder (p = .032). No differences were identified for children with language and articulation disorders. Comparisons of subscales (i.e., locomotor and ball skills) differed across disability groups. This study provides evidence that the TGMD-3 is clinically sensitive to identify deficits in fundamental motor skills competency.
C1 [Pitchford, E. Andrew] Iowa State Univ, Dept Kinesiol, Ames, IA 50011 USA.
   [Webster, E. Kipling] Augusta Univ, Inst Publ & Prevent Hlth, Augusta, GA USA.
RP Pitchford, EA (通讯作者)，Iowa State Univ, Dept Kinesiol, Ames, IA 50011 USA.
EM eapitch@iastate.edu
RI Pitchford, E. Andrew/AAC-9121-2022; Webster, Kip/AAA-2428-2022;
   Pitchford, E. Andrew/AAC-1277-2022
OI Pitchford, E. Andrew/0000-0002-8945-8194; Webster,
   Kip/0000-0002-4235-139X; 
CR Allen KA, 2017, J AUTISM DEV DISORD, V47, P813, DOI 10.1007/s10803-016-3005-0
   American Educational Research Association American Psychological Association National Council on Measurement in Education, 2014, STAND ED PSYCH TEST
   Barnett L.M., 2017, J MOTOR LEARNING DEV, V5, P69, DOI [10.1123/jmld.2016-0045, DOI 10.1123/JMLD.2016-0045, https://doi.org/10.1123/jmld.2016-0045]
   Brian A, 2018, ADAPT PHYS ACT Q, V35, P145, DOI 10.1123/apaq.2017-0061
   Burton A. W., 1998, MOVEMENT SKILL ASSES
   Clark J.E., 1994, ENCY HUMAN BEHAV, V3rd ed., P245
   Cohen J., 1988, STAT POWER ANAL BEHA, P1, DOI [DOI 10.1016/C2013-0-10517-X, 10.1016/C2013-0-10517-X]
   Eyitayo G, 2016, EUROPEAN PSYCHOMOTRI, V8, P3
   Field SC, 2020, J MOTOR LEARN DEV, V8, P107, DOI 10.1123/jmld.2018-0058
   Fritz CO, 2012, J EXP PSYCHOL GEN, V141, P2, DOI 10.1037/a0024338
   Haibach PS, 2014, RES DEV DISABIL, V35, P2577, DOI 10.1016/j.ridd.2014.05.030
   Harvey WJ, 2007, J ABNORM CHILD PSYCH, V35, P871, DOI 10.1007/s10802-007-9140-5
   Harvey WJ, 2009, ADAPT PHYS ACT Q, V26, P131, DOI 10.1123/apaq.26.2.131
   Harvey WJ, 1997, ADAPT PHYS ACT Q, V14, P189, DOI 10.1123/apaq.14.3.189
   Houwen S, 2010, ADAPT PHYS ACT Q, V27, P143, DOI 10.1123/apaq.27.2.143
   Liu T., 2014, J CHILD ADOLESC BEHA, V2, P2, DOI [10.4172/2375-4494.1000123, DOI 10.4172/2375-4494.1000123, DOI 10.4172/JCALB.1000123]
   Logan SW, 2018, J SPORT SCI, V36, P781, DOI 10.1080/02640414.2017.1340660
   Mache MA, 2016, RES AUTISM SPECT DIS, V23, P179, DOI 10.1016/j.rasd.2016.01.001
   Maeng H, 2017, ADAPT PHYS ACT Q, V34, P442, DOI 10.1123/apaq.2016-0026
   Magistro D, 2018, PSYCHOL ASSESSMENT, V30, P1421, DOI 10.1037/pas0000587
   Mohammadi F, 2019, J MOTOR LEARN DEV, V7, P106, DOI 10.1123/jmld.2017-0045
   Pan CY, 2009, J AUTISM DEV DISORD, V39, P1694, DOI 10.1007/s10803-009-0813-5
   ProQuest, 2016, PROQUEST STAT ABSTR
   Rintala P., 2017, J MOT LEARN DEV, V5, P59, DOI [10.1123/jmld.2016-0007, DOI 10.1123/JMLD.2016-0007]
   Rintala P, 2013, PERCEPT MOTOR SKILL, V116, P294, DOI 10.2466/25.10.PMS.116.1.294-303
   Robinson LE, 2015, SPORTS MED, V45, P1273, DOI 10.1007/s40279-015-0351-6
   Simons J, 2008, ADAPT PHYS ACT Q, V25, P71, DOI 10.1123/apaq.25.1.71
   Snyder T.D., 2015, DIGEST ED STAT 2013
   Staples KL, 2010, J AUTISM DEV DISORD, V40, P209, DOI 10.1007/s10803-009-0854-9
   Stodden DF, 2008, QUEST, V60, P290, DOI 10.1080/00336297.2008.10483582
   Temple V.A., 2017, J MOTOR LEARNING DEV, V5, P5, DOI [10.1123/jmld.2016-0005, DOI 10.1123/JMLD.2016-0005, https://doi.org/10.1123/jmld.2016-0005]
   Ulrich D, 1985, TEST GROSS MOTOR DEV
   Ulrich D.A., 2017, J MOTOR LEARNING DEV, V5, P1, DOI [10.1123/jmld.2017-0020, DOI 10.1123/JMLD.2017-0020]
   Ulrich D.A., 2019, TEST GROSS MOTOR DEV
   Ulrich DA., 2000, TEST GROSS MOTOR DEV
   Valentini N. C., 2017, J MOTOR LEARN DEV, V5, P15, DOI [https://doi.org/10.1123/jmld.2016-0002, DOI 10.1123/JMLD.2016-0002, 10.1123/jmld.2016-0002.]
   Visscher C, 2010, DEV MED CHILD NEUROL, V52, pe254, DOI 10.1111/j.1469-8749.2010.03774.x
   Wagner M. O., 2017, J MOTOR LEARNING DEV, V5, P29, DOI [10.1123/jmld.2016-0006, DOI 10.1123/JMLD.2016-0006]
   Wagner MO, 2013, RES DEV DISABIL, V34, P3246, DOI 10.1016/j.ridd.2013.06.030
   Webster E. K., 2017, J MOTOR LEARNING DEV, V5, P45, DOI [10.1123/jmld.2016-0003, DOI 10.1123/JMLD.2016-0003, https://doi.org/10.1123/jmld.2016-0003]
   Westendorp M, 2011, RES DEV DISABIL, V32, P1147, DOI 10.1016/j.ridd.2011.01.009
   Yun J., 2020, ROUTLEDGE HDB ADAPTE, P17
NR 42
TC 3
Z9 3
U1 5
U2 11
PU HUMAN KINETICS PUBL INC
PI CHAMPAIGN
PA 1607 N MARKET ST, PO BOX 5076, CHAMPAIGN, IL 61820-2200 USA
SN 0736-5829
EI 1543-2777
J9 ADAPT PHYS ACT Q
JI Adapt. Phys. Act. Q.
PD JAN
PY 2021
VL 38
IS 1
BP 62
EP 78
DI 10.1123/apaq.2020-0023
PG 17
WC Rehabilitation; Sport Sciences
WE Science Citation Index Expanded (SCI-EXPANDED); Social Science Citation Index (SSCI)
SC Rehabilitation; Sport Sciences
GA PL9DG
UT WOS:000603412600004
PM 33271499
DA 2022-03-20
ER

PT J
AU Gamliel, M
   Ebstein, R
   Yirmiya, N
   Mankuta, D
AF Gamliel, Moriya
   Ebstein, Richard
   Yirmiya, Nurit
   Mankuta, David
TI Minor Fetal Sonographic Findings in Autism Spectrum Disorder
SO OBSTETRICAL & GYNECOLOGICAL SURVEY
LA English
DT Article
ID HEAD CIRCUMFERENCE GROWTH; FINGER LENGTH RATIO; 4TH DIGIT RATIO;
   PHYSICAL ANOMALIES; INFANTILE-AUTISM; HAND PREFERENCE;
   BRAIN-DEVELOPMENT; MOUSE MODEL; IN-UTERO; 1ST YEAR
AB Autism spectrum disorder (ASD) is more prevalent in the population than ever before. It is debatable whether this is a real increase in incidence, a change in the diagnostic criteria, or both. The diagnosis is usually made by age 3 years; therefore, obstetricians and fetal-maternal specialists generally display limited awareness of the disorder. Unlike fetuses with chromosomal diseases, which have distinctive physical anomalies, some fetuses that eventually will develop ASD have minor physical anomalies. This is even truer in pregnant women who already have a child with ASD. Those fetuses have a 20 times higher risk of developing ASD than the general population. The more frequent minor physical changes that may be potentially detected by ultrasound are as follows: changes in head circumference (that become more noticeable after 6 months of age), the ratio between the second and the fourth digits, left handedness, and palatal changes.
   Target Audience: Obstetricians, Maternal - Fetal Medicine specialists, Pediatricians, Sonographers
   Learning Objectives: After completing this CME activity, physicians should better able to classify the increasing prevalence of this disorder, and to assess the minor physical changes in fetuses that some may be seen on ultrasound during pregnancy.
C1 [Mankuta, David] Hadassah Ein Kerem Hebrew Univ Hosp, Labor & Delivery Div, Dept Obstet & Gynecol, IL-91120 Jerusalem, Israel.
   [Ebstein, Richard] Natl Univ Singapore, Dept Psychol, Singapore 117548, Singapore.
   [Yirmiya, Nurit] Hebrew Univ Jerusalem, Dept Psychol, IL-91905 Jerusalem, Israel.
RP Mankuta, D (通讯作者)，Hadassah Ein Kerem Hebrew Univ Hosp, Labor & Delivery Div, Dept Obstet & Gynecol, POB 12000, IL-91120 Jerusalem, Israel.
EM mankutad@gmail.com
OI Ebstein, Richard/0000-0002-3626-541X
FU Autism Speaks
FX The authors have disclosed that this CME activity was funded by a grant
   from "Autism Speaks."
CR Agostini G, 2010, ARCH PEDIATRIE, V17, P1008, DOI 10.1016/j.arcped.2010.03.002
   Annett M, 1999, CORTEX, V35, P357, DOI 10.1016/S0010-9452(08)70805-0
   Association AP, 2000, DIAGN STAT MAN MENT
   Auyeung B, 2010, MOL AUTISM, V1, DOI 10.1186/2040-2392-1-11
   Aylward EH, 1999, NEUROLOGY, V53, P2145, DOI 10.1212/WNL.53.9.2145
   Bailey A, 1998, BRAIN, V121, P889, DOI 10.1093/brain/121.5.889
   Bailey AA, 2005, GENES BRAIN BEHAV, V4, P318, DOI 10.1111/j.1601-183X.2004.00110.x
   Bauman ML, 2005, INT J DEV NEUROSCI, V23, P183, DOI 10.1016/j.ijdevneu.2004.09.006
   Bauman ML, 1997, INT REV NEUROBIOL, V41, P367, DOI 10.1016/S0074-7742(08)60360-8
   BAUMAN ML, 1991, PEDIATRICS, V87, P791
   Beaton AA, 2011, LATERALITY, V16, P136, DOI 10.1080/13576500903410369
   Behan AT, 2011, EUR NEUROPSYCHOPHARM, V21, P71, DOI 10.1016/j.euroneuro.2010.07.004
   Bloom MS, 2010, PHYSIOL BEHAV, V100, P221, DOI 10.1016/j.physbeh.2010.01.005
   Bolton PF, 2001, LANCET, V358, P726, DOI 10.1016/S0140-6736(01)05903-7
   BOUCHER J, 1990, DEV MED CHILD NEUROL, V32, P304
   BOUCHER J, 1977, J AUTISM CHILD SCHIZ, V7, P177, DOI 10.1007/BF01537728
   Breedlove SM, 2010, ENDOCRINOLOGY, V151, P4116, DOI 10.1210/en.2010-0041
   Breeze ACG, 2007, PRENATAL DIAG, V27, P124, DOI 10.1002/pd.1624
   Cornish KM, 1996, J AUTISM DEV DISORD, V26, P597, DOI 10.1007/BF02172349
   Courchesne E, 2004, MENT RETARD DEV D R, V10, P106, DOI 10.1002/mrdd.20020
   Courchesne E, 2004, CURR OPIN NEUROL, V17, P489, DOI 10.1097/01.wco.0000137542.14610.b4
   Courchesne E, 2003, JAMA-J AM MED ASSOC, V290, P337, DOI 10.1001/jama.290.3.337
   DAMASIO H, 1980, ARCH NEUROL-CHICAGO, V37, P504, DOI 10.1001/archneur.1980.00500570052008
   Dane S, 2007, INT J DEV NEUROSCI, V25, P223, DOI 10.1016/j.ijdevneu.2007.03.005
   De Bruin EI, 2009, AUTISM, V13, P511, DOI 10.1177/1362361309335720
   de Bruin EI, 2006, DEV MED CHILD NEUROL, V48, P962, DOI 10.1017/S0012162206002118
   Dementieva YA, 2005, PEDIATR NEUROL, V32, P102, DOI 10.1016/j.pediatrneurol.2004.08.005
   Dickson PE, 2010, NEUROBIOL LEARN MEM, V94, P220, DOI 10.1016/j.nlm.2010.05.010
   Dinstein I, 2010, NEURON, V66, P461, DOI 10.1016/j.neuron.2010.03.034
   Ebner F, 2008, SCHIZOPHR RES, V104, P71, DOI 10.1016/j.schres.2008.06.007
   Efrat Z, 2006, ULTRASOUND OBST GYN, V27, P619, DOI 10.1002/uog.2674
   EGAAS B, 1995, ARCH NEUROL-CHICAGO, V52, P794, DOI 10.1001/archneur.1995.00540320070014
   Elder LM, 2008, J AUTISM DEV DISORD, V38, P1104, DOI 10.1007/s10803-007-0495-9
   Escalante-Mead PR, 2003, J AUTISM DEV DISORD, V33, P539, DOI 10.1023/A:1025887713788
   Evardone M, 2009, ARCH SEX BEHAV, V38, P442, DOI 10.1007/s10508-007-9260-6
   Falip C, 2007, PEDIATR RADIOL, V37, P981, DOI 10.1007/s00247-007-0582-2
   Faras H, 2010, ANN SAUDI MED, V30, P295, DOI 10.4103/0256-4947.65261
   FARRUGGIA S, 1981, RADIOLOGY, V139, P147, DOI 10.1148/radiology.139.1.7208915
   Fine EJ, 2002, SEMIN NEUROL, V22, P375, DOI 10.1055/s-2002-36759
   Fombonne E, 1999, J AUTISM DEV DISORD, V29, P113, DOI 10.1023/A:1023036509476
   Fukumoto A, 2008, J AUTISM DEV DISORD, V38, P411, DOI 10.1007/s10803-007-0405-1
   Fukumoto A, 2011, BRAIN DEV-JPN, V33, P569, DOI 10.1016/j.braindev.2010.09.004
   Giarelli E, 2010, DISABIL HEALTH J, V3, P107, DOI 10.1016/j.dhjo.2009.07.001
   Gillberg C, 2002, DEV MED CHILD NEUROL, V44, P296
   GILLBERG C, 1983, PSYCHIAT RES, V10, P21, DOI 10.1016/0165-1781(83)90025-2
   Gilmore JH, 2001, SCHIZOPHR RES, V48, P219, DOI 10.1016/S0920-9964(00)00140-7
   Gilmore JH, 1998, SCHIZOPHR RES, V33, P133, DOI 10.1016/S0920-9964(98)00073-5
   Groen W, 2010, J AM ACAD CHILD PSY, V49, P552, DOI 10.1016/j.jaac.2009.12.023
   Halayem S, 2010, ENCEPHALE, V36, P307, DOI 10.1016/j.encep.2009.12.012
   Hauck JA, 2001, J AUTISM DEV DISORD, V31, P265, DOI 10.1023/A:1010791118978
   Hazlett HC, 2005, ARCH GEN PSYCHIAT, V62, P1366, DOI 10.1001/archpsyc.62.12.1366
   Hepper PG, 2005, NEUROPSYCHOLOGIA, V43, P313, DOI 10.1016/j.neuropsychologia.2004.08.009
   HEPPER PG, 1991, NEUROPSYCHOLOGIA, V29, P1107, DOI 10.1016/0028-3932(91)90080-R
   Hultman CM, 2002, EPIDEMIOLOGY, V13, P417, DOI 10.1097/00001648-200207000-00009
   Ichim TE, 2007, J TRANSL MED, V5, DOI 10.1186/1479-5876-5-30
   Knickmeyer RC, 2008, J NEUROSCI, V28, P12176, DOI 10.1523/JNEUROSCI.3479-08.2008
   Lainhart JE, 2006, AM J MED GENET A, V140A, P2257, DOI 10.1002/ajmg.a.31465
   Lainhart JE, 1997, J AM ACAD CHILD PSY, V36, P282, DOI 10.1097/00004583-199702000-00019
   Lloyd T, 2008, PSYCHOL MED, V38, P71, DOI 10.1017/S0033291707001158
   Lutchmaya S, 2004, EARLY HUM DEV, V77, P23, DOI 10.1016/j.earlhumdev.2003.12.002
   Manning JT, 2009, LATERALITY, V14, P528, DOI 10.1080/13576500802637872
   Manning JT, 2004, EARLY HUM DEV, V80, P161, DOI 10.1016/j.earlhumdev.2004.06.004
   Manning JT, 2001, DEV MED CHILD NEUROL, V43, P160, DOI 10.1017/S0012162201000317
   Maymon R, 2006, ULTRASOUND OBST GYN, V27, P290, DOI 10.1002/uog.2619
   McAlonan GM, 2005, BRAIN, V128, P268, DOI 10.1093/brain/awh332
   McFadden D, 2005, HORM BEHAV, V47, P99, DOI 10.1016/j.yhbeh.2004.08.013
   MCMANUS IC, 1992, CORTEX, V28, P373, DOI 10.1016/S0010-9452(13)80147-5
   Miles JH, 2000, AM J MED GENET, V91, P245, DOI 10.1002/(SICI)1096-8628(20000410)91:4<245::AID-AJMG1>3.0.CO;2-2
   Miles JH, 2011, AUTISM SUBGROUPS MED
   Mills JL, 2007, CLIN ENDOCRINOL, V67, P230, DOI 10.1111/j.1365-2265.2007.02868.x
   Mitchell SR, 2009, AM J PSYCHIAT, V166, P917, DOI 10.1176/appi.ajp.2009.08101538
   Mraz KD, 2007, J CHILD NEUROL, V22, P700, DOI 10.1177/0883073807304005
   Muhle R, 2004, PEDIATRICS, V113, pE472, DOI 10.1542/peds.113.5.e472
   Mukaddes NM, 2007, WORLD J BIOL PSYCHIA, V8, P127, DOI 10.1080/15622970601026701
   Niklasson L, 2009, RES DEV DISABIL, V30, P763, DOI 10.1016/j.ridd.2008.10.007
   Ousley Opal, 2007, Curr Psychiatry Rep, V9, P148
   Ozgen HM, 2010, MOL PSYCHIATR, V15, P300, DOI 10.1038/mp.2008.75
   Ozonoff S, 2011, PEDIATRICS, P128
   Pierce K, 2001, BIOL PSYCHIAT, V49, P655, DOI 10.1016/S0006-3223(00)01008-8
   Qiao Y, 2008, CLIN GENET, V74, P134, DOI 10.1111/j.1399-0004.2008.01028.x
   RITVO ER, 1986, AM J PSYCHIAT, V143, P862
   Rizwan S, 2007, EARLY HUM DEV, V83, P87, DOI 10.1016/j.earlhumdev.2006.05.005
   Rojas DC, 2004, AM J PSYCHIAT, V161, P2038, DOI 10.1176/appi.ajp.161.11.2038
   Rommelse NNJ, 2011, J AUTISM DEV DISORD, V41, P44, DOI 10.1007/s10803-010-1026-7
   Rosier-van Dunne FMF, 2010, EARLY HUM DEV, V86, P107, DOI 10.1016/j.earlhumdev.2010.01.026
   Sacco R, 2007, BIOL PSYCHIAT, V62, P1038, DOI 10.1016/j.biopsych.2007.04.039
   Saemundsen E, 2010, J INTELL DISABIL RES, V54, P727, DOI 10.1111/j.1365-2788.2010.01300.x
   Saitoh O, 2001, BRAIN, V124, P1317, DOI 10.1093/brain/124.7.1317
   Salomon LJ, 2007, ULTRASOUND OBST GYN, V30, P61, DOI 10.1002/uog.4026
   Sasanfar R, 2010, MOL AUTISM, V1, DOI 10.1186/2040-2392-1-2
   SATZ P, 1988, J CONSULT CLIN PSYCH, V56, P824, DOI 10.1037/0022-006X.56.6.824
   Schneider T, 2008, PSYCHONEUROENDOCRINO, V33, P728, DOI 10.1016/j.psyneuen.2008.02.011
   Scott JA, 2009, AUTISM RES, V2, P246, DOI 10.1002/aur.97
   Sillitoe RV, 2007, ANNU REV CELL DEV BI, V23, P549, DOI 10.1146/annurev.cellbio.23.090506.123237
   SMALLEY SL, 1988, ARCH GEN PSYCHIAT, V45, P953
   Sparks BF, 2002, NEUROLOGY, V59, P184, DOI 10.1212/WNL.59.2.184
   STEG JP, 1975, J AUTISM CHILD SCHIZ, V5, P299, DOI 10.1007/BF01540677
   Sugie Y, 2010, BRAIN DEV-JPN, V32, P356, DOI 10.1016/j.braindev.2009.05.005
   Tiemeier H, 2010, NEUROIMAGE, V49, P63, DOI 10.1016/j.neuroimage.2009.08.016
   Torrey EF, 2004, BIOL PSYCHIAT, V56, P892, DOI 10.1016/j.biopsych.2004.09.014
   Tripi G, 2008, EARLY HUM DEV, V84, P217, DOI 10.1016/j.earlhumdev.2007.04.005
   Trivers R, 2006, HORM BEHAV, V49, P150, DOI 10.1016/j.yhbeh.2005.05.023
   TSAI LY, 1983, BRIT J PSYCHIAT, V142, P156, DOI 10.1192/bjp.142.2.156
   Webb SJ, 2007, J CHILD NEUROL, V22, P1182, DOI 10.1177/0883073807306263
   Webb SJ, 2009, PSYCHIAT RES-NEUROIM, V172, P61, DOI 10.1016/j.pscychresns.2008.06.001
   Whitehouse AJO, 2011, J AUTISM DEV DISORD, V41, P122, DOI 10.1007/s10803-010-1019-6
   Williams CA, 2008, AM J MED GENET A, V146A, P2023, DOI 10.1002/ajmg.a.32434
   Wolf U, 2009, J NEUROPSYCH CLIN N, V21, P245, DOI 10.1176/appi.neuropsych.21.3.245
   Yamasue H, 2009, PSYCHIAT CLIN NEUROS, V63, P129, DOI 10.1111/j.1440-1819.2009.01944.x
   Yirmiya N, 2007, J AUTISM DEV DISORD, V37, P1, DOI 10.1007/s10803-006-0329-1
   Zachor DA, 2011, RES DEV DISABIL, V32, P2950, DOI 10.1016/j.ridd.2011.05.007
NR 111
TC 3
Z9 3
U1 1
U2 14
PU LIPPINCOTT WILLIAMS & WILKINS
PI PHILADELPHIA
PA TWO COMMERCE SQ, 2001 MARKET ST, PHILADELPHIA, PA 19103 USA
SN 0029-7828
EI 1533-9866
J9 OBSTET GYNECOL SURV
JI Obstet. Gynecol. Surv.
PD MAR
PY 2012
VL 67
IS 3
BP 177
EP 187
DI 10.1097/OGX.0b013e31824bb5d6
PG 11
WC Obstetrics & Gynecology
WE Science Citation Index Expanded (SCI-EXPANDED)
SC Obstetrics & Gynecology
GA 917LL
UT WOS:000302177800018
PM 22901951
DA 2022-03-20
ER

PT J
AU Rigby, BR
   Davis, RW
   Bittner, MD
   Harwell, RW
   Leek, EJ
   Johnson, GA
   Nichols, DL
AF Rigby, B. Rhett
   Davis, Ronald W.
   Bittner, Melissa D.
   Harwell, Robin W.
   Leek, Eileen J.
   Johnson, Geoben A.
   Nichols, David L.
TI Changes in Motor Skill Proficiency After Equine-Assisted Activities and
   Brain-Building Tasks in Youth With Neurodevelopmental Disorders
SO FRONTIERS IN VETERINARY SCIENCE
LA English
DT Article
DE adolescents; children; equine-assisted activities; motor proficiency;
   neurodevelopmental; plasticity; therapeutic horseback riding
ID AUTISM SPECTRUM DISORDER; PHYSICAL-ACTIVITY; CEREBRAL-PALSY; SEDENTARY
   BEHAVIORS; SHORT-FORM; CHILDREN; CHILDHOOD; ADOLESCENTS; OBESITY;
   INTERVENTION
AB There is a lack of current research to support the efficacy of a combination of equine-assisted activities (EAA) and brain building activities to influence motor skill competencies in youth with neurodevelopmental disorders (ND). The primary objective of this study was to quantify changes in motor skill proficiency before and after 8 weeks of EAA and brain-building activities in youth with ND. A secondary objective was to quantify changes in motor skill proficiency before and after 1 year of EAA and brain-building activities in youth with ND. Twenty-five youth completed the same 32-week protocol that was separated into 4, 8-week blocks, in the following order: (1) control; (2) EAA-only; (3) washout; (4) GaitWay block (EAA and brain building activities). Before and after each block, motor skills were assessed using the Short Form of the Bruininks-Oseretsky Test of Motor Proficiency-Version 2 (BOT-2). Seven youth continued with the GaitWay intervention for one additional year, and the BOT-2 Short Form was also administered following this intervention. A repeated-measures analysis-of-variance was performed to compare BOT-2 subtest and overall scores between interventions with a significance of 0.05. Manual dexterity was higher at Post-Washout [3.3 (2.4)] vs. Pre-Control [2.2 (2.1); p = 0.018] and Post-Control [2.6 (2.0); p = 0.024], and at Post-GaitWay vs. Pre-Control [3.2 (2.4) vs. 2.2 (2.1); p = 0.037]. Upper-limb coordination was higher at Post-GaitWay vs. Post-Control [6.0 (4.1) vs. 3.9 (3.8); p = 0.050]. When compared to Pre-Control [3.2 (3.0)], strength was higher at Post-EAA [4.9 (3.5); p = 0.028] and at Post-GaitWay [5.2 (2.9); p = 0.015]. Overall scores were higher at Post-GaitWay [39.1 (22.2)] when compared to Pre-Control [32.4 (21.6); p = 0.003] and Post-Control [32.5 (21.9); p = 0.009]. Additionally, motor skills were maintained for 1 year following the Post-GaitWay testing session among seven participants. This is the first known study to include and demonstrate the short-term and long-term effects of a combination of EAA and brain building activities with motor proficiency in youth with ND.
C1 [Rigby, B. Rhett; Davis, Ronald W.; Johnson, Geoben A.; Nichols, David L.] Texas Womans Univ, Sch Hlth Promot & Kinesiol, Denton, TX 76204 USA.
   [Bittner, Melissa D.] Calif State Univ Long Beach, Dept Kinesiol, Long Beach, CA 90840 USA.
   [Harwell, Robin W.; Leek, Eileen J.] Mangait Therapeut Horsemanship, Mckinney, TX USA.
RP Rigby, BR (通讯作者)，Texas Womans Univ, Sch Hlth Promot & Kinesiol, Denton, TX 76204 USA.
EM brigby@twu.edu
CR Agranat-Meged AN, 2005, INT J EAT DISORDER, V37, P357, DOI 10.1002/eat.20096
   Ajzenman HF, 2013, AM J OCCUP THER, V67, P653, DOI 10.5014/ajot.2013.008383
   American Psychiatric Association, 2013, DIAGN STAT MAN MENT, DOI [DOI 10.1176/APPI.BOOKS.9780890425596, 10.1176/appi.books.9780890425596]
   [Anonymous], 2009, NUTR REV, V67, P114, DOI 10.1111/j.1753-4887.2008.00136.x
   Benda W, 2003, J ALTERN COMPLEM MED, V9, P817, DOI 10.1089/107555303771952163
   BERTOTI DB, 1988, PHYS THER, V68, P1505
   Bishop JC, 2018, RES DEV DISABIL, V74, P14, DOI 10.1016/j.ridd.2017.11.002
   Boyle CA, 2011, PEDIATRICS, V127, P1034, DOI 10.1542/peds.2010-2989
   Bruininks B. D., 2005, BRUININKS OSERETSKY
   Cans C, 2002, DEV MED CHILD NEUROL, V44, P633
   Carson V, 2016, J SCI MED SPORT, V19, P573, DOI 10.1016/j.jsams.2015.07.011
   Centers for Disease Control and Prevention, 2018, DEF CHILDH OB DEF CHILDH OB
   Champagne D, 2017, PHYS OCCUP THER PEDI, V37, P51, DOI 10.3109/01942638.2015.1129386
   Chvatal SA, 2013, FRONT COMPUT NEUROSC, V7, DOI 10.3389/fncom.2013.00048
   Cortese S, 2013, PEDIATRICS, V131, pE1731, DOI 10.1542/peds.2012-0540
   Deitz Jean C, 2007, Phys Occup Ther Pediatr, V27, P87, DOI 10.1300/J006v27n04_06
   del Rosario-Montejo O, 2015, NEUROLOGIA, V30, P425, DOI 10.1016/j.nrl.2013.12.023
   Dennison G, 2017, MENU BRAIN GYM R COU
   Dey Arpita, 2013, Frontiers in Genetics, V4, P57, DOI 10.3389/fgene.2013.00057
   Ehrman J.K., 2019, CLIN EXERCISE PHYSL
   Fransen J, 2014, RES DEV DISABIL, V35, P1375, DOI 10.1016/j.ridd.2014.03.011
   Gabriels RL, 2018, FRONT VET SCI, V5, DOI 10.3389/fvets.2018.00156
   Gabriels RL, 2015, J AM ACAD CHILD PSY, V54, P541, DOI 10.1016/j.jaac.2015.04.007
   Gabriels RL, 2012, RES AUTISM SPECT DIS, V6, P578, DOI 10.1016/j.rasd.2011.09.007
   Garner BA, 2015, HUM MOVEMENT SCI, V39, P121, DOI 10.1016/j.humov.2014.06.011
   Giagazoglou P, 2012, RES DEV DISABIL, V33, P2265, DOI 10.1016/j.ridd.2012.07.004
   Guo SS, 2002, AM J CLIN NUTR, V76, P653, DOI 10.1093/ajcn/76.3.653
   Hansen BH, 2018, NORD J PSYCHIAT, V72, P285, DOI 10.1080/08039488.2018.1444087
   Healy S, 2019, AUTISM, V23, P1046, DOI 10.1177/1362361318791817
   Hinkley T, 2014, PREV MED, V62, P182, DOI 10.1016/j.ypmed.2014.02.007
   Hoelcke M, 2008, ACTA PAEDIATR, V97, P819, DOI 10.1111/j.1651-2227.2008.00816.x
   Howells K, 2019, J AUTISM DEV DISORD, V49, P3290, DOI 10.1007/s10803-019-04050-9
   Jang B, 2015, J ALTERN COMPLEM MED, V21, P546, DOI 10.1089/acm.2015.0067
   Janssen I, 2010, INT J BEHAV NUTR PHY, V7, DOI 10.1186/1479-5868-7-40
   Jeoung BJ, 2014, J EXERC REHABIL, V10, P367, DOI 10.12965/jer.140175
   Jirovec J, 2019, FRONT PEDIATR, V7, DOI 10.3389/fped.2019.00153
   Kern JK, 2013, J STRENGTH COND RES, V27, P2277, DOI 10.1519/JSC.0b013e31827de068
   Kern JK, 2011, ALTERN THER HEALTH M, V17, P14
   Kipp LE, 2017, PEDIATR EXERC SCI, V29, P35, DOI 10.1123/pes.2017-0005
   Macauley BL., 2004, COMMUN DISORD Q, V25, P205
   MacPhail H.E.A., 1998, PEDIATR PHYS THER, V10, P143
   Majnemer A, 2010, DEV MED CHILD NEUROL, V52, P1120, DOI 10.1111/j.1469-8749.2010.03732.x
   Mangerud WL, 2014, CHILD ADOL PSYCH MEN, V8, DOI 10.1186/1753-2000-8-2
   Marild S, 2013, PEDIATR OBES, V8, P207, DOI 10.1111/j.2047-6310.2012.00105.x
   Matthews CE, 2008, AM J EPIDEMIOL, V167, P875, DOI 10.1093/aje/kwm390
   Miller LJ, 2009, FRONT INTEGR NEUROSC, V3, DOI 10.3389/neuro.07.022.2009
   Mullin AP, 2013, TRANSL PSYCHIAT, V3, DOI 10.1038/tp.2013.108
   Nor NK, 2019, FRONT PEDIATR, V7, DOI 10.3389/fped.2019.00038
   Pan CY, 2017, AUTISM, V21, P190, DOI 10.1177/1362361316633562
   QUINT C, 1998, PHYSIOTHERAPY, V84, P376, DOI DOI 10.1016/S0031-9406(05)61458-7
   Rigby BR, 2016, J ALTERN COMPLEM MED, V22, P9, DOI 10.1089/acm.2015.0171
   Rinehart NJ, 2018, DEV MED CHILD NEUROL, V60, P856, DOI 10.1111/dmcn.13962
   Stodden D, 2009, RES Q EXERCISE SPORT, V80, P223
   Ward SC, 2013, J AUTISM DEV DISORD, V43, P2190, DOI 10.1007/s10803-013-1773-3
   Whitaker RC, 1997, NEW ENGL J MED, V337, P869, DOI 10.1056/NEJM199709253371301
   Williams HG, 2008, OBESITY, V16, P1421, DOI 10.1038/oby.2008.214
   Zeng N, 2017, BIOMED RES INT, V2017, DOI 10.1155/2017/2760716
NR 57
TC 1
Z9 1
U1 0
U2 3
PU FRONTIERS MEDIA SA
PI LAUSANNE
PA AVENUE DU TRIBUNAL FEDERAL 34, LAUSANNE, CH-1015, SWITZERLAND
EI 2297-1769
J9 FRONT VET SCI
JI Front. Vet. Sci.
PD JAN 31
PY 2020
VL 7
AR 22
DI 10.3389/fvets.2020.00022
PG 12
WC Veterinary Sciences
WE Science Citation Index Expanded (SCI-EXPANDED); Social Science Citation Index (SSCI)
SC Veterinary Sciences
GA QG6WF
UT WOS:000617724400002
PM 32083104
OA Green Published, gold
DA 2022-03-20
ER

PT J
AU Al Mahmud, A
   Soysa, AI
AF Al Mahmud, Abdullah
   Soysa, Amani Indunil
TI POMA: A tangible user interface to improve social and cognitive skills
   of Sri Lankan children with ASD
SO INTERNATIONAL JOURNAL OF HUMAN-COMPUTER STUDIES
LA English
DT Article
DE Tangible user interface (TUI); Autism; Developing countries; Sri Lanka;
   Social skills; Cognitive skills; Children with Autism Spectrum Disorder
   (ASD); Co-Design
ID COMPUTER-ANIMATED TUTOR; COMMUNICATION-SKILLS; AUTISTIC-CHILDREN;
   SPECTRUM DISORDER; YOUNG-CHILDREN; INTERVENTION; VOCABULARY; SUPPORT;
   TECHNOLOGIES; ACQUISITION
AB A Tangible User Interface (TUI) can bridge real-world physical objects with the digital world, which has much potential for children with ASD. However, at present, most TUIs have been developed for children in affluent countries. Such solutions may not be applicable for children with ASD in low resource countries like Sri Lanka. Therefore, we have designed a tablet-based, and cost-effective TUI called POMA (Picture to Object Mapping Activities) for supporting social and cognitive skills of Sri Lankan children with ASD. This paper presents the evaluation of POMA with 20 children with ASD (moderate: 6; mild: 14) and five special education teachers. Results show that both groups of children were able to play POMA accurately. However, children with moderate ASD required more time and help from the special education teachers to play POMA compared to children with mild ASD. This study identified several lessons for designing TUI, such as the importance of including audio prompts when the system is in idle state, using appropriate helper cues, using multiple types of reinforcements, easy-to-handle nature of the tangibles and the properties of them. Finally, we provide guidelines to overcome the issues for designing low-cost TUIs for children with ASD.
C1 [Al Mahmud, Abdullah; Soysa, Amani Indunil] Swinburne Univ Technol, Ctr Design Innovat, Melbourne, Vic, Australia.
RP Al Mahmud, A (通讯作者)，Swinburne Univ Technol, Ctr Design Innovat, Melbourne, Vic, Australia.
EM aalmahmud@swin.edu.au
RI Mahmud, Abdullah Al/C-7023-2008
OI Mahmud, Abdullah Al/0000-0002-2801-723X
CR Alessandrini A., 2016, P 15 INT C INT DES C
   Alessandrini A, 2014, INT J HUM-COMPUT ST, V72, P422, DOI 10.1016/j.ijhcs.2013.12.001
   Anastasiou D., 2016, P 15 INT C INT DES C
   Anderson DK, 2007, J CONSULT CLIN PSYCH, V75, P594, DOI 10.1037/0022-006X.75.4.594
   Aresti-Bartolome N, 2014, INT J ENV RES PUB HE, V11, P7767, DOI 10.3390/ijerph110807767
   Asher A, 2017, CAN J OCCUP THER, V84, P147, DOI 10.1177/0008417416661347
   BARTAK L, 1973, J CHILD PSYCHOL PSYC, V14, P161, DOI 10.1111/j.1469-7610.1973.tb01185.x
   Bellini S, 2007, SCHOOL PSYCHOL REV, V36, P80
   Bernard-Opitz V., 1999, AUTISM, V3, P131, DOI DOI 10.1177/1362361399003002004
   Bonnard Q, 2012, P 2012 ACM INT C INT
   Bosseler A, 2003, J AUTISM DEV DISORD, V33, P653, DOI 10.1023/B:JADD.0000006002.82367.4f
   Boucenna S, 2014, COGN COMPUT, V6, P722, DOI 10.1007/s12559-014-9276-x
   Boyd LE, 2015, ACM T ACCESS COMPUT, V7, DOI 10.1145/2751564
   Braun V., 2013, SUCCESSFUL QUALITATI
   Caro K, 2017, INT J HUM-COMPUT ST, V105, P12, DOI 10.1016/j.ijhcs.2017.03.005
   CDC, 2016, AUTISM SPECTRUM DISO
   Chien ME, 2015, INT J HUM-COMPUT ST, V73, P79, DOI 10.1016/j.ijhcs.2014.06.001
   Cibrian FL, 2017, INT J HUM-COMPUT ST, V107, P22, DOI 10.1016/j.ijhcs.2017.05.003
   Cibrian FL, 2016, INT J HUM-COMPUT INT, V32, P277, DOI 10.1080/10447318.2016.1136180
   Cuendet S, 2015, INT J COMP-SUPP COLL, V10, P183, DOI 10.1007/s11412-015-9213-3
   de Winter JCF, 2013, PRACT ASSESS RES EVA, V18
   Didehbani N, 2016, COMPUT HUM BEHAV, V62, P703, DOI 10.1016/j.chb.2016.04.033
   Dillon G, 2012, INT J HUM-COMPUT ST, V70, P169, DOI 10.1016/j.ijhcs.2011.10.002
   Emmanuel R, 2007, CLIM RES, V34, P241, DOI 10.3354/cr00694
   Escobedo L, 2014, PERS UBIQUIT COMPUT, V18, P1485, DOI 10.1007/s00779-013-0750-3
   Farr W.J., 2011, TANGIBLE USER INTERF
   Farr W, 2010, AUTISM, V14, P237, DOI 10.1177/1362361310363280
   Fletcher-Watson S, 2014, REV J AUTISM DEV DIS, V1, P87, DOI 10.1007/s40489-013-0003-4
   Frauenberger C., 2012, P 11 INT C INT DES C
   Frauenberger C, 2019, INT J HUM-COMPUT INT, V35, P666, DOI 10.1080/10447318.2018.1550177
   Galan-Mena J, 2016, 2016 IEEE BIENNIAL CONGRESS OF ARGENTINA (ARGENCON)
   Gustafsson C., 2018, MONTESSORI ED INT HD, P1439
   Hassan A.Z., 2011, 2011 IEEE INT S MULT
   Heyvaert M, 2014, RES DEV DISABIL, V35, P2463, DOI 10.1016/j.ridd.2014.06.017
   Horn MS, 2012, PERS UBIQUIT COMPUT, V16, P379, DOI 10.1007/s00779-011-0404-2
   Hossain MD, 2017, BMC PSYCHIATRY, V17, DOI 10.1186/s12888-017-1440-x
   Hutchby I., 2013, CHILDREN TECHNOLOGY
   Joosten AV, 2010, AUST OCCUP THER J, V57, P366, DOI 10.1111/j.1440-1630.2009.00835.x
   Jurdi S, 2018, INTERACT COMPUT, V30, P187, DOI 10.1093/iwc/iwy006
   Kaur D, 2007, ELE COM ENG, P167
   Kim S, 2015, BEHAV DEV B, V20, P253, DOI [10.1037/h0101314, DOI 10.1037/H0101314]
   King ML, 2014, RES AUTISM SPECT DIS, V8, P1107, DOI 10.1016/j.rasd.2014.05.011
   Kubicki S, 2015, PERS UBIQUIT COMPUT, V19, P1259, DOI 10.1007/s00779-015-0891-7
   Levene H, 1961, CONTRIBUTIONS PROBAB, P279
   Marco J, 2013, PERS UBIQUIT COMPUT, V17, P1577, DOI 10.1007/s00779-012-0522-5
   Massaro DW, 2006, AUTISM, V10, P495, DOI 10.1177/1362361306066599
   MENSAH RMO, 2018, INT J ADV SCI RES EN, V4, P261
   Metzger C, 2008, APPL PHYS LETT, V92, DOI 10.1063/1.2830815
   Montessori M., 2013, MONTESSORI METHOD T
   Moore M, 2000, J AUTISM DEV DISORD, V30, P359, DOI 10.1023/A:1005535602064
   Muharib R., 2018, J SPEC ED TECHNOL
   Murdock LC, 2013, J AUTISM DEV DISORD, V43, P2174, DOI 10.1007/s10803-013-1770-6
   Nikopoulos CK, 2004, J APPL BEHAV ANAL, V37, P93, DOI 10.1901/jaba.2004.37-93
   PANYAN MV, 1984, J AUTISM DEV DISORD, V14, P375, DOI 10.1007/BF02409828
   Perera H., 2008, SRI LANKA J CHILD HL, V37, P72
   Pradibta H., 2017, 2017 INT SEM APPL TE
   Provost Beth, 2007, Phys Occup Ther Pediatr, V27, P21, DOI 10.1300/J006v27n03_03
   Putnam C, 2008, P 10 INT ACM SIGACCE, P3, DOI [10.1145/1414471.1414475, 10.1145/1414471.1414475., DOI 10.1145/1414471.1414475]
   Ringland K.E., 2014, P 2014 ACM INT JOINT
   Sansosti FJ, 2008, J POSIT BEHAV INTERV, V10, P162, DOI 10.1177/1098300708316259
   Schneider B, 2011, IEEE T LEARN TECHNOL, V4, P222, DOI 10.1109/TLT.2010.36
   Shaer O, 2014, PERS UBIQUIT COMPUT, V18, P1515, DOI 10.1007/s00779-013-0752-1
   Sharma S., 2016, P 19 ACM C COMP SUPP
   Sharma S, 2018, ACM T ACCESS COMPUT, V11, DOI 10.1145/3161710
   Sidjaja F. F, 2015, ASSESSMENT DIAGNOSIS
   Silver M, 2001, AUTISM, V5, P299, DOI 10.1177/1362361301005003007
   Singh Sumanjeet, 2010, International Journal of Innovation in the Digital Economy, V1, P1, DOI 10.4018/jide.2010040101
   Sitdhisanguan K, 2012, PERS UBIQUIT COMPUT, V16, P143, DOI 10.1007/s00779-011-0382-4
   Sluis R, 2004, P 2004 C INT DES CHI
   Soysa A.I., 2018, 2018 CHI C HUM FACT, P1
   Soysa AI, 2018, PROCEEDINGS OF THE 30TH AUSTRALIAN COMPUTER-HUMAN INTERACTION CONFERENCE (OZCHI 2018), P32, DOI 10.1145/3292147.3292164
   Soysa AI, 2018, PROCEEDINGS OF THE 2018 ACM CONFERENCE ON INTERACTION DESIGN AND CHILDREN (IDC 2018), P413, DOI 10.1145/3202185.3202764
   Tam V., 2017, P 10 INT C TANG EMB
   van Rijn H, 2008, ADV HUM-COMPUT INTER, V2008, DOI 10.1155/2008/639435
   Vellanki P, 2016, PROCEEDINGS OF THE 28TH AUSTRALIAN COMPUTER-HUMAN INTERACTION CONFERENCE (OZCHI 2016), DOI 10.1145/3010915.3011007
   Verdine BN, 2014, TRENDS NEUROSCI EDUC, V3, P7, DOI 10.1016/j.tine.2014.02.005
   Vermeeren APOS, 2002, BEHAV INFORM TECHNOL, V21, P403, DOI 10.1080/0144929021000051714
   Villafuerte L., 2012, CHI 12 HUM FACT COMP
   Villar N, 2018, PROCEEDINGS OF THE 2018 CHI CONFERENCE ON HUMAN FACTORS IN COMPUTING SYSTEMS (CHI 2018), DOI 10.1145/3173574.3174089
   Wadsworth B.J., 1996, PIAGETS THEORY COGNI
   Westby C, 2018, WORD OF MOUTH, V29, P9
   Whalen C, 2010, AUTISM, V14, P179, DOI 10.1177/1362361310363282
   Whitehouse A.J., 2017, J CHILD PSYCHOL PSYC
   Wimpory DC, 2007, J AUTISM DEV DISORD, V37, P564, DOI 10.1007/s10803-006-0187-x
   Winter S., 2000, INT SPEC ED C MANCH
   Xie L., 2008, P 2 INT C TANG EMB I
   Yee H.S.S., 2012, E LEARN E MAN E SERV
   ZUCKERMAN O, 2005, P SIGCHI C HUM FACT
NR 88
TC 5
Z9 5
U1 2
U2 23
PU ACADEMIC PRESS LTD- ELSEVIER SCIENCE LTD
PI LONDON
PA 24-28 OVAL RD, LONDON NW1 7DX, ENGLAND
SN 1071-5819
EI 1095-9300
J9 INT J HUM-COMPUT ST
JI Int. J. Hum.-Comput. Stud.
PD DEC
PY 2020
VL 144
AR 102486
DI 10.1016/j.ijhcs.2020.102486
PG 17
WC Computer Science, Cybernetics; Ergonomics; Psychology, Multidisciplinary
WE Science Citation Index Expanded (SCI-EXPANDED); Social Science Citation Index (SSCI)
SC Computer Science; Engineering; Psychology
GA NU2OU
UT WOS:000573482500005
DA 2022-03-20
ER

PT J
AU Takahashi, H
   Nakamura, T
   Kim, J
   Kikuchi, H
   Nakahachi, T
   Ishitobi, M
   Ebishima, K
   Yoshiuchi, K
   Ando, T
   Stickley, A
   Yamamoto, Y
   Kamio, Y
AF Takahashi, Hidetoshi
   Nakamura, Toru
   Kim, Jinhyuk
   Kikuchi, Hiroe
   Nakahachi, Takayuki
   Ishitobi, Makoto
   Ebishima, Ken
   Yoshiuchi, Kazuhiro
   Ando, Tetsuya
   Stickley, Andrew
   Yamamoto, Yoshiharu
   Kamio, Yoko
TI Acoustic Hyper-Reactivity and Negatively Skewed Locomotor Activity in
   Children With Autism Spectrum Disorders: An Exploratory Study
SO FRONTIERS IN PSYCHIATRY
LA English
DT Article
DE acoustic hyper-reactivity; acoustic startle reflex; autism spectrum
   disorders; endophenotypes; locomotor activity; prepulse inhibition;
   sensorimotor gating
ID HIGH-FUNCTIONING AUTISM; SPONTANEOUS PHYSICAL-ACTIVITY; MAJOR DEPRESSIVE
   DISORDER; PREPULSE INHIBITION; STARTLE RESPONSE; SLEEP PATTERNS; TYPICAL
   DEVELOPMENT; AGE-CHILDREN; MODULATION; MATURATION
AB Investigation of objective and quantitative behavioral phenotypes along with neurobiological endophenotypes might lead to increased knowledge of the mechanisms that underlie autism spectrum disorders (ASD). Here, we investigated the association between locomotor dynamics and characteristics of the acoustic startle response (ASR) and its modulation in ASD (n = 14) and typically developing (TD, n = 13) children. The ASR was recorded in response to acoustic stimuli in increments of 10 dB (65-105 dB SPL). We calculated the average ASR magnitude for each stimulus intensity and peak-ASR latency. Locomotor activity was continuously measured with a watch-type actigraph. We examined statistics of locomotor activity, such as mean activity levels and the skewness of activity. Children with ASD had a significantly greater ASR magnitude in response to a weak acoustic stimulus, which reflects acoustic hyper-reactivity. The skewness of all-day activity was significantly more negative in children with ASD than those with TD. Skewness of daytime activity was also more negative, although only of borderline statistical significance. For all children, the higher mean and more negatively skewed daytime activity, reflecting hyperactivity that was associated with sporadic large daytime "troughs," was significantly correlated with acoustic hyper-reactivity. The more negatively skewed locomotor activity occurring in the daytime was also associated with impaired sensorimotor gating, examined as prepulse inhibition at a prepulse intensity of 70 dB. This comprehensive investigation of locomotor dynamics and the ASR extends our understanding of the neurophysiology that underlies ASD.
C1 [Takahashi, Hidetoshi; Nakahachi, Takayuki; Ishitobi, Makoto; Ebishima, Ken; Stickley, Andrew; Kamio, Yoko] Natl Ctr Neurol & Psychiat, Natl Inst Mental Hlth, Dept Child & Adolescent Mental Hlth, Tokyo, Japan.
   [Takahashi, Hidetoshi] Natl Ctr Neurol & Psychiat, Dept Adv Neuroimaging, Integrat Brain Imaging Ctr, Tokyo, Japan.
   [Nakamura, Toru; Kim, Jinhyuk; Yamamoto, Yoshiharu] Univ Tokyo, Grad Sch Educ, Tokyo, Japan.
   [Kikuchi, Hiroe; Ando, Tetsuya] Natl Ctr Neurol & Psychiat, Natl Inst Mental Hlth, Dept Psychosomat Res, Tokyo, Japan.
   [Yoshiuchi, Kazuhiro] Univ Tokyo, Grad Sch Med, Dept Stress Sci & Psychosomat Med, Tokyo, Japan.
   [Stickley, Andrew] Sodertorn Univ, Stockholm Ctr Hlth & Social Change, Huddinge, Sweden.
RP Takahashi, H (通讯作者)，Natl Ctr Neurol & Psychiat, Natl Inst Mental Hlth, Dept Child & Adolescent Mental Hlth, Tokyo, Japan.; Takahashi, H (通讯作者)，Natl Ctr Neurol & Psychiat, Dept Adv Neuroimaging, Integrat Brain Imaging Ctr, Tokyo, Japan.
EM htakahashi@ncnp.go.jp
RI Kim, Jinhyuk/AAD-2082-2020
OI nakamura, toru/0000-0002-5340-6333; Yamamoto,
   Yoshiharu/0000-0002-1132-0355
FU Japanese Ministry of Education, Culture, Sports, Science and
   TechnologyMinistry of Education, Culture, Sports, Science and
   Technology, Japan (MEXT) [23890257, 24591739]; Intramural Research Grant
   for Neurological and Psychiatric Disorders of NCNPNational Center for
   Neurology & Psychiatry - Japan [23-1, 26-1]; Ministry of Health, Labor
   and Welfare of JapanMinistry of Health, Labour and Welfare, Japan
   [H19-KOKORO-006, H20-KOKORO-004]; Center of Innovation Program from
   Japan Science and Technology Agency, JST; Ministry of Education,
   Culture, Sports, Science and TechnologyMinistry of Education, Culture,
   Sports, Science and Technology, Japan (MEXT) [26242069, 15K12678,
   15K01285]; PRESTO from the Japan Science and Technology Agency
FX This study was supported by Grants-in-Aid from the Japanese Ministry of
   Education, Culture, Sports, Science and Technology (23890257 to HT and
   24591739 to HT), Intramural Research Grant (23-1 to YK and 26-1 to YK)
   for Neurological and Psychiatric Disorders of NCNP, Research Grants from
   the Ministry of Health, Labor and Welfare of Japan (H19-KOKORO-006 to YK
   and H20-KOKORO-004 to YK), and the Center of Innovation Program from
   Japan Science and Technology Agency, JST (to YK).; This study was
   partially supported by Grants-in-Aid for Scientific Research from the
   Ministry of Education, Culture, Sports, Science and Technology for the
   work of YY (#26242069, #15K12678), and for the work of K. Kiyono
   (#15K01285). The work of ToN was supported by PRESTO from the Japan
   Science and Technology Agency.
CR Adams W, 2008, NEUROPHARMACOLOGY, V55, P1048, DOI 10.1016/j.neuropharm.2008.06.035
   Allik H, 2006, J AUTISM DEV DISORD, V36, P585, DOI 10.1007/s10803-006-0099-9
   American Psychiatric Association, 2000, DIAGN STAT MAN MENT
   Baker E, 2013, DEV NEUROREHABIL, V16, P155, DOI 10.3109/17518423.2013.765518
   Baker EK, 2015, SLEEP, V38, P1765, DOI 10.5665/sleep.5160
   Cheung CHM, 2016, BRIT J PSYCHIAT, V208, P548, DOI 10.1192/bjp.bp.114.145185
   Cheung CHM, 2015, J PSYCHIATR RES, V62, P92, DOI 10.1016/j.jpsychires.2015.01.011
   COLE RJ, 1992, SLEEP, V15, P461, DOI 10.1093/sleep/15.5.461
   Darbra S, 2014, PROG NEUROBIOL, V113, P95, DOI 10.1016/j.pneurobio.2013.07.007
   De Crescenzo F, 2016, SLEEP MED REV, V26, P9, DOI 10.1016/j.smrv.2015.04.002
   Gebhardt J, 2012, PSYCHOPHYSIOLOGY, V49, P484, DOI 10.1111/j.1469-8986.2011.01323.x
   Goldman SE, 2009, DEV NEUROPSYCHOL, V34, P560, DOI 10.1080/87565640903133509
   Gomes Erissandra, 2008, Pró-Fono R. Atual. Cient., V20, P279, DOI 10.1590/S0104-56872008000400013
   Goodlin-Jones BL, 2008, J AM ACAD CHILD PSY, V47, P930, DOI 10.1097/CHI.0b013e3181799f7c
   Kikuchi H, 2007, CEPHALALGIA, V27, P1236, DOI 10.1111/j.1468-2982.2007.01436.x
   Kim Jinhyuk, 2016, In Silico Pharmacology, V4, P4, DOI 10.1186/s40203-016-0017-6
   Kim J, 2015, IEEE ENG MED BIO, P4021, DOI 10.1109/EMBC.2015.7319276
   Kim J, 2015, IEEE J BIOMED HEALTH, V19, P1347, DOI 10.1109/JBHI.2015.2440764
   Kim J, 2014, IEEE ENG MED BIO, P6635, DOI 10.1109/EMBC.2014.6945149
   Kim J, 2013, PLOS ONE, V8, DOI 10.1371/journal.pone.0074979
   Kretch KS, 2017, DEVELOPMENTAL SCI, V20, DOI 10.1111/desc.12421
   Kulak A, 2013, ANTIOXID REDOX SIGN, V18, P1428, DOI 10.1089/ars.2012.4858
   Lai MC, 2014, LANCET, V383, P896, DOI 10.1016/S0140-6736(13)61539-1
   LeCouter A., 1995, AUTISM DIAGNOSTIC IN, V3rd
   Lord C., 2000, AUTISM DIAGNOSTIC OB
   Marco EJ, 2011, PEDIATR RES, V69, p48R, DOI [10.1203/PDR.0b013e3182130c54, 10.1109/SPL.2011.5782616]
   Nakamura T, 2007, PHYS REV LETT, V99, DOI 10.1103/PhysRevLett.99.138103
   Nakamura T, 2008, PLOS ONE, V3, DOI 10.1371/journal.pone.0002050
   ORNITZ EM, 1993, J AUTISM DEV DISORD, V23, P619, DOI 10.1007/BF01046105
   ORNITZ EM, 1991, PSYCHOPHYSIOLOGY, V28, P11, DOI 10.1111/j.1469-8986.1991.tb03381.x
   ORNITZ EM, 1986, PSYCHOPHYSIOLOGY, V23, P624, DOI 10.1111/j.1469-8986.1986.tb00681.x
   Peterson BT, 2016, PHYSIOL MEAS, V37, pN49, DOI 10.1088/0967-3334/37/7/N49
   Sano W, 2012, PLOS ONE, V7, DOI 10.1371/journal.pone.0043539
   Souders MC, 2009, SLEEP, V32, P1566, DOI 10.1093/sleep/32.12.1566
   Takahashi H, 2008, NEUROSCI RES, V62, P187, DOI 10.1016/j.neures.2008.08.006
   Takahashi H, 2018, SCHIZOPHR RES, V198, P16, DOI 10.1016/j.schres.2017.05.034
   Takahashi H, 2017, AUTISM RES, V10, P673, DOI 10.1002/aur.1710
   Takahashi H, 2016, J AUTISM DEV DISORD, V46, P534, DOI 10.1007/s10803-015-2593-4
   Takahashi H, 2014, MOL AUTISM, V5, DOI 10.1186/2040-2392-5-23
   Takahashi Hidetoshi, 2011, Clin Psychopharmacol Neurosci, V9, P102, DOI 10.9758/cpn.2011.9.3.102
   Takahashi H, 2010, PSYCHOPHYSIOLOGY, V47, P831, DOI 10.1111/j.1469-8986.2010.01000.x
   Takao K, 2006, ANN NY ACAD SCI, V1086, P144, DOI 10.1196/annals.1377.008
   TEICHER MH, 1995, HARVARD REV PSYCHIAT, V3, P18, DOI 10.3109/10673229509017161
   van den Buuse M, 2010, SCHIZOPHRENIA BULL, V36, P246, DOI 10.1093/schbul/sbp132
   Wechsler D., 1991, MANUAL THEWECHSLER I
NR 45
TC 5
Z9 5
U1 0
U2 4
PU FRONTIERS MEDIA SA
PI LAUSANNE
PA AVENUE DU TRIBUNAL FEDERAL 34, LAUSANNE, CH-1015, SWITZERLAND
SN 1664-0640
J9 FRONT PSYCHIATRY
JI Front. Psychiatry
PD AUG 6
PY 2018
VL 9
AR 355
DI 10.3389/fpsyt.2018.00355
PG 7
WC Psychiatry
WE Science Citation Index Expanded (SCI-EXPANDED); Social Science Citation Index (SSCI)
SC Psychiatry
GA GP4AO
UT WOS:000440798400002
PM 30127755
OA Green Published, gold
DA 2022-03-20
ER

PT J
AU Pace, M
   Dumortier, L
   Guinot, M
   Favre-Juvin, A
   Bricout, VA
AF Pace, M.
   Dumortier, L.
   Guinot, M.
   Favre-Juvin, A.
   Bricout, V. -A.
TI Assessment of motor skills for children with autism on the M-ABC
SO SCIENCE & SPORTS
LA French
DT Article
DE Autism; Motor disorders; M-ABC
ID PHYSICAL-ACTIVITY QUESTIONNAIRE; ASPERGER-SYNDROME; DEVELOPMENTAL
   DISORDER; SPECTRUM DISORDERS; OLDER CHILDREN; IMPAIRMENT; SPECIFICITY;
   AGE
AB Introduction and objectives. - Autism is a neurodevelopmental disorder characterized by qualitative abnormalities in communication, social interaction and repetitive and stereotyped behaviors. Motor disorders are frequently found in this population without them being retained in the diagnostic. This study aims to assess the motor skills of children with autism using the Movement Assessment Battery for Children (M-ABC) and compared to control children, by looking at the overall score of each of the 3 dimensions of M-ABC (ball skills/manual dexterity/balance) and results of each test for each dimension.
   Materials and methods. - Twenty-two boys aged 9 to 11 years participated in the study: 11 with autism without intellectual disabilities and 11 control children. All have achieved the M-ABC tests in similar conditions.
   Results. - Differences are observed between autism and controls in the three dimensions of the M-ABC (P<0.01) and more specifically on tests "target" (P<0.05) and "walk or jump" (P<0.05).
   Conclusion. - Differences between children with autism and controls are found in activities involving visual motor control and coordination, which are deficient in autism and would negatively affect their motor skills. (C) 2016 Elsevier Masson SAS. All rights reserved.
C1 [Pace, M.; Dumortier, L.; Bricout, V. -A.] Univ Grenoble Alpes, HP2, F-38000 Grenoble, France.
   [Pace, M.; Dumortier, L.; Guinot, M.; Bricout, V. -A.] INSERM, U1042, HP2, F-38000 Grenoble, France.
   [Pace, M.; Guinot, M.; Favre-Juvin, A.; Bricout, V. -A.] CHU Grenoble, UM Sports & Pathol, CS 90338, Ave Kimberley, F-38434 Echirolles, France.
RP Bricout, VA (通讯作者)，Univ Grenoble Alpes, HP2, F-38000 Grenoble, France.; Bricout, VA (通讯作者)，INSERM, U1042, HP2, F-38000 Grenoble, France.; Bricout, VA (通讯作者)，CHU Grenoble, UM Sports & Pathol, CS 90338, Ave Kimberley, F-38434 Echirolles, France.
EM Vbricout@chu-grenoble.fr
RI BRICOUT, Veronique A/M-7688-2014; Guinot, Michel/M-7128-2014
OI BRICOUT, Veronique A/0000-0003-3499-7016; Guinot,
   Michel/0000-0002-2128-5469
CR Albaret J.m, 2004, MANUEL BATTERIE EVAL
   Ament K, 2015, J AUTISM DEV DISORD, V45, P742, DOI 10.1007/s10803-014-2229-0
   American Psychiatric Association, 2000, DIAGN STAT MAN MENT
   Bayley N., 2006, BAYLEY SCALES INFANT
   Beery K., 1997, BEERY BUKTENICA DE S
   Berger MAM, 2009, APPL ERGON, V40, P145, DOI 10.1016/j.apergo.2008.01.014
   Bruininks RH, 1978, BRUININKS OSERETSKY
   Crocker PRE, 1997, MED SCI SPORT EXER, V29, P1344, DOI 10.1097/00005768-199710000-00011
   Folio M., 2000, PEABODY DEV MOTOR SC
   Freitag CM, 2007, J AUTISM DEV DISORD, V37, P948, DOI 10.1007/s10803-006-0235-6
   FRITH U, 1994, COGNITION, V50, P115, DOI 10.1016/0010-0277(94)90024-8
   Fuentes CT, 2009, NEUROLOGY, V73, P1532, DOI 10.1212/WNL.0b013e3181c0d48c
   Ghaziuddin M, 1998, J INTELL DISABIL RES, V42, P43, DOI 10.1046/j.1365-2788.1998.00065.x
   Green D, 2002, J CHILD PSYCHOL PSYC, V43, P655, DOI 10.1111/1469-7610.00054
   Green D, 2009, DEV MED CHILD NEUROL, V51, P311, DOI 10.1111/j.1469-8749.2008.03242.x
   Haswell CC, 2009, NAT NEUROSCI, V12, P970, DOI 10.1038/nn.2356
   Hilton JC, 2007, J AUTISM DEV DISORD, V37, P1197, DOI 10.1007/s10803-006-0258-z
   Kowalski KC, 1997, PEDIATR EXERC SCI, V9, P174, DOI 10.1123/pes.9.2.174
   MANJIVIONA J, 1995, J AUTISM DEV DISORD, V25, P23, DOI 10.1007/BF02178165
   Mayes SD, 2003, AUTISM, V7, P65, DOI 10.1177/1362361303007001006
   Minshew NJ, 2004, NEUROLOGY, V63, P2056, DOI 10.1212/01.WNL.0000145771.98657.62
   Miyahara M, 1997, J AUTISM DEV DISORD, V27, P595, DOI 10.1023/A:1025834211548
   Organisation mondiale de Ia sante (OMS), 2000, CIM 10 ICD 10 CLASS
   Piek JP, 2004, HUM MOVEMENT SCI, V23, P475, DOI 10.1016/j.humov.2004.08.019
   Provost Beth, 2007, Phys Occup Ther Pediatr, V27, P21, DOI 10.1300/J006v27n03_03
   Schurink J, 2012, RES AUTISM SPECT DIS, V6, P726, DOI 10.1016/j.rasd.2011.10.013
   Staples KL, 2010, J AUTISM DEV DISORD, V40, P209, DOI 10.1007/s10803-009-0854-9
   Stevenson RA, 2014, J NEUROSCI, V34, P691, DOI 10.1523/JNEUROSCI.3615-13.2014
   Sugden DA., 1992, MOVEMENT ASSESSMENT
   Ulrich DA., 2000, TEST GROSS MOTOR DEV
   Van Waelvelde H, 2007, CLIN REHABIL, V21, P465, DOI 10.1177/0269215507074052
   von Hofsten C, 2007, DEVELOPMENTAL SCI, V10, P54, DOI 10.1111/j.1467-7687.2007.00564.x
   Whyatt CP, 2012, J AUTISM DEV DISORD, V42, P1799, DOI 10.1007/s10803-011-1421-8
NR 33
TC 2
Z9 2
U1 1
U2 37
PU ELSEVIER FRANCE-EDITIONS SCIENTIFIQUES MEDICALES ELSEVIER
PI PARIS
PA 23 RUE LINOIS, 75724 PARIS, FRANCE
SN 0765-1597
J9 SCI SPORT
JI Sci. Sports
PD DEC
PY 2016
VL 31
IS 6
BP 336
EP 341
DI 10.1016/j.scispo.2016.08.001
PG 6
WC Sport Sciences
WE Science Citation Index Expanded (SCI-EXPANDED); Social Science Citation Index (SSCI)
SC Sport Sciences
GA EH6TZ
UT WOS:000391908100003
DA 2022-03-20
ER

PT J
AU Dhaliwal, KK
   Orsso, CE
   Richard, C
   Haqq, AM
   Zwaigenbaum, L
AF Dhaliwal, Khushmol K.
   Orsso, Camila E.
   Richard, Caroline
   Haqq, Andrea M.
   Zwaigenbaum, Lonnie
TI Risk Factors for Unhealthy Weight Gain and Obesity among Children with
   Autism Spectrum Disorder
SO INTERNATIONAL JOURNAL OF MOLECULAR SCIENCES
LA English
DT Review
DE Autism spectrum disorder; ASD; Obesity; Overweight; Body mass index; BMI
ID CHAIN FATTY-ACIDS; PSYCHOTROPIC MEDICATION USE; PRADER-WILLI-SYNDROME;
   SHORT-SLEEP DURATION; PHYSICAL-ACTIVITY; GUT MICROBIOTA; CHILDHOOD
   OBESITY; DEVELOPMENTAL DELAY; FOOD SELECTIVITY; UNITED-STATES
AB Autism Spectrum Disorder (ASD) is a developmental disorder characterized by social and communication deficits and repetitive behaviors. Children with ASD are also at a higher risk for developing overweight or obesity than children with typical development (TD). Childhood obesity has been associated with adverse health outcomes, including insulin resistance, diabetes, heart disease, and certain cancers. Importantly some key factors that play a mediating role in these higher rates of obesity include lifestyle factors and biological influences, as well as secondary comorbidities and medications. This review summarizes current knowledge about behavioral and lifestyle factors that could contribute to unhealthy weight gain in children with ASD, as well as the current state of knowledge of emerging risk factors such as the possible influence of sleep problems, the gut microbiome, endocrine influences and maternal metabolic disorders. We also discuss some of the clinical implications of these risk factors and areas for future research.
C1 [Dhaliwal, Khushmol K.; Haqq, Andrea M.; Zwaigenbaum, Lonnie] Univ Alberta, Fac Med & Dent, Dept Pediat, 11405 87 Ave, Edmonton, AB T6G 1C9, Canada.
   [Orsso, Camila E.; Richard, Caroline; Haqq, Andrea M.] Univ Alberta, Fac Agr Life & Environm Sci, Dept Agr Food & Nutr Sci, Agr Forestry Ctr 2 06, Edmonton, AB T6G 2P5, Canada.
RP Haqq, AM; Zwaigenbaum, L (通讯作者)，Univ Alberta, Fac Med & Dent, Dept Pediat, 11405 87 Ave, Edmonton, AB T6G 1C9, Canada.; Haqq, AM (通讯作者)，Univ Alberta, Fac Agr Life & Environm Sci, Dept Agr Food & Nutr Sci, Agr Forestry Ctr 2 06, Edmonton, AB T6G 2P5, Canada.
EM haqq@ualberta.ca; lonniez@ualberta.ca
OI Richard, Caroline/0000-0003-1775-6464
FU Autism Research Centre Graduate Student Pilot Grant; Glenrose
   Rehabilitation Hospital Foundation Clinical Research Grant; Stollery
   Children's Hospital Foundation Chair in Autism; Alberta Diabetes
   Institute; 2018 Alberta SPOR Graduate Studentship in Patient-Oriented
   Research - Alberta Innovates; Canadian Institutes of Health
   ResearchCanadian Institutes of Health Research (CIHR); Stollery
   Children's Hospital Foundation in Autism; Stollery Science Lab; Autism
   Edmonton
FX The authors express sincerely thanks to Autism Edmonton and the Autism
   Research Centre (at the Glenrose Rehabilitation Hospital in Edmonton,
   AB). This work was supported by the Autism Edmonton and Autism Research
   Centre Graduate Student Pilot Grant, the Glenrose Rehabilitation
   Hospital Foundation Clinical Research Grant, the Stollery Children's
   Hospital Foundation Chair in Autism, and the Alberta Diabetes Institute.
   C.E.O is a recipient of the 2018 Alberta SPOR Graduate Studentship in
   Patient-Oriented Research, which is jointly funded by Alberta Innovates
   and the Canadian Institutes of Health Research. L.Z is supported by the
   Stollery Children's Hospital Foundation in Autism and the Stollery
   Science Lab.
CR Achari AE, 2017, INT J MOL SCI, V18, DOI 10.3390/ijms18061321
   Adams JB, 2011, BMC GASTROENTEROL, V11, DOI 10.1186/1471-230X-11-22
   Ahima RS, 2008, J CLIN INVEST, V118, P2380, DOI 10.1172/JCI36284
   Al-Farsi Yahya M, 2012, Nutrition, V28, pe27, DOI 10.1016/j.nut.2012.01.007
   Al-Zaid FS, 2014, SCI REP-UK, V4, DOI 10.1038/srep06478
   Anagnostou E, 2014, CAN MED ASSOC J, V186, P509, DOI 10.1503/cmaj.121756
   Andari E, 2010, P NATL ACAD SCI USA, V107, P4389, DOI 10.1073/pnas.0910249107
   APA, 2013, DIAGNOSTIC STAT MANU
   Arita Y, 1999, BIOCHEM BIOPH RES CO, V257, P79, DOI 10.1006/bbrc.1999.0255
   Ash T, 2017, INT J BEHAV NUTR PHY, V14, DOI 10.1186/s12966-017-0571-2
   Ashwood P, 2008, J AUTISM DEV DISORD, V38, P169, DOI 10.1007/s10803-006-0353-1
   Askari S, 2015, REV J AUTISM DEV DIS, V2, P103, DOI 10.1007/s40489-014-0040-7
   Bachmann-Gagescu R, 2010, GENET MED, V12, P641, DOI 10.1097/GIM.0b013e3181ef4286
   Backhed F, 2015, CELL HOST MICROBE, V17, P690, DOI [10.1016/j.chom.2015.04.004, 10.1016/j.chom.2015.05.012]
   Baio J, 2018, MMWR SURVEILL SUMM, V67, P1, DOI 10.15585/mmwr.ss6706a1
   Bak M, 2014, PLOS ONE, V9, DOI 10.1371/journal.pone.0094112
   Bandini LG, 2017, J AUTISM DEV DISORD, V47, P439, DOI 10.1007/s10803-016-2963-6
   Bandini LG, 2013, AUTISM, V17, P44, DOI 10.1177/1362361312437416
   Bandini LG, 2010, J PEDIATR-US, V157, P259, DOI 10.1016/j.jpeds.2010.02.013
   Baron-Cohen S, 2013, MOL AUTISM, V4, DOI 10.1186/2040-2392-4-24
   Beccuti G, 2011, CURR OPIN CLIN NUTR, V14, P402, DOI 10.1097/MCO.0b013e3283479109
   Bennett EA, 2017, WESTERN J NURS RES, V39, P1008, DOI 10.1177/0193945917697664
   Bennett JA, 2017, INT J MOL SCI, V18, DOI 10.3390/ijms18030517
   Bertoia ML, 2015, PLOS MED, V12, DOI 10.1371/journal.pmed.1001878
   Bishop SL, 2016, J CHILD PSYCHOL PSYC, V57, P909, DOI 10.1111/jcpp.12510
   Biswas A, 2015, ANN INTERN MED, V162, P123, DOI 10.7326/M14-1651
   Blardi P, 2010, NEUROSCI LETT, V479, P54, DOI 10.1016/j.neulet.2010.05.027
   Blumenthal SR, 2014, JAMA PSYCHIAT, V71, P889, DOI 10.1001/jamapsychiatry.2014.414
   Bochukova EG, 2010, NATURE, V463, P666, DOI 10.1038/nature08689
   Boucher O, 2017, PEDIATR RES, V81, P434, DOI 10.1038/pr.2016.238
   Boulange CL, 2016, GENOME MED, V8, DOI 10.1186/s13073-016-0303-2
   Bresnahan M, 2015, JAMA PSYCHIAT, V72, P466, DOI 10.1001/jamapsychiatry.2014.3034
   Burstyn I, 2011, BMC MED RES METHODOL, V11, DOI 10.1186/1471-2288-11-2
   Cani PD, 2007, DIABETES, V56, P1761, DOI 10.2337/db06-1491
   Canoy D., 2015, BMJ CLIN EVID, V2015, P325
   Castaner O, 2018, INT J ENDOCRINOL, V2018, DOI 10.1155/2018/4095789
   Castro K, 2016, INT J DEV NEUROSCI, V53, P68, DOI 10.1016/j.ijdevneu.2016.07.003
   Cermak SA, 2010, J AM DIET ASSOC, V110, P238, DOI 10.1016/j.jada.2009.10.032
   Chambers ES, 2015, GUT, V64, P1744, DOI 10.1136/gutjnl-2014-307913
   Chao HC, 2018, FRONT PEDIATR, V6, DOI 10.3389/fped.2018.00022
   Chaput JP, 2011, CAN J PUBLIC HEALTH, V102, P369, DOI 10.1007/BF03404179
   Chawarska K, 2011, ARCH GEN PSYCHIAT, V68, P1021, DOI 10.1001/archgenpsychiatry.2011.106
   Chen XL, 2008, OBESITY, V16, P265, DOI 10.1038/oby.2007.63
   Chen Xinhua, 2005, Curr Diab Rep, V5, P282, DOI 10.1007/s11892-005-0024-1
   Chesi A, 2015, TRENDS ENDOCRIN MET, V26, P711, DOI 10.1016/j.tem.2015.08.008
   Constantino JN, 2010, AM J PSYCHIAT, V167, P1349, DOI 10.1176/appi.ajp.2010.09101470
   Cortes HD, 2018, MOL GENET GENOMICS, V293, P725, DOI 10.1007/s00438-018-1418-5
   Coury DL, 2012, PEDIATRICS, V130, pS69, DOI 10.1542/peds.2012-0900D
   Cummings DE, 2003, ARCH SURG-CHICAGO, V138, P389, DOI 10.1001/archsurg.138.4.389
   de Magistris L, 2010, J PEDIATR GASTR NUTR, V51, P418, DOI 10.1097/MPG.0b013e3181dcc4a5
   De Vadder F, 2014, CELL, V156, P84, DOI 10.1016/j.cell.2013.12.016
   Deehan EC, 2016, TRENDS ENDOCRIN MET, V27, P239, DOI 10.1016/j.tem.2016.03.001
   Deierlein AL, 2011, DIABETES CARE, V34, P480, DOI 10.2337/dc10-1766
   Dossegger A, 2014, MED SCI SPORT EXER, V46, P1140, DOI 10.1249/MSS.0000000000000215
   Indiani CMDP, 2018, CHILD OBES, V14, P501, DOI 10.1089/chi.2018.0040
   Dudova I, 2015, NEUROPSYCH DIS TREAT, V11, P1639, DOI 10.2147/NDT.S83831
   Dunton GF, 2011, OBESITY, V19, P1205, DOI 10.1038/oby.2010.302
   Dykens EM, 2017, J NEURODEV DISORD, V9, DOI 10.1186/s11689-017-9200-2
   Dykens EM, 2011, J NEURODEV DISORD, V3, P225, DOI 10.1007/s11689-011-9092-5
   Eidelman AI, 2002, SEMIN PERINATOL, V26, P232, DOI 10.1053/sper.2002.34215
   Ekelund U, 2008, AM J CLIN NUTR, V88, P612, DOI 10.1093/ajcn/88.3.612
   Elrod MG, 2016, J DEV BEHAV PEDIATR, V37, P377, DOI 10.1097/DBP.0000000000000248
   Esnafoglu E, 2017, J PEDIATR-US, V188, P240, DOI 10.1016/j.jpeds.2017.04.004
   Esteban-Figuerola P, 2019, AUTISM, V23, P1079, DOI 10.1177/1362361318794179
   Evans EW, 2012, RES AUTISM SPECT DIS, V6, P399, DOI 10.1016/j.rasd.2011.06.014
   Fallah MS, 2019, J CHILD ADOL PSYCHOP, V29, P168, DOI 10.1089/cap.2018.0115
   Fatima Y, 2016, OBES REV, V17, P1154, DOI 10.1111/obr.12444
   Ferguson BJ, 2017, AUTISM RES, V10, P276, DOI 10.1002/aur.1646
   Finlayson A, 2015, WORLD J GASTRO ENDOS, V7, P1103, DOI [10.4253/wjge.v7.i13.1103, 10.4291/wjgp.v6.i4.110]
   Fiorentino M, 2016, MOL AUTISM, V7, DOI 10.1186/s13229-016-0110-z
   Frazier TW, 2011, J CHILD ADOL PSYCHOP, V21, P571, DOI 10.1089/cap.2011.0057
   Freemark M, 2007, DIABETES CARE, V30, P395, DOI 10.2337/dc06-1569
   Fujita-Shimizu A, 2010, PROG NEURO-PSYCHOPH, V34, P455, DOI 10.1016/j.pnpbp.2009.12.020
   Fung LK, 2016, PEDIATRICS, V137, pS124, DOI 10.1542/peds.2015-2851K
   Garcia OP, 2009, NUTR REV, V67, P559, DOI 10.1111/j.1753-4887.2009.00228.x
   Ghaffari MA, 2016, NEUROL RES INT, V2016, DOI 10.1155/2016/9060751
   Goran MI, 1999, INT J OBESITY, V23, pS18, DOI 10.1038/sj.ijo.0800880
   Gow ML, 2014, NUTR REV, V72, P453, DOI 10.1111/nure.12111
   Graf-Myles J, 2013, J DEV BEHAV PEDIATR, V34, P449, DOI 10.1097/DBP.0b013e3182a00d17
   Griffiths LJ, 2013, BMJ OPEN, V3, DOI 10.1136/bmjopen-2013-002893
   Han JC, 2010, LANCET, V375, P1737, DOI 10.1016/S0140-6736(10)60171-7
   Haqq AM, 2008, CLIN ENDOCRINOL, V69, P911, DOI 10.1111/j.1365-2265.2008.03385.x
   Hasan Z.A., 2019, INT ARCH TRANSL MED, V5, P7, DOI [10.4172/2375-4494-C2-008, DOI 10.4172/2375-4494-C2-008]
   Healy S, 2017, J AUTISM DEV DISORD, V47, P49, DOI 10.1007/s10803-016-2920-4
   Heck AM, 2000, PHARMACOTHERAPY, V20, P270, DOI 10.1592/phco.20.4.270.34882
   Herndon AC, 2009, J AUTISM DEV DISORD, V39, P212, DOI 10.1007/s10803-008-0606-2
   Hill AP, 2015, PEDIATRICS, V136, P1051, DOI 10.1542/peds.2015-1437
   Hirsch LE, 2016, COCHRANE DB SYST REV, DOI 10.1002/14651858.CD009043.pub3
   Hjorth MF, 2017, AM J CLIN NUTR, V106, P499, DOI 10.3945/ajcn.117.155200
   Hollander E, 2012, AM J PSYCHIAT, V169, P292, DOI 10.1176/appi.ajp.2011.10050764
   Hsia YF, 2014, PSYCHOPHARMACOLOGY, V231, P999, DOI 10.1007/s00213-013-3263-x
   Hyman SL, 2016, J AUTISM DEV DISORD, V46, P205, DOI 10.1007/s10803-015-2564-9
   Hyman SL, 2012, PEDIATRICS, V130, pS145, DOI 10.1542/peds.2012-0900L
   Inge TH, 2019, NEW ENGL J MED, V380, P2136, DOI 10.1056/NEJMoa1813909
   Jazani NH, 2019, DISEASES-BASEL, V7, DOI 10.3390/diseases7010021
   Jobski K, 2017, ACTA PSYCHIAT SCAND, V135, P8, DOI 10.1111/acps.12644
   Jones RA, 2017, PLOS ONE, V12, DOI 10.1371/journal.pone.0172482
   Joseph PV, 2016, NURS RES, V65, P3, DOI 10.1097/NNR.0000000000000138
   Kang DW, 2013, PLOS ONE, V8, DOI 10.1371/journal.pone.0068322
   Kang YB, 2017, HORM-INT J ENDOCRINO, V16, P223, DOI 10.14310/horm.2002.1742
   Kawano Jordan, 2009, J Cardiometab Syndr, V4, P44, DOI 10.1111/j.1559-4572.2008.00030.x
   Kawasaki M, 2018, PLOS ONE, V13, DOI 10.1371/journal.pone.0190676
   Kern JK, 2006, AUTISM, V10, P480, DOI 10.1177/1362361306066564
   Khodaverdi F, 2011, IRAN J PUBLIC HEALTH, V40, P96
   King BH, 2009, ARCH GEN PSYCHIAT, V66, P583, DOI 10.1001/archgenpsychiatry.2009.30
   Kirkovski M, 2013, J AUTISM DEV DISORD, V43, P2584, DOI 10.1007/s10803-013-1811-1
   Klein S, 1996, DIABETES, V45, P984, DOI 10.2337/diabetes.45.7.984
   Knutson KL, 2012, AM J HUM BIOL, V24, P361, DOI 10.1002/ajhb.22219
   Kolevzon A, 2007, ARCH PEDIAT ADOL MED, V161, P326, DOI 10.1001/archpedi.161.4.326
   Koliada A, 2017, BMC MICROBIOL, V17, DOI 10.1186/s12866-017-1027-1
   Koning Maaike, 2018, BMC Psychol, V6, P14, DOI 10.1186/s40359-018-0227-2
   Krakowiak P, 2012, PEDIATRICS, V129, pE1121, DOI 10.1542/peds.2011-2583
   Kushak RI, 2016, J PEDIATR GASTR NUTR, V62, P687, DOI 10.1097/MPG.0000000000001174
   Lai MC, 2014, LANCET, V383, P896, DOI 10.1016/S0140-6736(13)61539-1
   Larraufie P, 2018, SCI REP-UK, V8, DOI 10.1038/s41598-017-18259-0
   Lawlor DA, 2011, CIRCULATION, V123, P258, DOI 10.1161/CIRCULATIONAHA.110.980169
   Lebenthal Y, 2006, J CLIN ENDOCR METAB, V91, P328, DOI 10.1210/jc.2005-0204
   Leekam SR, 2007, J AUTISM DEV DISORD, V37, P894, DOI 10.1007/s10803-006-0218-7
   Ley RE, 2005, P NATL ACAD SCI USA, V102, P11070, DOI 10.1073/pnas.0504978102
   Li YM, 2016, J AUTISM DEV DISORD, V46, P95, DOI 10.1007/s10803-015-2549-8
   Lihn AS, 2005, OBES REV, V6, P13, DOI 10.1111/j.1467-789X.2005.00159.x
   Linke AC, 2017, BIOL PSYCHIAT-COGN N, V2, P518, DOI 10.1016/j.bpsc.2017.06.008
   Liu FT, 2019, TRANSL PSYCHIAT, V9, DOI 10.1038/s41398-019-0389-6
   Liu X, 2016, NUTRIENTS, V8, DOI 10.3390/nu8050294
   Macdiarmid J, 1998, NUTR RES REV, V11, P231, DOI 10.1079/NRR19980017
   MacDonald M, 2014, ADAPT PHYS ACT Q, V31, P95, DOI 10.1123/apaq.2013-0068
   Macia L, 2015, NAT COMMUN, V6, DOI 10.1038/ncomms7734
   Maiano C, 2014, RES DEV DISABIL, V35, P1914, DOI 10.1016/j.ridd.2014.04.014
   Makris MC, 2017, IN VIVO, V31, P1047, DOI 10.21873/invivo.11168
   Maneeton N., RISPERIDONE CHILDREN
   Matthews CE, 2008, AM J EPIDEMIOL, V167, P875, DOI 10.1093/aje/kwm390
   Maxwell-Horn A, 2017, SEMIN NEUROL, V37, P413, DOI 10.1055/s-0037-1604353
   Mayer EA, 2014, BIOESSAYS, V36, P933, DOI 10.1002/bies.201400075
   Mazefsky CA, 2014, AUTISM RES, V7, P344, DOI 10.1002/aur.1366
   Mazor R, 2018, SCI TRANSL MED, V10, DOI 10.1126/scitranslmed.aah6324
   Mazurek MO, 2013, J AUTISM DEV DISORD, V43, P1258, DOI 10.1007/s10803-012-1659-9
   Mazurek MO, 2012, J AUTISM DEV DISORD, V42, P1757, DOI 10.1007/s10803-011-1413-8
   McCoy SM, 2016, J AUTISM DEV DISORD, V46, P2317, DOI 10.1007/s10803-016-2762-0
   McElhanon BO, 2014, PEDIATRICS, V133, P872, DOI 10.1542/peds.2013-3995
   McPhillips M, 2014, AUTISM RES, V7, P664, DOI 10.1002/aur.1408
   Meltzer HY, 2011, CURR OPIN PHARMACOL, V11, P59, DOI 10.1016/j.coph.2011.02.007
   Mennella JA, 2015, PHYSIOL BEHAV, V152, P502, DOI 10.1016/j.physbeh.2015.05.015
   Ming X, 2005, PROSTAG LEUKOTR ESS, V73, P379, DOI 10.1016/j.plefa.2005.06.002
   Mirmonsef P, 2012, AM J REPROD IMMUNOL, V67, P391, DOI 10.1111/j.1600-0897.2011.01089.x
   Mohammed MA, 2016, BMJ OPEN, V6, DOI 10.1136/bmjopen-2015-010035
   Morrison DJ, 2016, GUT MICROBES, V7, P189, DOI 10.1080/19490976.2015.1134082
   Murphy EF, 2010, GUT, V59, P1635, DOI 10.1136/gut.2010.215665
   Murray ML, 2014, PSYCHOPHARMACOLOGY, V231, P1011, DOI 10.1007/s00213-013-3140-7
   Must A, 2015, J PHYS ACT HEALTH, V12, P529, DOI 10.1123/jpah.2013-0271
   Myers MG, 2010, TRENDS ENDOCRIN MET, V21, P643, DOI 10.1016/j.tem.2010.08.002
   Narang I, 2012, J NUTR METAB, V2012, DOI 10.1155/2012/134202
   Naska Androniki, 2017, F1000Res, V6, P926, DOI 10.12688/f1000research.10703.1
   National Institute of Mental Health, AUTISM SPECTRUM DISO
   Nihalani N, 2011, J OBES, V2011, DOI 10.1155/2011/893629
   Ofner M, 2018, AUTISM SPECTRUM DISO
   Ohman-Hanson RA, 2016, J CLIN ENDOCR METAB, V101, P4808, DOI 10.1210/jc.2016-1137
   Onore C, 2012, BRAIN BEHAV IMMUN, V26, P383, DOI 10.1016/j.bbi.2011.08.007
   Ortega-Garcia JA, 2018, CHILD OBES, V14, P327, DOI 10.1089/chi.2017.0335
   Ouchi N, 2007, CLIN CHIM ACTA, V380, P24, DOI 10.1016/j.cca.2007.01.026
   Owen N, 2010, MAYO CLIN PROC, V85, P1138, DOI 10.4065/mcp.2010.0444
   Park HK, 2015, METABOLISM, V64, P24, DOI 10.1016/j.metabol.2014.08.004
   Park SY, 2016, J AM ACAD CHILD PSY, V55, P456, DOI 10.1016/j.jaac.2016.03.012
   Patel SR, 2008, OBESITY, V16, P643, DOI 10.1038/oby.2007.118
   Pringsheim T, 2011, PAED CHILD HEALT-CAN, V16, P581, DOI 10.1093/pch/16.9.581
   Prosperi M, 2017, J AUTISM DEV DISORD, V47, P3574, DOI 10.1007/s10803-017-3271-5
   Raghavan R, 2019, J AUTISM DEV DISORD, V49, P173, DOI 10.1007/s10803-018-3688-5
   Raghavan R, 2018, AUTISM RES, V11, P1416, DOI 10.1002/aur.2011
   Ramos-Molina B, 2018, GENES-BASEL, V9, DOI 10.3390/genes9060288
   Reekie J, 2015, OBES REV, V16, P566, DOI 10.1111/obr.12284
   Reynolds LC, 2014, J PERINATOL, V34, P688, DOI 10.1038/jp.2014.80
   Riccio MP, 2018, AUTISM RES, V11, P531, DOI 10.1002/aur.1912
   Rodrigues DH, 2014, NEUROPSYCHOBIOLOGY, V69, P6, DOI 10.1159/000356234
   Roerig JL, 2011, CNS DRUGS, V25, P1035, DOI 10.2165/11596300-000000000-00000
   Rueda-Clausen CF, 2010, INT J CARDIOL, V139, P32, DOI 10.1016/j.ijcard.2008.09.005
   Sanchez CE, 2018, OBES REV, V19, P464, DOI 10.1111/obr.12643
   Sandin S, 2017, JAMA-J AM MED ASSOC, V318, P1182, DOI 10.1001/jama.2017.12141
   Sarker Hrishov, 2015, BMC Res Notes, V8, P735, DOI 10.1186/s13104-015-1648-0
   Sathe N, 2017, PEDIATRICS, V139, DOI 10.1542/peds.2017-0346
   Serdarevic F, 2017, AUTISM RES, V10, P757, DOI 10.1002/aur.1739
   Shafai T, 2014, BREASTFEED MED, V9, P275, DOI 10.1089/bfm.2013.0104
   Sharma J. R., 2012, AUTISM INSIGHT, V4, P1
   Sharon G, 2019, CELL, V177, P1600, DOI 10.1016/j.cell.2019.05.004
   Sharp WG, 2013, J AUTISM DEV DISORD, V43, P2159, DOI 10.1007/s10803-013-1771-5
   Shimizu H, 1997, INT J OBESITY, V21, P536, DOI 10.1038/sj.ijo.0800437
   Shinawi M, 2011, AM J MED GENET A, V155A, P1272, DOI 10.1002/ajmg.a.33878
   Shmayaa Y, 2015, RES DEV DISABIL, V38, P1, DOI 10.1016/j.ridd.2014.11.020
   Siniscalco D, 2018, AIMS MOL SCI, V5, P166, DOI 10.3934/molsci.2018.2.166
   Siniscalco D, 2018, PHARMACEUTICALS-BASE, V11, DOI 10.3390/ph11020056
   Song HJ, 2014, BMC GERIATR, V14, DOI 10.1186/1471-2318-14-8
   SORENSEN TIA, 1993, ACTA PSYCHIAT SCAND, V87, P67, DOI 10.1111/j.1600-0447.1993.tb05363.x
   Spencer D, 2013, PEDIATRICS, V132, P833, DOI 10.1542/peds.2012-3774
   Srisawasdi P, 2017, CLIN BIOCHEM, V50, P678, DOI 10.1016/j.clinbiochem.2017.02.003
   Stanish HI, 2017, J AUTISM DEV DISORD, V47, P785, DOI 10.1007/s10803-016-3001-4
   Steinberger J, 2003, CIRCULATION, V107, P1448, DOI 10.1161/01.CIR.0000060923.07573.F2
   Steinman G, 2006, LANCET, V367, P1461, DOI 10.1016/S0140-6736(06)68623-6
   Stolzer J.M., 2011, OPEN J PREV MED, V1, P88, DOI [10.4236/ojpm.2011.13013, DOI 10.4236/OJPM.2011.13013]
   Strati F, 2017, MICROBIOME, V5, DOI 10.1186/s40168-017-0242-1
   Styne DM, 2017, J CLIN ENDOCR METAB, V102, P2123, DOI 10.1210/jc.2017-00561
   Subar AF, 2015, J NUTR, V145, P2639, DOI 10.3945/jn.115.219634
   Tareen RS, 2012, PEDIATR CLIN N AM, V59, P75, DOI 10.1016/j.pcl.2011.10.013
   Taylor VH, 2008, J PSYCHIATR NEUROSCI, V33, pE1
   Tseng PT, 2019, NUTR NEUROSCI, V22, P354, DOI 10.1080/1028415X.2017.1388598
   Umer A, 2015, CHILD OBES, V11, P449, DOI 10.1089/chi.2015.0026
   US Department of Health and Human Services, CURR GUID
   Valdes Ana M, 2018, BMJ, V361, pk2179, DOI 10.1136/bmj.k2179
   Via Michael, 2012, ISRN Endocrinol, V2012, P103472, DOI 10.5402/2012/103472
   Walters RG, 2010, NATURE, V463, P671, DOI 10.1038/nature08727
   Wan HQ, 2018, MEDICINE, V97, DOI 10.1097/MD.0000000000009438
   Wan Y, 2017, EBIOMEDICINE, V22, P200, DOI 10.1016/j.ebiom.2017.06.017
   Wang LW, 2011, J DEV BEHAV PEDIATR, V32, P351, DOI 10.1097/DBP.0b013e31821bd06a
   Wang YF, 2017, ADV NUTR, V8, P436, DOI 10.3945/an.116.013235
   Weihrauch-Bluher S, 2019, METABOLISM, V92, P147, DOI 10.1016/j.metabol.2018.12.001
   Westerterp KR, 2017, EUR J APPL PHYSIOL, V117, P1277, DOI 10.1007/s00421-017-3641-x
   Willemsen LEM, 2003, GUT, V52, P1442, DOI 10.1136/gut.52.10.1442
   Williams BL, 2011, PLOS ONE, V6, DOI 10.1371/journal.pone.0024585
   Williams K, 2010, COCHRANE DB SYST REV, DOI 10.1002/14651858.CD004677.pub2
   World Health Organization, PHYS ACT YOUNG PEOPL
   World Health Organization (WHO), AUTISM SPECTRUM DISO
   Xu GF, 2014, J AUTISM DEV DISORD, V44, P766, DOI 10.1007/s10803-013-1928-2
   Yan J, 2014, BMC PUBLIC HEALTH, V14, DOI 10.1186/1471-2458-14-1267
   Yang J, 2012, WORLD J GASTROENTERO, V18, P7378, DOI 10.3748/wjg.v18.i48.7378
   Yang YJ, 2010, NUTR RES PRACT, V4, P142, DOI 10.4162/nrp.2010.4.2.142
   Yu ZM, 2018, BMJ OPEN, V8, DOI 10.1136/bmjopen-2017-018060
   Zhang MX, 2018, SCI REP-UK, V8, DOI 10.1038/s41598-018-32219-2
   Zheng Z, 2017, SCI REP-UK, V7, DOI 10.1038/s41598-017-12003-4
   Zimmer MH, 2012, J AUTISM DEV DISORD, V42, P549, DOI 10.1007/s10803-011-1268-z
   Zmora N, 2019, SCI TRANSL MED, V11, DOI 10.1126/scitranslmed.aaw1815
   Zou J, 2018, CELL HOST MICROBE, V23, P41, DOI 10.1016/j.chom.2017.11.003
   Zuckerman KE, 2014, J AUTISM DEV DISORD, V44, P1708, DOI 10.1007/s10803-014-2050-9
NR 229
TC 22
Z9 23
U1 3
U2 10
PU MDPI
PI BASEL
PA ST ALBAN-ANLAGE 66, CH-4052 BASEL, SWITZERLAND
EI 1422-0067
J9 INT J MOL SCI
JI Int. J. Mol. Sci.
PD JUL 1
PY 2019
VL 20
IS 13
AR 3285
DI 10.3390/ijms20133285
PG 29
WC Biochemistry & Molecular Biology; Chemistry, Multidisciplinary
WE Science Citation Index Expanded (SCI-EXPANDED); Social Science Citation Index (SSCI)
SC Biochemistry & Molecular Biology; Chemistry
GA IL1EG
UT WOS:000477041100172
PM 31277383
OA Green Published, Green Submitted, gold
DA 2022-03-20
ER

PT J
AU Abdullah, MM
   Neville, RD
   Donnelly, JH
   Lakes, KD
AF Abdullah, Maryam M.
   Neville, Ross D.
   Donnelly, Joseph H.
   Lakes, Kimberley D.
TI Are parental depressive symptoms related to the sleep quality and
   physical activity of their children with developmental disabilities?
SO RESEARCH IN DEVELOPMENTAL DISABILITIES
LA English
DT Article
DE Developmental disabilities; Autism spectrum disorder; Sleep quality;
   Physical activity; Maternal depression; Parent mental health
ID AUTISM SPECTRUM DISORDERS; YOUNG-CHILDREN; MENTAL-HEALTH; MOTHERS;
   STRESS
AB Background: Parenting young children with developmental disabilities presents unique opportunities and challenges. Parents can experience meaningful priority shifts in and appreciation for their lives, but they can also be at greater risk for diminished emotional health. Physiological child factors warrant further investigation as correlates for parent risk of or protection from depression. Aim: This study examined the relations between parental depressive symptoms and the (1) sleep quality and (2) physical activity in their children with developmental disabilities adjusting for parent- and child-level factors. Methods and Procedures: Children and parents were recruited for participation in this study from a university-based neurodevelopmental clinic. Parents completed questionnaires about themselves including measures of depressive symptoms and about their children including measures of sleep quality and physical activity. Researchers administered developmental measures to the children and physicians completed children's diagnostic evaluations. Participants were 147 children (32 +/- 4 months old) mostly with autism spectrum disorder (ASD) and their parents (mostly mothers). Factors associated with parent-reported depressive symptoms were analyzed with a generalized linear model. Outcomes and Results: An R2deviance value of 43 % confirmed that there was a substantial, moderate-to-large sized, improvement in the proportion of variance explained by the final model when compared with a null, or intercept-only, model. Depressive symptoms were approximately two times higher for parents of children with above average sleep disturbances and one and half times higher for parents whose children engaged in above average physical activity. Conclusion and Implications: Our study demonstrates the importance of considering children's sleep and physical activity in supporting children's developmental disabilities because they may offer pathways to enhanced family resilience and well-being.
C1 [Abdullah, Maryam M.] Univ Calif Berkeley, Greater Good Sci Ctr, Berkeley, CA 94720 USA.
   [Abdullah, Maryam M.; Donnelly, Joseph H.; Lakes, Kimberley D.] Univ Calif Irvine, Sch Med, Dept Pediat, Irvine, CA 92717 USA.
   [Abdullah, Maryam M.; Donnelly, Joseph H.] Univ Calif Irvine, Sch Med, Ctr Autism & Neurodev Disorders, Irvine, CA 92717 USA.
   [Neville, Ross D.] Univ Coll Dublin, Sch Publ Hlth Physiotherapy & Sports Sci, Dublin, Ireland.
   [Lakes, Kimberley D.] Univ Calif Riverside, Sch Med, Dept Psychiat & Neurosci, Riverside, CA 92521 USA.
RP Lakes, KD (通讯作者)，Univ Calif Riverside, Sch Med, Dept Psychiat & Neurosci, Riverside, CA 92521 USA.
EM klakes@medsch.ucr.edu
FU National Institutes of HealthUnited States Department of Health & Human
   ServicesNational Institutes of Health (NIH) - USA [LOI2-QUEX-8]
FX Participants in this study are a subsample of a cohort of children
   enrolled in a study designed to evaluate diagnostic measures for autism
   in early childhood. This broader study was supported by funding from the
   National Institutes of Health (Award #LOI2-QUEX-8) .
CR Ahn S, 2011, J PEDIATR PSYCHOL, V36, P385, DOI 10.1093/jpepsy/jsq107
   American Psychiatric Association, 2013, DIAGN STAT MAN MENT, DOI [DOI 10.1176/APPI.BOOKS.9780890425596, 10.1176/appi.books.9780890425596]
   American Psychological Association, 2021, APA DICT PSYCHOL
   Beighton C, 2019, J APPL RES INTELLECT, V32, P1255, DOI 10.1111/jar.12617
   Bursac Z, 2008, SOURCE CODE BIOL MED, V3, DOI 10.1186/1751-0473-3-17
   Cabrera NJ, 2018, CHILD DEV PERSPECT, V12, P152, DOI 10.1111/cdep.12275
   Centers for Disease Control, 2015, BMI CALC CHILD TEEN
   Cohen J., 1988, STAT POWER ANAL BEHA, V2nd edn.
   Cohrs AC, 2017, J AUTISM DEV DISORD, V47, P1416, DOI 10.1007/s10803-017-3063-y
   Corsello C., 2003, AUTISM DIAGNOSTIC OB
   Coxe S, 2009, J PERS ASSESS, V91, P121, DOI 10.1080/00223890802634175
   DeSalvo KB, 2006, J GEN INTERN MED, V21, P267, DOI 10.1111/j.1525-1497.2005.00291.x
   Dhaliwal KK, 2019, INT J MOL SCI, V20, DOI 10.3390/ijms20133285
   Downey R, 2012, PEDIATR PHYS THER, V24, P2, DOI 10.1097/PEP.0b013e31823db95f
   Durkin K, 2010, REV GEN PSYCHOL, V14, P122, DOI 10.1037/a0019438
   Falk NH, 2014, J AUTISM DEV DISORD, V44, P3185, DOI 10.1007/s10803-014-2189-4
   Hastings RP, 2002, J APPL RES INTELLECT, V15, P269, DOI 10.1046/j.1468-3148.2002.00104.x
   Hodge D, 2013, J AUTISM DEV DISORD, V43, P956, DOI 10.1007/s10803-012-1639-0
   Hopkins WG, 2009, MED SCI SPORT EXER, V41, P3, DOI 10.1249/MSS.0b013e31818cb278
   Hyman SL, 2012, PEDIATRICS, V130, pS145, DOI 10.1542/peds.2012-0900L
   Korczak DJ, 2017, PEDIATRICS, V139, DOI 10.1542/peds.2016-2266
   Krakowiak P, 2008, J SLEEP RES, V17, P197, DOI 10.1111/j.1365-2869.2008.00650.x
   Kroenke K, 2001, J GEN INTERN MED, V16, P606, DOI 10.1046/j.1525-1497.2001.016009606.x
   Lakes KD, 2019, PLOS ONE, V14, DOI 10.1371/journal.pone.0213570
   Lakes KD, 2017, PEDIATR EXERC SCI, V29, P396, DOI 10.1123/pes.2016-0213
   Malow BA, 2014, J AUTISM DEV DISORD, V44, P216, DOI 10.1007/s10803-013-1866-z
   Meltzer LJ, 2011, RES AUTISM SPECT DIS, V5, P361, DOI 10.1016/j.rasd.2010.05.001
   Mendez LMR, 2015, COUPLE FAM PSYCHOL, V4, P74, DOI 10.1037/cfp0000039
   Milajerdi HR, 2021, GAMES HEALTH J, V10, P33, DOI 10.1089/g4h.2019.0180
   Mullen EM., 1995, MULLEN SCALES EARLY
   Must A, 2015, J PHYS ACT HEALTH, V12, P529, DOI 10.1123/jpah.2013-0271
   Ohrnberger J, 2017, SOC SCI MED, V195, P42, DOI 10.1016/j.socscimed.2017.11.008
   Owens JA, 2000, SLEEP, V23, P1043
   Ozturk Y, 2014, RES AUTISM SPECT DIS, V8, P1295, DOI 10.1016/j.rasd.2014.07.001
   Rubin DB., 1987, MULTIPLE IMPUTATION
   SALLIS JF, 1993, RES Q EXERCISE SPORT, V64, P25, DOI 10.1080/02701367.1993.10608775
   Scherer N, 2019, PLOS ONE, V14, DOI 10.1371/journal.pone.0219888
   Seiverling L, 2018, J EARLY INTERVENTION, V40, P335, DOI 10.1177/1053815118789396
   Sparrow SS, 2005, VINELAND ADAPTIVE BE
   Wang J, 2013, SOC PSYCH PSYCH EPID, V48, P575, DOI 10.1007/s00127-012-0569-7
   Williams K, 2003, J HEALTH SOC BEHAV, V44, P470, DOI 10.2307/1519794
   World Health Organization, 2019, INT STAT CLASS DIS R, V11th
NR 42
TC 1
Z9 1
U1 9
U2 9
PU PERGAMON-ELSEVIER SCIENCE LTD
PI OXFORD
PA THE BOULEVARD, LANGFORD LANE, KIDLINGTON, OXFORD OX5 1GB, ENGLAND
SN 0891-4222
EI 1873-3379
J9 RES DEV DISABIL
JI Res. Dev. Disabil.
PD DEC
PY 2021
VL 119
AR 104091
DI 10.1016/j.ridd.2021.104091
EA OCT 2021
PG 11
WC Education, Special; Rehabilitation
WE Social Science Citation Index (SSCI)
SC Education & Educational Research; Rehabilitation
GA WI2XD
UT WOS:000708228900009
PM 34634581
OA hybrid
DA 2022-03-20
ER

PT J
AU Morris, PO
   Hope, E
   Foulsham, T
   Mills, JP
AF Morris, Phoebe O.
   Hope, Edward
   Foulsham, Tom
   Mills, John P.
TI Parent-reported social-communication changes in children diagnosed with
   autism spectrum disorder during the COVID-19 pandemic in the UK
SO INTERNATIONAL JOURNAL OF DEVELOPMENTAL DISABILITIES
LA English
DT Article; Early Access
DE autism spectrum disorder; children; communication; social development;
   coronavirus
ID QUALITY-OF-LIFE; PHYSICAL-ACTIVITY; PRESCHOOL; BEHAVIOR; SKILLS
AB Introduction: The coronavirus pandemic has swept across the United Kingdom (UK). Given the ever-evolving situation, little is known about the repercussions of coronavirus and the subsequent lockdowns for children diagnosed with Autism Spectrum Disorder (ASD). Therefore, this study explores the social-communicative impact of the first lockdown (March 2020 - July 2020) in the UK and the return to school period (September 2020 - October 2020), following prolonged disruption to routine, in children diagnosed with ASD. Methods: Parents of autistic children completed 2 separate online surveys following the first lockdown in the UK (n = 176) and also when children returned to school following the summer break (n = 54). Results: The results suggested that self-regulation skills (p < .05) and co-operation skills (p < .05) were most affected over the course of the lockdown. Children's physical activity levels were perceived to significantly increase during the return to school (p < .0001), which was associated with better social-communication outcomes (p < .05). Conclusion: Future work is needed to confirm and explore the findings. Such work could be implemented to protect and improve the social-communicative outcomes of autistic children.
C1 [Morris, Phoebe O.; Hope, Edward; Mills, John P.] Univ Essex, Sch Sport Exercise Sci & Rehabil, Wivenhoe Pk, Colchester CO34SQ, Essex, England.
   [Foulsham, Tom] Univ Essex, Dept Psychol, Colchester, Essex, England.
RP Morris, PO (通讯作者)，Univ Essex, Sch Sport Exercise Sci & Rehabil, Wivenhoe Pk, Colchester CO34SQ, Essex, England.
EM phoebe.morris@essex.ac.uk
RI Morris, Phoebe/AAY-8577-2021
OI Morris, Phoebe/0000-0003-4543-4163; Mills, John P./0000-0002-8813-4438
CR Abir M, 2016, DISASTER MED PUBLIC, V10, P681, DOI 10.1017/dmp.2016.93
   Amaral DG, 2020, AUTISM RES, V13, P844, DOI 10.1002/aur.2329
   Aminnejad R., 2020, CANADIAN J ANAESTHES, P1
   Anderson-Hanley C, 2011, PSYCHOL RES BEHAV MA, V4, P129, DOI 10.2147/PRBM.S24016
   [Anonymous], 2007, PLOS MED, pE297, DOI [DOI 10.1371/JOURNAL.PMED.0040297, 10.1371/journal.pmed.0040297]
   Barker M, 2020, FOOD SECUR, V12, P865, DOI 10.1007/s12571-020-01080-5
   Barr D., WE ARE NOT ALL SAME
   Bell C.C., 1994, JAMA-J AM MED ASSOC, V272, P828, DOI [10.1001/jama.1994.03520100096046, DOI 10.1001/JAMA.1994.03520100096046]
   Bellomo TR, 2020, J PEDIATR REHAB MED, V13, P349, DOI 10.3233/PRM-200740
   Best JR, 2010, DEV REV, V30, P331, DOI 10.1016/j.dr.2010.08.001
   Burchell B., 2020, CUT HOURS NOT PEOPLE
   Chin HY, 2000, J AUTISM DEV DISORD, V30, P569, DOI 10.1023/A:1005639427185
   Colizzi M, 2020, BRAIN SCI, V10, DOI 10.3390/brainsci10060341
   Colombi C, 2009, AUTISM, V13, P143, DOI 10.1177/1362361308098514
   Crane L, 2021, FRONT EDUC, V6, DOI 10.3389/feduc.2021.629203
   Dettori Joseph R, 2011, Evid Based Spine Care J, V2, P7, DOI 10.1055/s-0030-1267080
   Di Renzo M., 2020, CONTIN EDUC, V1
   Dorn E., 2020, MCKINSEY CO PUBLIC S, V9, P2
   Drabble L, 2016, QUAL SOC WORK, V15, P118, DOI 10.1177/1473325015585613
   Drogomyretska K, 2020, J AUTISM DEV DISORD, V50, P4176, DOI 10.1007/s10803-020-04455-x
   Duch H, 2019, J PRIM PREV, V40, P171, DOI 10.1007/s10935-019-00542-7
   Evans JR, 2005, INTERNET RES, V15, P195, DOI 10.1108/10662240510590360
   Ferreira JP, 2018, FRONT PUBLIC HEALTH, V6, DOI 10.3389/fpubh.2018.00047
   Giannakopoulos G., 2013, HEALTH-LONDON, V05, P1774, DOI DOI 10.4236/HEALTH.2013.511239
   Goodman R, 1997, J CHILD PSYCHOL PSYC, V38, P581, DOI 10.1111/j.1469-7610.1997.tb01545.x
   Green H, 2005, MENTAL HLTH CHILDREN
   Hassan E., 2005, INTERNET J EPIDEMIOL, V3
   Holt-Lunstad J, 2010, PLOS MED, V7, DOI 10.1371/journal.pmed.1000316
   IBM SPSS Statistics, 2017, VERS 25 0 ARM MAC CO
   Jahr E, 2000, RES DEV DISABIL, V21, P151, DOI 10.1016/S0891-4222(00)00031-7
   Jones RA, 2017, PLOS ONE, V12, DOI 10.1371/journal.pone.0172482
   Kenny L, 2016, AUTISM, V20, P442, DOI 10.1177/1362361315588200
   Lang R, 2010, RES AUTISM SPECT DIS, V4, P565, DOI 10.1016/j.rasd.2010.01.006
   Lee J, 2017, J PHYS EDUC RECREAT, V88, P7, DOI 10.1080/07303084.2016.1270788
   Lev-Ari S, 2020, COGNITIVE SCI, V44, DOI 10.1111/cogs.12836
   Lev-Ari S, 2018, Q J EXP PSYCHOL, V71, P2249, DOI 10.1177/1747021817739865
   Loveland K. A., 2005, EMOTIONAL DEV RECENT, P365
   Lyall K, 2017, ANNU REV PUBL HEALTH, V38, P81, DOI 10.1146/annurev-publhealth-031816-044318
   Merrell K. W., 1994, PRESCHOOL KINDERGART
   Morris P., 2020, PHYS ACTIVITY DANCE
   Narzisi A, 2020, BRAIN SCI, V10, DOI 10.3390/brainsci10040207
   NHS, 2019, WHAT IS AUTISM
   Noar S, 2018, WHAT DO SURVEY DATA
   ONS, 2020, COR SOC IMP GREAT BR
   Pianta RC, 1997, EARLY CHILD RES Q, V12, P263, DOI 10.1016/S0885-2006(97)90003-X
   Qualtrics, 2005, COMPUTER SOFTWARE
   Reuschke D., 2020, WALES I SOCIAL EC RE, V1, P12
   Rost GC, 2009, DEVELOPMENTAL SCI, V12, P339, DOI 10.1111/j.1467-7687.2008.00786.x
   Rundle AG, 2020, OBESITY, V28, P1008, DOI 10.1002/oby.22813
   Russell W., 2020, CITIES HLTH, P1, DOI DOI 10.1080/23748834.2020.1795386
   Salazar F, 2015, J AUTISM DEV DISORD, V45, P2283, DOI 10.1007/s10803-015-2361-5
   Sam K.-L., 2015, IJLT, V1, P98, DOI [10.18178/ijlt.1.2.98-103, DOI 10.18178/IJLT.1.2.98-103]
   Seltzer MM, 2001, MENT RETARD DEV D R, V7, P105
   Shokri A, 2013, PROCD SOC BEHV, V84, P479, DOI 10.1016/j.sbspro.2013.06.588
   Spitzberg B.H, 1995, NCA DIAGNOSTIC SERIE, P61
   Stone Lisanne L, 2015, BMC Psychol, V3, P4, DOI 10.1186/s40359-015-0061-8
   Van Lancker W, 2020, LANCET PUBLIC HEALTH, V5, pE243, DOI 10.1016/S2468-2667(20)30084-0
   Werling DM, 2013, CURR OPIN NEUROL, V26, P146, DOI 10.1097/WCO.0b013e32835ee548
   Yarimkaya E, 2020, INT J DEV DISABIL, DOI 10.1080/20473869.2020.1756115
   Zivan M, 2020, BRAIN COGNITION, V143, DOI 10.1016/j.bandc.2020.105596
NR 60
TC 1
Z9 1
U1 3
U2 4
PU TAYLOR & FRANCIS LTD
PI ABINGDON
PA 2-4 PARK SQUARE, MILTON PARK, ABINGDON OR14 4RN, OXON, ENGLAND
SN 2047-3869
EI 2047-3877
J9 INT J DEV DISABIL
JI Int. J. Dev. Disabil.
DI 10.1080/20473869.2021.1936870
EA JUN 2021
PG 15
WC Education, Special; Rehabilitation
WE Social Science Citation Index (SSCI)
SC Education & Educational Research; Rehabilitation
GA TA9UZ
UT WOS:000667591500001
OA Green Accepted, hybrid
DA 2022-03-20
ER

PT J
AU Zambrano, EV
   Sanchez, JS
AF Zambrano, Emilia Vasquez
   Sanchez, Jennifer Sanchez
TI Activities in museums for children who suffer from Autism Spectrum
   Disorder (ASD) as a strategy for inclusive tourism
SO TEORIA Y PRAXIS
LA Spanish
DT Article
DE Inclusion; tourism; museums; children; autism
AB In 2015, Ecuador won the Design for All award, as a result of being the first Latin American country which developed a Methodology for the Elaboration of Universal Accessibility Plans. It has also developed programs and projects to eliminate these barriers. However, museums located in the city of Guayaquil have done little or no efforts in providing services for people with physical disabilities, specifically children who suffer from Autism Spectrum Disorder (ASD). This raises the question: Why the museums in the center of Guayaquil do not present cultural activities aimed at children with Autism Spectrum Disorder to promote inclusive tourism? In order to find out, a bibliographical revision of this segment's needs are made. The current accessibility conditions and activities in museums are also analyzed the focus of the research is both quantitative and qualitative. The study population is made up of 100 parents of children who suffer from asd, in order to find out their level of acceptance and motivation regarding recreational activities. As a result of the research, it can be shown that no proposals have been presented among the various organizations involved in order to serve this market segment. This is the result of a lack of knowledge about this disease, and the lack of support when it comes to breaking down accessibility barriers in these places.
C1 [Zambrano, Emilia Vasquez; Sanchez, Jennifer Sanchez] Univ Guayaquil, Guayaquil, Ecuador.
RP Zambrano, EV (通讯作者)，Univ Guayaquil, Guayaquil, Ecuador.
EM emilia.vasquezz@ug.edu.ec
CR Bembibre C., 2011, IMPORTANCIA CULTURA
   Brunson Day C., CULTURA EDUCACION NI
   Canalis X, 2012, HOSTELTUR
   Chipantiza Aldas S. R., 2016, THESIS U TECNICA AMB
   Cocemfe Comunitat Valenciana, 2017, TUR ACC INCL
   Conadis, 2017, AG NAC IG DISC 2017
   Consejo Internacional de Museos, 2007, IC CONS INT MUS
   Diaz Zarco V., 2016, THESIS U CARLOS III
   Empresa Publica Municipal de Turismo Promocion Civica y Relaciones Internacionales de Guayaquil EP, GUAYAQ DEST
   Espacio Visual Europa, 2017, MUS IMP TUR
   Espinosa Ruiz A., 2015, HER MUS, V16, P11
   Federacion Autismo Madrid, 2013, QUE TUR INCL
   Fernandez Ma. I., 2003, ARTE INDIVIDUO SOC, V150, P135
   Ferrazzoli L., 2013, SEMINARIO AUTISMO IN
   Fuentes A., 2017, ESCUELA NUBE
   Jujuy al momento, 2015, IMP CULT SOC
   Jurado Almonte J. M., 2013, EXPERIENCIAS TURISMO
   Lopez Chavez C., 2017, REV ECUAT NEUROL, V26, P203
   Martinez M. D, 2014, AUTISMO DIARIO 0809
   Miguel Correia S., 2013, THESIS U LA RIOJA LA
   Ministerio de Turismo, 2018, GUIA VIRT AT TUR CON
   Morere Molinero N., 2013, TURISMO CULTURAL PAT
   Noritz S. A., 2015, THESIS U GUAYAQUIL G
   Organizacion Mundial del Turismo, 2016, ORG MUND TUR
   Pais Adentro, 2017, PLAYAS AT INT PERS C
   Perez I., 2016, QUE MUSEO NUEVA MUSE
   Porras C, 2018, HOSTELTUR
   Reina Garcia R., 2015, THESIS U MALAGA MALA
   SAMPIERI R., 2010, METODOLOGIA INVESTIG
   Tourism & Leisure Europraxis Consulting, 2007, INFORME FINAL
   Vacas Guerrero T., 2000, CUAD TUR, V5, P105
   Vallejo S. M., 2016, THESIS U GUAYAQUIL G
NR 32
TC 0
Z9 0
U1 1
U2 1
PU UNIV QUINTANA ROO
PI QUINTANA ROO
PA BOULEVARD BAHIA S-N ESQ IGNACIO COMONFORT, COL BOSQUE CHETUMAL, QUINTANA
   ROO, 77019, MEXICO
SN 1870-1582
J9 TEOR PRAX
JI Teor. Prax.
PD MAY-AUG
PY 2019
IS 28
BP 27
EP 51
DI 10.22403/UQROOMX/TYP28/02
PG 25
WC Social Sciences, Interdisciplinary
WE Emerging Sources Citation Index (ESCI)
SC Social Sciences - Other Topics
GA XQ7LF
UT WOS:000731725100002
DA 2022-03-20
ER

PT J
AU Tandon, PS
   Sasser, T
   Gonzalez, ES
   Whitlock, KB
   Christakis, DA
   Stein, MA
AF Tandon, Pooja S.
   Sasser, Tyler
   Gonzalez, Erin S.
   Whitlock, Kathryn B.
   Christakis, Dimitri A.
   Stein, Mark A.
TI Physical Activity, Screen Time, and Sleep in Children With ADHD
SO JOURNAL OF PHYSICAL ACTIVITY & HEALTH
LA English
DT Article
DE movement behaviors; obesity; sports; pediatrics; public health
ID ATTENTION-DEFICIT/HYPERACTIVITY DISORDER; AUTISM SPECTRUM DISORDER;
   DEFICIT HYPERACTIVITY DISORDER; EXECUTIVE FUNCTIONS; SEDENTARY BEHAVIOR;
   UNITED-STATES; CHILDHOOD ADHD; MEDIA USE; HEALTH; EXERCISE
AB Background: Children with attention deficit hyperactivity disorder (ADHD) are at increased risk for poor health and obesity. The authors describe obesity-related movement behaviors in children with ADHD, determine higher risk groups, and compare with children with other disorders. Methods: Physical activity (PA), sleep, and screen time of children with ADHD (aged 6-18 y) were compared with recommendations and with behaviors of children with autism, asthma, and a normative group using 2011 National Survey of Child Health data. Results: Approximately one-third of children with ADHD participated in daily PA and half in sports in the past year. Older children with ADHD were less likely to get daily PA, get enough sleep, and limit screen time to <2 hours per day. Obese children had lower odds of daily PA. Children who had lower socioeconomic status, or severe ADHD, had lower odds of sports participation. Children with ADHD had 50% lower odds of sports participation than children with asthma. Conclusions: Children with ADHD did not engage in recommended amounts of PA, sleep, and screen time. Children with ADHD who are older, poor, obese, and/or with more severe symptoms are at higher risk for suboptimal movement behaviors. These domains represent novel treatment targets in ADHD youth.
C1 [Tandon, Pooja S.; Gonzalez, Erin S.; Whitlock, Kathryn B.; Christakis, Dimitri A.; Stein, Mark A.] Seattle Childrens Res Inst, Ctr Child Hlth Behav & Dev, Seattle, WA 98101 USA.
   [Tandon, Pooja S.; Christakis, Dimitri A.] Univ Washington, Dept Pediat, Seattle, WA 98195 USA.
RP Tandon, PS (通讯作者)，Seattle Childrens Res Inst, Ctr Child Hlth Behav & Dev, Seattle, WA 98101 USA.; Tandon, PS (通讯作者)，Univ Washington, Dept Pediat, Seattle, WA 98195 USA.
EM Pooja@uw.edu
CR Akinbami LJ, 2009, OBESITY, V17, P1574, DOI 10.1038/oby.2009.1
   Barkley RA, 1997, PSYCHOL BULL, V121, P65, DOI 10.1037/0033-2909.121.1.65
   Becker SP, 2018, SLEEP MED, V51, P171, DOI 10.1016/j.sleep.2018.06.021
   Best JR, 2010, DEV REV, V30, P331, DOI 10.1016/j.dr.2010.08.001
   Bioulac S, 2008, EUR PSYCHIAT, V23, P134, DOI 10.1016/j.eurpsy.2007.11.002
   Blumberg SJ, 2003, VITAL HLTH STAT, V1. 2005, P1
   Byrd HCM, 2013, PEDIATR OBES, V8, P445, DOI 10.1111/j.2047-6310.2012.00124.x
   Carson V, 2015, PREV MED, V78, P115, DOI 10.1016/j.ypmed.2015.07.016
   Chaput JP, 2014, INT J ENV RES PUB HE, V11, P12575, DOI 10.3390/ijerph111212575
   Chassiakos YR, 2016, PEDIATRICS, V138, DOI 10.1542/peds.2016-2593
   Chronis AM, 2003, J AM ACAD CHILD PSY, V42, P1424, DOI 10.1097/00004583-200312000-00009
   Cook BG, 2015, J LEARN DISABIL-US, V48, P563, DOI 10.1177/0022219413518582
   Cortese S, 2006, SLEEP, V29, P504
   Cortese S, 2013, PEDIATRICS, V131, pE1731, DOI 10.1542/peds.2012-0540
   Engelhardt CR, 2013, PEDIATRICS, V132, P1081, DOI 10.1542/peds.2013-2066
   Gapin JI, 2011, PREV MED, V52, pS70, DOI 10.1016/j.ypmed.2011.01.022
   Gruber R, 2012, PEDIATRICS, V130, pE1155, DOI 10.1542/peds.2012-0564
   Hagan JF., 2008, BRIGHT FUTURES GUIDE, V3rd
   Halperin JM, 2011, NEUROSCI BIOBEHAV R, V35, P621, DOI 10.1016/j.neubiorev.2010.07.006
   Hoza B, 2015, J ABNORM CHILD PSYCH, V43, P655, DOI 10.1007/s10802-014-9929-y
   Kessler RC, 2006, AM J PSYCHIAT, V163, P716, DOI 10.1176/appi.ajp.163.4.716
   Kim J, 2011, PREV MED, V52, P218, DOI 10.1016/j.ypmed.2011.01.003
   Kohl III HW, 2013, ED STUD BOD TAK PHYS
   Mazurek MO, 2013, PEDIATRICS, V132, P260, DOI 10.1542/peds.2012-3956
   Molina BSG, 2014, EXP CLIN PSYCHOPHARM, V22, P110, DOI 10.1037/a0035656
   Nigg JT, 2013, CLIN PSYCHOL REV, V33, P215, DOI 10.1016/j.cpr.2012.11.005
   Pennington BF, 1996, J CHILD PSYCHOL PSYC, V37, P51, DOI 10.1111/j.1469-7610.1996.tb01380.x
   Phys. Act. Guidel. Am. Midcourse Rep. Subcomm. Pres. Counc. Fit. Sports Nutr, 2012, PHYS ACT GUID AM MID
   Podolski CL, 2001, J CLIN CHILD PSYCHOL, V30, P503, DOI 10.1207/S15374424JCCP3004_07
   Pontifex MB, 2013, J PEDIATR-US, V162, P543, DOI 10.1016/j.jpeds.2012.08.036
   Sallis JF, 2000, MED SCI SPORT EXER, V32, P963, DOI 10.1097/00005768-200009000-00012
   Schoenfelder E, 2019, LIFESTYLE PSYCHIATRY, P141
   Schoenfelder Erin, 2017, Prev Med Rep, V6, P210, DOI 10.1016/j.pmedr.2017.03.003
   Schoenfelder EN, 2016, J PEDIATR PSYCHOL, V41, P735, DOI 10.1093/jpepsy/jsv162
   Stein MA, 2012, NEUROTHERAPEUTICS, V9, P509, DOI 10.1007/s13311-012-0130-0
   Suchert V, 2015, PREV MED, V76, P48, DOI 10.1016/j.ypmed.2015.03.026
   Sung V, 2008, ARCH PEDIAT ADOL MED, V162, P336, DOI 10.1001/archpedi.162.4.336
   Tan BWZ, 2016, J AUTISM DEV DISORD, V46, P3126, DOI 10.1007/s10803-016-2854-x
   Turnbull K, 2013, SLEEP, V36, P1077, DOI 10.5665/sleep.2814
   Verburgh L, 2014, BRIT J SPORT MED, V48, P973, DOI 10.1136/bjsports-2012-091441
   Visser SN, 2014, J AM ACAD CHILD PSY, V53, P34, DOI 10.1016/j.jaac.2013.09.001
   Weiss MD, 2011, ADHD-ATTEND DEFICIT, V3, P327, DOI 10.1007/s12402-011-0065-z
   Williams KE, 2017, BEHAV SLEEP MED, V15, P1, DOI 10.1080/15402002.2015.1065410
   Wolraich M, 2011, PEDIATRICS, V128, P1007, DOI 10.1542/peds.2011-2654
NR 44
TC 16
Z9 18
U1 4
U2 32
PU HUMAN KINETICS PUBL INC
PI CHAMPAIGN
PA 1607 N MARKET ST, PO BOX 5076, CHAMPAIGN, IL 61820-2200 USA
SN 1543-3080
EI 1543-5474
J9 J PHYS ACT HEALTH
JI J. Phys. Act. Health
PD JUN
PY 2019
VL 16
IS 6
BP 416
EP 422
DI 10.1123/jpah.2018-0215
PG 7
WC Public, Environmental & Occupational Health
WE Social Science Citation Index (SSCI)
SC Public, Environmental & Occupational Health
GA IB2SP
UT WOS:000470119300004
PM 31056020
DA 2022-03-20
ER

PT J
AU Stiller, A
   Weber, J
   Strube, F
   Mossle, T
AF Stiller, Anja
   Weber, Jan
   Strube, Finja
   Moessle, Thomas
TI Caregiver Reports of Screen Time Use of Children with Autism Spectrum
   Disorder: A Qualitative Study
SO BEHAVIORAL SCIENCES
LA English
DT Article
DE media use; children; adolescents; autism spectrum disorder (ASD);
   leisure time
ID VIDEO GAME PLAY; MEDIA USE; SEDENTARY BEHAVIORS; PHYSICAL-ACTIVITY;
   YOUNG-CHILDREN; INTERNET USE; ADOLESCENTS; TELEVISION; PARENTS; RISK
AB Screen based media have progressively become an integral part in the daily lives of children and youths with and without autism spectrum disorder (ASD). However, research that exclusively pursues the functionality of screen media use of children with ASD is extremely rare. Through a triangulated approach, the present study aims to fill this gap. We conducted 13 interviews with parents of children with ASD and supplemented this interview-study with an online survey including parents of children with ASD (n = 327). Children with ASD mostly used screen media (especially television) for their wellbeing, which is associated with chances and risks. Based on the parental interviews it is suggested that the media usage of children with ASD should be supervised. The results are discussed in terms of their practical implementation.
C1 [Stiller, Anja; Weber, Jan] Criminol Res Inst Lower Saxony KFN, D-30179 Hannover, Germany.
   [Strube, Finja] MediClin Deister Weser Clin, D-31848 Bad Munder, Germany.
   [Moessle, Thomas] State Police Coll Baden Wuerttemberg, D-78054 Villingen Schwenningen, Germany.
RP Stiller, A (通讯作者)，Criminol Res Inst Lower Saxony KFN, D-30179 Hannover, Germany.
EM Anja.Stiller@kfn.de; Jan.Weber@kfn.de; Finja.Strube@mediclin.de;
   ThomasMoessle@hfpol-bw.de
RI Mossle, Thomas/E-2449-2013
OI Mossle, Thomas/0000-0001-7873-7326
FU Federal Ministry of Education and Research, GermanyFederal Ministry of
   Education & Research (BMBF) [01EL1424E]
FX Anja Stiller is supported by the Federal Ministry of Education and
   Research, Germany as part of the subproject media protect (01EL1424E) of
   the research consortium health literacy in childhood and adolescence. No
   conditions whatsoever were imposed with the financing.
CR APA, 2013, DIAGNOSTIC STAT MANU
   Bagatell NJ, 2014, CAN J OCCUP THER, V81, P62, DOI 10.1177/0008417414520691
   Baranek GT, 2006, J CHILD PSYCHOL PSYC, V47, P591, DOI 10.1111/j.1469-7610.2005.01546.x
   Barroso N.E., 2017, J ABNORMAL CHILD PSY, P1
   BAUMEISTER RF, 1995, PSYCHOL BULL, V117, P497, DOI 10.1037/0033-2909.117.3.497
   Bener A, 2011, INT J FOOD SCI NUTR, V62, P60, DOI 10.3109/09637486.2010.495711
   Bitzer E.M., 2014, PRAVENTION PROBLEMAT
   Bleckmann P, 2014, SUCHT, V60, P235, DOI [10.1024/0939-5911.a000313, DOI 10.1024/0939-5911.A000313]
   Brereton AV, 2006, J AUTISM DEV DISORD, V36, P863, DOI 10.1007/s10803-006-0125-y
   Brewster S, 2011, BRIT J LEARN DISABIL, V39, P284, DOI 10.1111/j.1468-3156.2010.00665.x
   Cain N, 2010, SLEEP MED, V11, P735, DOI 10.1016/j.sleep.2010.02.006
   Carvallo M, 2006, PERS SOC PSYCHOL B, V32, P697, DOI 10.1177/0146167205285451
   Charman T, 2004, AUTISM, V8, P89, DOI 10.1177/1362361304040641
   Chiang HM, 2014, RES AUTISM SPECT DIS, V8, P974, DOI 10.1016/j.rasd.2014.05.003
   Clifford SM, 2013, J AUTISM DEV DISORD, V43, P673, DOI 10.1007/s10803-012-1612-y
   Corvey K, 2016, MATERN CHILD HLTH J, V20, P466, DOI 10.1007/s10995-015-1844-5
   Dawson G, 2005, DEV PSYCHOPATHOL, V17, P679, DOI 10.1017/S0954579405050327
   Dawson G, 2002, DEV PSYCHOPATHOL, V14, P581, DOI 10.1017/S0954579402003103
   Dawson G, 2008, DEV PSYCHOPATHOL, V20, P775, DOI 10.1017/S0954579408000370
   De Decker E, 2012, OBES REV, V13, P75, DOI 10.1111/j.1467-789X.2011.00961.x
   Durkin K, 2013, Z PSYCHOL, V221, P79, DOI 10.1027/2151-2604/a000138
   Durkin K, 2010, REV GEN PSYCHOL, V14, P122, DOI 10.1037/a0019438
   Dwyer GM, 2008, INT J BEHAV NUTR PHY, V5, DOI 10.1186/1479-5868-5-66
   Elwin M, 2012, ARCH PSYCHIAT NURS, V26, P420, DOI 10.1016/j.apnu.2011.10.003
   Falbe J, 2013, PEDIATRICS, V132, pE1497, DOI 10.1542/peds.2013-0887
   Ferguson CJ, 2011, J PSYCHIATR RES, V45, P808, DOI 10.1016/j.jpsychires.2010.11.010
   Fernandes Fernanda Dreux Miranda, 2010, Pró-Fono R. Atual. Cient., V22, P415, DOI 10.1590/S0104-56872010000400009
   Festl R, 2013, ADDICTION, V108, P592, DOI 10.1111/add.12016
   Finke EH, 2015, LANG SPEECH HEAR SER, V46, P154, DOI 10.1044/2015_LSHSS-13-0080
   Gentile DA, 2012, PSYCHOL POP MEDIA CU, V1, P62, DOI 10.1037/a0026969
   Green SA, 2012, J AUTISM DEV DISORD, V42, P1112, DOI 10.1007/s10803-011-1361-3
   Hawi NS, 2015, CYBERPSYCH BEH SOC N, V18, P337, DOI 10.1089/cyber.2014.0608
   Hayes SA, 2013, J AUTISM DEV DISORD, V43, P629, DOI 10.1007/s10803-012-1604-y
   He M, 2005, AM J PREV MED, V29, P120, DOI 10.1016/j.amepre.2005.04.004
   He MZ, 2010, J NUTR EDUC BEHAV, V42, P17, DOI 10.1016/j.jneb.2008.11.011
   Heiman T, 2015, EUR J SPEC NEEDS EDU, V30, P15, DOI 10.1080/08856257.2014.943562
   Hogan M, 1999, PEDIATRICS, V104, P341, DOI 10.1542/peds.2010-1636
   Kock M., 2004, GERMAN LAW J, V5, P1373, DOI [10.1017/S2071832200013286, DOI 10.1017/S2071832200013286]
   Kowalski RM, 2016, COMPUT HUM BEHAV, V57, P416, DOI 10.1016/j.chb.2015.12.044
   Kuo MH, 2013, AUTISM, V17, P481, DOI 10.1177/1362361311416380
   Lasgaard M, 2010, J AUTISM DEV DISORD, V40, P218, DOI 10.1007/s10803-009-0851-z
   Lemmens JS, 2011, COMPUT HUM BEHAV, V27, P144, DOI 10.1016/j.chb.2010.07.015
   Lord C, 2013, AUTISM SCI MENTAL HL, V28, P217
   Lu H, 2008, 2008 6TH INTERNATIONAL SYMPOSIUM ON CHINESE SPOKEN LANGUAGE PROCESSING, PROCEEDINGS, P137
   Marino C, 2016, INT J SCH HLTH, DOI DOI 10.17795/INTJSH-32921
   Maskey M, 2013, J AUTISM DEV DISORD, V43, P851, DOI 10.1007/s10803-012-1622-9
   Maslow A.H., 1970, MOTIVATION PERSONALI, V2nd ed.
   Mayring P., 2010, QUALITATIVE CONTENT
   Mazurek MO, 2016, J DEV BEHAV PEDIATR, V37, P525, DOI 10.1097/DBP.0000000000000314
   Mazurek MO, 2013, J AUTISM DEV DISORD, V43, P1258, DOI 10.1007/s10803-012-1659-9
   Mazurek MO, 2013, RES AUTISM SPECT DIS, V7, P316, DOI 10.1016/j.rasd.2012.09.008
   Mazurek MO, 2012, J AUTISM DEV DISORD, V42, P1757, DOI 10.1007/s10803-011-1413-8
   McConnell SR, 2002, J AUTISM DEV DISORD, V32, P351, DOI 10.1023/A:1020537805154
   McCoy SM, 2016, J AUTISM DEV DISORD, V46, P2317, DOI 10.1007/s10803-016-2762-0
   McManus BM, 2012, INT J DISABIL DEV ED, V59, P305, DOI 10.1080/1034912X.2012.697749
   Mineo BA, 2009, J AUTISM DEV DISORD, V39, P172, DOI 10.1007/s10803-008-0616-0
   Mossle T, 2010, BRIT J DEV PSYCHOL, V28, P699, DOI 10.1348/026151009X475307
   Montes G, 2016, ACAD PEDIATR, V16, P122, DOI 10.1016/j.acap.2015.08.007
   Must A, 2015, J PHYS ACT HEALTH, V12, P529, DOI 10.1123/jpah.2013-0271
   Must A, 2014, AUTISM, V18, P376, DOI 10.1177/1362361313479039
   Myles BS, 2005, LIFE JOURNEY AUTISM
   Nabi RL, 2016, J CHILD MEDIA, V10, P285, DOI 10.1080/17482798.2016.1162185
   Nagar A., 2013, J ALL INDIA I SPEECH, V32, P62
   Nathanson AI, 2018, BRIT J DEV PSYCHOL, V36, P1, DOI 10.1111/bjdp.12196
   Nikken P, 2015, J CHILD FAM STUD, V24, P3423, DOI 10.1007/s10826-015-0144-4
   OfCom U. K, 2012, CHILDR PAR MED US AT
   Olson CK, 2010, REV GEN PSYCHOL, V14, P180, DOI 10.1037/a0018984
   Olthof T, 2008, SOC DEV, V17, P24, DOI 10.1111/j.1467-9507.2007.00413.x
   Rehbein F., 2009, COMPUTERSPIELABHANGI
   Rehbein F, 2010, CYBERPSYCH BEH SOC N, V13, P269, DOI 10.1089/cyber.2009.0227
   Ross SET, 2013, CHILD OBES, V9, P532, DOI 10.1089/chi.2013.0021
   Rotheram-Fuller E, 2010, J CHILD PSYCHOL PSYC, V51, P1227, DOI 10.1111/j.1469-7610.2010.02289.x
   Shane HC, 2008, J AUTISM DEV DISORD, V38, P1499, DOI 10.1007/s10803-007-0527-5
   Staiano AE, 2013, AM J PREV MED, V44, P40, DOI 10.1016/j.amepre.2012.09.049
   Stavropoulos KKM, 2013, J CHILD PSYCHOL PSYC, V54, P603, DOI 10.1111/jcpp.12061
   Stavropoulos KKM, 2018, MOL AUTISM, V9, DOI 10.1186/s13229-018-0189-5
   Stiller A, 2018, REV J AUTISM DEV DIS, V5, P227, DOI 10.1007/s40489-018-0135-7
   Swing EL, 2010, PEDIATRICS, V126, P214, DOI 10.1542/peds.2009-1508
   Tissot C., 2003, EARLY CHILD DEV CARE, V173, P425, DOI [DOI 10.1080/0300443032000079104, 10.1080/0300443032000079104]
   Vaala SE, 2014, J CHILD MEDIA, V8, P163, DOI 10.1080/17482798.2013.824494
   van Rooij AJ, 2011, ADDICTION, V106, P205, DOI 10.1111/j.1360-0443.2010.03104.x
   van Schalkwyk GI, 2017, J AUTISM DEV DISORD, V47, P2805, DOI 10.1007/s10803-017-3201-6
   Vanden Abeele MMP, 2016, NEW MEDIA SOC, V18, P908, DOI 10.1177/1461444814551349
   Vernon L, 2018, CHILD DEV, V89, P66, DOI 10.1111/cdev.12836
   Viera AJ, 2005, FAM MED, V37, P360
   Wagner M., 2005, HIGH SCH 1 LOOK POST
   Wainer AL, 2011, RES AUTISM SPECT DIS, V5, P96, DOI 10.1016/j.rasd.2010.08.002
   Wells M, 2014, J SPEC EDUC, V48, P204, DOI 10.1177/0022466913479141
   Whitehouse AJO, 2009, J ADOLESCENCE, V32, P309, DOI 10.1016/j.adolescence.2008.03.004
   Winter-Messiers MA, 2007, REM SPEC EDUC, V28, P140, DOI 10.1177/07419325070280030301
   Wright MF, 2017, CYBERPSYCHOLOGY, V11, DOI 10.5817/CP2017-1-6
   Zimmerman FJ, 2007, PEDIATRICS, V120, P986, DOI 10.1542/peds.2006-3322
   2013, PEDIATRICS, V132, P958
NR 93
TC 2
Z9 3
U1 4
U2 7
PU MDPI
PI BASEL
PA ST ALBAN-ANLAGE 66, CH-4052 BASEL, SWITZERLAND
EI 2076-328X
J9 BEHAV SCI-BASEL
JI Behav. Sci.
PD MAY
PY 2019
VL 9
IS 5
AR 56
DI 10.3390/bs9050056
PG 20
WC Psychology, Multidisciplinary
WE Social Science Citation Index (SSCI)
SC Psychology
GA IC5PK
UT WOS:000471020100011
PM 31121966
OA gold, Green Published, Green Submitted
DA 2022-03-20
ER

PT J
AU Burrows, KE
   Adams, CL
   Millman, ST
AF Burrows, Kristen E.
   Adams, Cindy L.
   Millman, Suzanne T.
TI Factors affecting behavior and welfare of service dogs for children with
   autism spectrum disorder
SO JOURNAL OF APPLIED ANIMAL WELFARE SCIENCE
LA English
DT Article
ID QUALITY-OF-LIFE; ANIMAL-WELFARE; THERAPY
AB The use of service dogs for children with autism spectrum disorder is a relatively new and growing assistance-dog application. The objectives of this article were to identify and describe the factors influencing an autism service dog's performance and the impact of this type of placement on the dog's welfare. A qualitative approach uses interview and observational data to characterize the dogs' behaviors and welfare with relevancy to the dogs' home environments. Identification of potential physical stressors included lack of rest or recovery time after working, unintentional maltreatment and prodding by children with autism, lack of predictability in daily routines, and insufficient opportunities for recreational activities. Results revealed that these dogs formed social relationships primarily with the parents and second with the children with autism. Failure to recognize and respond to the identified physical, emotional, and social needs can have serious impacts on the behavior, welfare, and performance of these autism service dogs, as well as parental satisfaction. As applications of service dogs expand to new domains, there is a need to assess and understand factors and variables affecting the relationship between family and service dog to ensure continued success of these programs.
C1 [Burrows, Kristen E.; Adams, Cindy L.; Millman, Suzanne T.] Univ Guelph, Ontario Vet Coll, Dept Populat Med, Guelph, ON N1G 2W1, Canada.
RP Millman, ST (通讯作者)，Univ Guelph, Ontario Vet Coll, Dept Populat Med, Guelph, ON N1G 2W1, Canada.
EM smillman@uoguelph.ca
OI Millman, Suzanne/0000-0001-5752-4647
CR BECK AM, 1984, J AM VET MED ASSOC, V184, P414
   Burghardt WF, 2003, VET CLIN N AM-SMALL, V33, P417, DOI 10.1016/S0195-5616(02)00133-X
   BURROWS KE, 2005, SERVICE DOGS CHILDRE
   Camp MM, 2001, AM J OCCUP THER, V55, P509, DOI 10.5014/ajot.55.5.509
   Carney J. H., 1997, QUALITATIVE REPORT, V3, P1
   Clark JD, 1997, LAB ANIM SCI, V47, P564
   Davis BW, 2004, ANTHROZOOS, V17, P130, DOI 10.2752/089279304786991765
   Drury V.B., 2003, QUALITATIVE REPORT, V8, P70
   Fraser D, 1998, ANIM WELFARE, V7, P383
   Golafshani N., 2003, QUAL REP, V8, P597
   Heimlich K, 2001, J REHABIL, V67, P48
   Love M, 2001, J AM VET MED ASSOC, V219, P446, DOI 10.2460/javma.2001.219.446
   McMillan FD, 2002, J AM VET MED ASSOC, V220, P965, DOI 10.2460/javma.2002.220.965
   McMillan FD, 2000, J AM VET MED ASSOC, V216, P1904, DOI 10.2460/javma.2000.216.1904
   McMillan FD, 2005, MENTAL HEALTH AND WELL-BEING IN ANIMALS, P167
   Pongracz P, 2004, J COMP PSYCHOL, V118, P375, DOI 10.1037/0735-7036.118.4.375
   Sanders C., 1990, ANTHROZOOS, V4, P82
   Shepherd K., 2002, BSAVA MANUAL CANINE, P8
   Weiss E, 1997, APPL ANIM BEHAV SCI, V53, P297, DOI 10.1016/S0168-1591(96)01176-8
   Wemelsfelder F, 2000, APPL ANIM BEHAV SCI, V67, P193, DOI 10.1016/S0168-1591(99)00093-3
   Wojciechowska JI, 2005, JAVMA-J AM VET MED A, V226, P722, DOI 10.2460/javma.2005.226.722
NR 21
TC 44
Z9 45
U1 2
U2 80
PU ROUTLEDGE JOURNALS, TAYLOR & FRANCIS LTD
PI ABINGDON
PA 4 PARK SQUARE, MILTON PARK, ABINGDON OX14 4RN, OXFORDSHIRE, ENGLAND
SN 1088-8705
J9 J APPL ANIM WELF SCI
JI J. Appl. Anim. Welf. Sci.
PD JAN-MAR
PY 2008
VL 11
IS 1
BP 42
EP 62
DI 10.1080/10888700701555550
PG 21
WC Veterinary Sciences
WE Science Citation Index Expanded (SCI-EXPANDED)
SC Veterinary Sciences
GA 255PD
UT WOS:000252669000004
PM 18444026
DA 2022-03-20
ER

PT J
AU Doreswamy, S
   Bashir, A
   Guarecuco, JE
   Lahori, S
   Baig, A
   Narra, LR
   Patel, P
   Heindl, SE
AF Doreswamy, Shriya
   Bashir, Anam
   Guarecuco, Jesus E.
   Lahori, Simmy
   Baig, Ayesha
   Narra, Lakshmi Rekha
   Patel, Pinal
   Heindl, Stacey E.
TI Effects of Diet, Nutrition, and Exercise in Children With Autism and
   Autism Spectrum Disorder: A Literature Review
SO CUREUS
LA English
DT Review
DE applied behavioral analysis (aba); autism; autism spectrum disorder;
   diet; nutrition and exercise; pediatric assessment; metabolism;
   supplements; gluten-free diet; complementary and alternative medicine
   (cam)
ID ATTENTION-DEFICIT/HYPERACTIVITY DISORDER; DISABILITIES MONITORING
   NETWORK; CELIAC GLUTEN SENSITIVITY; UNITED-STATES; OBESITY; PREVALENCE;
   OVERWEIGHT; SITES
AB Diet and nutrition play an important and essential role in everyone's life. It helps build a healthy body and a strong mind. We know that food rich in nutrients can remove toxins from the body, make an excellent immune system, curb hunger, and prevent obesity. Obesity is one of the most concerning, alarming, and fastest-growing pandemics. It affects not only adults but also adolescents and children. The disease's early-onset calls for prompt attention to control the physical, psychological, financial, and social burden it creates. Children with autism and autism spectrum disorders (ASDs) are commonly affected by eating disorders. Their preference for energy-dense food with low nutrition can alter their metabolism, leading to the accumulation of oxidative radicals, causing them to deteriorate mentally and physically. Although dieting and losing weight are now commonly seen in the general population, it has become hard to bring awareness to children with special needs about diet, nutrition, and obesity. Despite efforts, parents of such children usually cannot help control the eating because tantrums and behavioral problems are common. It is now imperative for doctors and parents to work alongside nutritionists and dieticians to help these children eat healthy to be fit and improve the quality of life.
C1 [Doreswamy, Shriya; Bashir, Anam; Patel, Pinal; Heindl, Stacey E.] Calif Inst Behav Neurosci & Psychol, Internal Med, Fairfield, CA 94534 USA.
   [Doreswamy, Shriya] Vydehi Inst Med Sci & Res Ctr, Otorhinolaryngol, Bangalore, Karnataka, India.
   [Guarecuco, Jesus E.] Calif Inst Behav Neurosci & Psychol, Neurosci & Psychol, Fairfield, CT USA.
   [Lahori, Simmy] Pramukhswami Med Coll, Med, Anand, Gujarat, India.
   [Lahori, Simmy; Baig, Ayesha] Calif Inst Behav Neurosci & Psychol, Med, Fairfield, CT USA.
   [Narra, Lakshmi Rekha] Calif Inst Behav Neurosci & Psychol, Anesthesiol, Fairfield, CT USA.
   [Heindl, Stacey E.] Avalon Univ, Sch Med, Internal Med, Willemstad, Neth Antilles.
RP Doreswamy, S (通讯作者)，Calif Inst Behav Neurosci & Psychol, Internal Med, Fairfield, CA 94534 USA.; Doreswamy, S (通讯作者)，Vydehi Inst Med Sci & Res Ctr, Otorhinolaryngol, Bangalore, Karnataka, India.
EM dr.shriyanara@gmail.com
CR Adams JB, 2011, BMC PEDIATR, V11, DOI 10.1186/1471-2431-11-111
   Ashwood P, 2003, J CLIN IMMUNOL, V23, P504, DOI 10.1023/B:JOCI.0000010427.05143.bb
   Baio J, 2018, MMWR SURVEILL SUMM, V67, P1, DOI 10.15585/mmwr.ss6706a1
   Buie T, 2010, PEDIATRICS, V125, pS1, DOI 10.1542/peds.2009-1878C
   Catassi C, 2013, NUTRIENTS, V5, P3839, DOI 10.3390/nu5103839
   Cheng N, 2017, FRONT MOL NEUROSCI, V10, DOI 10.3389/fnmol.2017.00034
   Christensen DL, 2019, MMWR SURVEILL SUMM, V68, P1, DOI 10.15585/mmwr.ss6802a1
   Criado KK, 2018, AUTISM, V22, P450, DOI 10.1177/1362361316683888
   Cruchet S, 2016, ANN NUTR METAB, V68, P43, DOI 10.1159/000445393
   Curtin C, 2017, PEDIATR OBES, V12, pE6, DOI 10.1111/ijpo.12109
   Dawson G, 2010, PEDIATRICS, V125, pE17, DOI 10.1542/peds.2009-0958
   Egan AM, 2013, CHILD OBES, V9, P125, DOI 10.1089/chi.2012.0028
   Hill AP, 2015, PEDIATRICS, V136, P1051, DOI 10.1542/peds.2015-1437
   Hofer J, 2017, AUTISM, V21, P387, DOI 10.1177/1362361316646559
   Horvath K, 2002, CURR OPIN PEDIATR, V14, P583, DOI 10.1097/00008480-200210000-00004
   HUYNH T, 2011, AUTISM RES TREAT, V2011
   Jones RA, 2017, PLOS ONE, V12, DOI 10.1371/journal.pone.0172482
   Kang DW, 2017, MICROBIOME, V5, DOI 10.1186/s40168-016-0225-7
   Khalife N, 2014, J AM ACAD CHILD PSY, V53, P425, DOI 10.1016/j.jaac.2014.01.009
   Lau NM, 2013, PLOS ONE, V8, DOI 10.1371/journal.pone.0066155
   Napoli E, 2014, FRONT PEDIATR, V2, DOI 10.3389/fped.2014.00069
   Robertson MA, 2008, J AUTISM DEV DISORD, V38, P1066, DOI 10.1007/s10803-007-0482-1
   Walls M, 2018, J AUTISM DEV DISORD, V48, P2408, DOI 10.1007/s10803-018-3494-0
   Wehmeier Peter M, 2008, Child Adolesc Psychiatry Ment Health, V2, P10, DOI 10.1186/1753-2000-2-10
   Wentz E, 2019, NUTRIENTS, V11, DOI 10.3390/nu11102496
   Zarnowska I, 2018, METAB BRAIN DIS, V33, P1187, DOI 10.1007/s11011-018-0219-1
   Zuckerman KE, 2014, J AUTISM DEV DISORD, V44, P1708, DOI 10.1007/s10803-014-2050-9
NR 27
TC 2
Z9 2
U1 5
U2 18
PU CUREUS INC
PI PALO ALTO
PA PO BOX 61002, PALO ALTO, CA 94306 USA
EI 2168-8184
J9 CUREUS
JI Cureus
PD DEC 22
PY 2020
VL 12
IS 12
AR e12222
DI 10.7759/cureus.12222
PG 7
WC Medicine, General & Internal
WE Emerging Sources Citation Index (ESCI)
SC General & Internal Medicine
GA PL1YE
UT WOS:000602925300012
PM 33489626
OA Green Published, gold
DA 2022-03-20
ER

PT J
AU Fulceri, F
   Grossi, E
   Contaldo, A
   Narzisi, A
   Apicella, F
   Parrini, I
   Tancredi, R
   Calderoni, S
   Muratori, F
AF Fulceri, Francesca
   Grossi, Enzo
   Contaldo, Annarita
   Narzisi, Antonio
   Apicella, Fabio
   Parrini, Ilaria
   Tancredi, Raffaella
   Calderoni, Sara
   Muratori, Filippo
TI Motor Skills as Moderators of Core Symptoms in Autism Spectrum
   Disorders: Preliminary Data From an Exploratory Analysis With Artificial
   Neural Networks
SO FRONTIERS IN PSYCHOLOGY
LA English
DT Article
DE autism spectrum disorders; motor impairments; motor skills; repetitive
   behaviors; artificial neural network; Peabody Developmental Motor Scale;
   preschoolers
ID DEVELOPMENTAL COORDINATION DISORDER; REPETITIVE BEHAVIORS;
   PRESCHOOL-CHILDREN; PHYSICAL-ACTIVITY; YOUNG-CHILDREN; FINE MOTOR;
   INTERVENTION; IMPAIRMENT; LANGUAGE; MOVEMENT
AB Motor disturbances have been widely observed in children with autism spectrum disorder (ASD), and motor problems are currently reported as associated features supporting the diagnosis of ASD in the current Diagnostic and Statistical Manual of Mental Disorders (DSM-5). Studies on this issue reported disturbances in different motor domains, including both gross and fine motor areas as well as coordination, postural control, and standing balance. However, they failed to clearly state whether motor impairments are related to demographical and developmental features of ASD. Both the different methodological approaches assessing motor skills and the heterogeneity in clinical features of participants analyzed have been implicated as contributors to variance in findings. However, the non-linearity of the relationships between variables may account for the inability of the traditional analysis to grasp the core problem suggesting that the "single symptom approach analysis" should be overcome. Artificial neural networks (ANNs) are computational adaptive systems inspired by the functioning processes of the human brain particularly adapted to solving non-linear problems. This study aimed to apply the ANNs to reveal the entire spectrum of the relationship between motor skills and clinical variables. Thirty-two male children with ASD [mean age: 48.5 months (SD: 8.8); age range: 30-60 months] were recruited in a tertiary care university hospital. A multidisciplinary comprehensive diagnostic evaluation was associated with a standardized assessment battery for motor skills, the Peabody Developmental Motor Scale-Second Edition. Exploratory analyses were performed through the ANNs. The findings revealed that poor motor skills were a common clinical feature of preschoolers with ASD, relating both to the high level of repetitive behaviors and to the low level of expressive language. Moreover, unobvious trends among motor, cognitive and social skills have been detected. In conclusion, motor abnormalities in preschoolers with ASD were widespread, and the degree of impairment may inform clinicians about the severity of ASD core symptoms. Understanding motor disturbances in children with ASD may be relevant to clarify neurobiological basis and ultimately to guide the development of tailored treatments.
C1 [Fulceri, Francesca] Ist Super Sanita, Res Coordinat & Support Serv, Rome, Italy.
   [Grossi, Enzo] Villa Santa Maria Inst, Autism Res Unit, Tavernerio, Italy.
   [Contaldo, Annarita; Narzisi, Antonio; Apicella, Fabio; Parrini, Ilaria; Tancredi, Raffaella; Calderoni, Sara; Muratori, Filippo] IRCCS Fdn Stella Maris, Pisa, Italy.
   [Calderoni, Sara; Muratori, Filippo] Univ Pisa, Dept Clin & Expt Med, Pisa, Italy.
RP Calderoni, S (通讯作者)，IRCCS Fdn Stella Maris, Pisa, Italy.; Calderoni, S (通讯作者)，Univ Pisa, Dept Clin & Expt Med, Pisa, Italy.
EM sara.calderoni@fsm.unipi.it
RI Contaldo, Annarita/AAB-2000-2022; Muratori, Filippo/K-3187-2018;
   Fulceri, Francesca/AAL-1582-2021; narzisi, antonio/K-3962-2016;
   Apicella, Fabio/ABF-4304-2020; Grossi, Enzo/AAF-7765-2020; Fulceri,
   Francesca/AAE-6412-2022; Bargagna, Stefania/AAB-7603-2019; Contaldo,
   Annarita/AAC-1164-2021; Contaldo, Annarita/AAB-9165-2021; Calderoni,
   Sara/J-2279-2018; Tancredi, Raffaella/C-3868-2018
OI Muratori, Filippo/0000-0001-9598-0096; narzisi,
   antonio/0000-0003-3996-3827; Apicella, Fabio/0000-0001-7390-3241;
   Fulceri, Francesca/0000-0002-6757-9585; Bargagna,
   Stefania/0000-0001-6430-9494; Contaldo, Annarita/0000-0002-3812-5031;
   Calderoni, Sara/0000-0002-6250-5739; Tancredi,
   Raffaella/0000-0003-3517-4919
FU European Community's Horizon 2020 Program [642996]; Italian Ministry of
   Health Network Project 'Italian Autism Spectrum Disorders Network:
   filling the gaps in the National Health System Care' [NET
   2013-02355263]; IRCCS Fondazione StellaMaris (Ricerca Corrente); IRCCS
   Fondazione StellaMaris ("5 x 1000" voluntary contributions, Italian
   Ministry of Health)
FX This work has been partially supported by the European Community's
   Horizon 2020 Program under the grant agreement n. 642996 (BRAINVIEW), by
   the Italian Ministry of Health Network Project 'Italian Autism Spectrum
   Disorders Network: filling the gaps in the National Health System Care'
   (NET 2013-02355263), and by grant from the IRCCS Fondazione StellaMaris
   (Ricerca Corrente, and the "5 x 1000" voluntary contributions, Italian
   Ministry of Health).
CR American Psychiatric Association, 2000, DIAGN STAT MAN MENT
   APA, 2013, DIAGNOSTIC STAT MANU, V5th ed., P947, DOI DOI 10.1176/APPI.BOOKS.9780890425596
   Ayer T, 2013, COMPUT MATH METHOD M, V2013, DOI 10.1155/2013/832509
   Bal VH, 2015, AUTISM RES, V8, P583, DOI 10.1002/aur.1474
   Bedford R, 2016, AUTISM RES, V9, P993, DOI 10.1002/aur.1587
   Benjamini Y, 2001, ANN STAT, V29, P1165
   Bhat AN, 2011, PHYS THER, V91, P1116, DOI 10.2522/ptj.20100294
   Biancotto M, 2017, PDMS 2 PEABODY DEV M
   Bishop JC, 2018, RES DEV DISABIL, V74, P14, DOI 10.1016/j.ridd.2017.11.002
   Bishop SL, 2015, J AUTISM DEV DISORD, V45, P966, DOI 10.1007/s10803-014-2250-3
   Brand S, 2015, NEUROPSYCH DIS TREAT, V11, P1911, DOI 10.2147/NDT.S85650
   Bremer E, 2015, AUTISM, V19, P980, DOI 10.1177/1362361314557548
   Buscema M, 2008, CURR ALZHEIMER RES, V5, P481, DOI 10.2174/156720508785908928
   Buscema M, 2017, BEHAV BRAIN SCI, V40, DOI 10.1017/S0140525X1700005X
   Buscema M, 2015, PLOS ONE, V10, DOI 10.1371/journal.pone.0126020
   Buscema M, 2008, INT J DATA MIN BIOIN, V2, P362, DOI 10.1504/IJDMB.2008.022159
   Campione GC, 2016, J AUTISM DEV DISORD, V46, P1985, DOI 10.1007/s10803-016-2732-6
   COCCHI M, 2008, BMC PSYCHIATRY S1, V8
   Dewey D, 2007, J INT NEUROPSYCH SOC, V13, P246, DOI 10.1017/S1355617707070270
   Djemal R, 2017, BIOMED RES INT, V2017, DOI 10.1155/2017/9816591
   Dowell LR, 2009, NEUROPSYCHOLOGY, V23, P563, DOI 10.1037/a0015640
   Dziuk MA, 2007, DEV MED CHILD NEUROL, V49, P734, DOI 10.1111/j.1469-8749.2007.00734.x
   Eggleston JD, 2017, GAIT POSTURE, V55, P162, DOI 10.1016/j.gaitpost.2017.04.026
   Esposito G, 2008, PERCEPT MOTOR SKILL, V106, P259, DOI 10.2466/PMS.106.1.259-269
   Esposito G, 2011, BRAIN DEV-JPN, V33, P367, DOI 10.1016/j.braindev.2010.07.006
   Esposito G, 2009, BRAIN DEV-JPN, V31, P131, DOI 10.1016/j.braindev.2008.04.005
   Folio M., 2000, PEABODY DEV MOTOR SC
   Fournier KA, 2010, J AUTISM DEV DISORD, V40, P1227, DOI 10.1007/s10803-010-0981-3
   Fredman M. L., 1990, Proceedings. 31st Annual Symposium on Foundations of Computer Science (Cat. No.90CH2925-6), P719, DOI 10.1109/FSCS.1990.89594
   Fulceri F, 2015, CLIN NEUROPSYCHIATR, V12, P94
   Gallese V, 2013, DEV MED CHILD NEUROL, V55, P15, DOI 10.1111/j.1469-8749.2012.04398.x
   Garrido D, 2017, AUTISM RES, V10, P1737, DOI 10.1002/aur.1829
   Gernsbacher MA, 2008, J CHILD PSYCHOL PSYC, V49, P43, DOI 10.1111/j.1469-7610.2007.01820.x
   Gima H, 2018, EXP BRAIN RES, V236, P1139, DOI 10.1007/s00221-018-5202-x
   Gironi M, 2013, IMMUN AGEING, V10, DOI 10.1186/1742-4933-10-1
   Glazebrook CM, 2006, MOTOR CONTROL, V10, P244, DOI 10.1123/mcj.10.3.244
   Gotham K, 2009, J AUTISM DEV DISORD, V39, P693, DOI 10.1007/s10803-008-0674-3
   Green D, 2009, DEV MED CHILD NEUROL, V51, P311, DOI 10.1111/j.1469-8749.2008.03242.x
   Grossi E, 2018, J DEV ORIG HLTH DIS, V9, P442, DOI [10.1017/S2040174418000211, 10.1017/s2040174418000211]
   Grossi E, 2017, COMPUT METH PROG BIO, V142, P73, DOI 10.1016/j.cmpb.2017.02.002
   Hedgecock JB, 2018, PHYS THER, V98, P251, DOI 10.1093/ptj/pzy006
   Hilton CL, 2012, AUTISM, V16, P430, DOI 10.1177/1362361311423018
   Iverson Jana M, 2010, Enfance, V2010, P257
   Jasmin E, 2009, J AUTISM DEV DISORD, V39, P231, DOI 10.1007/s10803-008-0617-z
   Ketcheson L, 2017, AUTISM, V21, P481, DOI 10.1177/1362361316650611
   Kim HU, 2008, PERCEPT MOTOR SKILL, V107, P403, DOI 10.2466/PMS.107.2.403-406
   Kopp S, 2010, RES DEV DISABIL, V31, P350, DOI 10.1016/j.ridd.2009.09.017
   Krogh A, 2008, NAT BIOTECHNOL, V26, P195, DOI 10.1038/nbt1386
   Kruskal Joseph B., 1956, P AM MATH SOC, V7, P48, DOI [10.1090/S0002-9939-1956-0078686-7, DOI 10.1090/S0002-9939-1956-0078686-7]
   Lam KSL, 2007, J AUTISM DEV DISORD, V37, P855, DOI 10.1007/s10803-006-0213-z
   Landa R, 2006, J CHILD PSYCHOL PSYC, V47, P629, DOI 10.1111/j.1469-7610.2006.01531.x
   Landa RJ, 2013, CHILD DEV, V84, P429, DOI 10.1111/j.1467-8624.2012.01870.x
   LeBarton ES, 2013, DEVELOPMENTAL SCI, V16, P815, DOI 10.1111/desc.12069
   Leekam SR, 2011, PSYCHOL BULL, V137, P562, DOI 10.1037/a0023341
   Libertus K, 2016, FRONT PSYCHOL, V7, DOI 10.3389/fpsyg.2016.00475
   Libertus K, 2014, CHILD DEV, V85, P2218, DOI 10.1111/cdev.12262
   Lloyd M, 2013, AUTISM, V17, P133, DOI 10.1177/1362361311402230
   Longuet S, 2012, J AUTISM DEV DISORD, V42, P1446, DOI 10.1007/s10803-011-1383-x
   Lopez BR, 2005, J AUTISM DEV DISORD, V35, P445, DOI 10.1007/s10803-005-5035-x
   Lord C, 2000, J AUTISM DEV DISORD, V30, P205, DOI 10.1023/A:1005592401947
   Luiz D.M, 2006, GRIFFITHS MENTAL DEV
   MacDonald M, 2013, ADAPT PHYS ACT Q, V30, P271, DOI 10.1123/apaq.30.3.271
   Manning T, 2014, BIOENGINEERED, V5, P80, DOI 10.4161/bioe.26997
   Mari M, 2003, PHILOS T ROY SOC B, V358, P393, DOI 10.1098/rstb.2002.1205
   May T, 2016, AUST PSYCHOL, V51, P296, DOI 10.1111/ap.12225
   Miller M, 2014, BEHAV BRAIN RES, V269, P95, DOI 10.1016/j.bbr.2014.04.011
   Minshew NJ, 2004, NEUROLOGY, V63, P2056, DOI 10.1212/01.WNL.0000145771.98657.62
   Moseley RL, 2018, CORTEX, V100, P149, DOI 10.1016/j.cortex.2017.11.019
   Najafabadi MG, 2018, PEDIATR NEONATOL, V59, P481, DOI 10.1016/j.pedneo.2017.12.005
   Narzisi A, 2015, NEUROPSYCH DIS TREAT, V11, P1587, DOI 10.2147/NDT.S81233
   Ozonoff S, 2008, J AUTISM DEV DISORD, V38, P644, DOI 10.1007/s10803-007-0430-0
   Pan CY, 2017, AUTISM, V21, P190, DOI 10.1177/1362361316633562
   Peixoto LA, 2015, GENET MOL RES, V14, P6796, DOI 10.4238/2015.June.18.22
   Phagava H, 2008, Georgian Med News, P100
   Provost B, 2007, J AUTISM DEV DISORD, V37, P321, DOI 10.1007/s10803-006-0170-6
   Purpura G, 2016, MINERVA PEDIATR, V12
   Radonovich KJ, 2013, FRONT INTEGR NEUROSC, V7, DOI 10.3389/fnint.2013.00028
   Ravizza SM, 2013, DEV PSYCHOPATHOL, V25, P773, DOI 10.1017/S0954579413000163
   Roid GH, 1997, LEITER INT PERFORMAN
   Sacrey LAR, 2014, FRONT NEUROL, V5, DOI 10.3389/fneur.2014.00006
   Soska KC, 2010, DEV PSYCHOL, V46, P129, DOI 10.1037/a0014618
   Srinivasan SM, 2016, INFANT BEHAV DEV, V42, P128, DOI 10.1016/j.infbeh.2015.12.003
   Staples KL, 2010, J AUTISM DEV DISORD, V40, P209, DOI 10.1007/s10803-009-0854-9
   Stins JF, 2015, GAIT POSTURE, V42, P199, DOI 10.1016/j.gaitpost.2015.05.010
   Street ME, 2008, BMC PEDIATR, V8, DOI 10.1186/1471-2431-8-24
   Toscano M, 2017, BMC MICROBIOL, V17, DOI 10.1186/s12866-017-1109-0
   Travers BG, 2013, J AUTISM DEV DISORD, V43, P1568, DOI 10.1007/s10803-012-1702-x
   Uljarevic M, 2017, AUTISM RES, V10, P1163, DOI 10.1002/aur.1763
   Vanvuchelen M, 2007, AUTISM, V11, P225, DOI 10.1177/1362361307076846
   Wechsler D., 1974, MANUAL WECHSLER SCAL
   Whyatt CP, 2012, J AUTISM DEV DISORD, V42, P1799, DOI 10.1007/s10803-011-1421-8
   Wilson RB, 2018, CURR OPIN NEUROL, V31, P134, DOI 10.1097/WCO.0000000000000541
   Zachor DA, 2010, RES AUTISM SPECT DIS, V4, P438, DOI 10.1016/j.rasd.2009.10.016
   Zappella M, 2015, EARLY HUM DEV, V91, P569, DOI 10.1016/j.earlhumdev.2015.07.006
NR 94
TC 15
Z9 16
U1 3
U2 15
PU FRONTIERS MEDIA SA
PI LAUSANNE
PA AVENUE DU TRIBUNAL FEDERAL 34, LAUSANNE, CH-1015, SWITZERLAND
SN 1664-1078
J9 FRONT PSYCHOL
JI Front. Psychol.
PD JAN 9
PY 2019
VL 9
AR 2683
DI 10.3389/fpsyg.2018.02683
PG 12
WC Psychology, Multidisciplinary
WE Social Science Citation Index (SSCI)
SC Psychology
GA HG8YR
UT WOS:000455293400001
PM 30687159
OA Green Published, gold
DA 2022-03-20
ER

PT J
AU Shields, N
   van den Bos, R
   Buhlert-Smith, K
   Prendergast, L
   Taylor, N
AF Shields, Nora
   van den Bos, Roos
   Buhlert-Smith, Kirsty
   Prendergast, Luke
   Taylor, Nicholas
TI A community-based exercise program to increase participation in physical
   activities among youth with disability: a feasibility study
SO DISABILITY AND REHABILITATION
LA English
DT Article
DE Feasibility; physical activity; disability; student mentor; community
   based
ID CEREBRAL-PALSY; YOUNG-PEOPLE; SECONDARY CONDITIONS; ADULTS;
   FACILITATORS; BARRIERS; CHILDREN; CONTACT; FITNESS
AB Purpose: To evaluate the feasibility of a student-mentored community-based exercise program for youth with disability. Method: Nineteen youth (nine female; mean age 18 years) with disability (seven cerebral palsy, six Down syndrome, three spina bifida, two autism spectrum disorder, one spinal cord injury) were recruited. Each participant was matched with a student mentor and exercised twice a week for 12 weeks at their local gymnasium. Five domains of feasibility were assessed: demand, implementation, practicality, limited efficacy testing, and acceptability. Results: Demand comprised 55 expressions of interest. Demonstrating evidence of implementation, 91% of scheduled sessions were attended and training fidelity (comparing training load in weeks 1 and 12) showed exercise intensity significantly increased for strength and aerobic exercises. The program was practical with no major and 17 minor adverse events (e.g., muscle soreness). Limited efficacy testing was demonstrated by increased arm (4 kg, 95% CI: 1-7) and leg strength (43 kg, 95% CI: 24-62), walking endurance (80 m, 95% CI: 24-137), and improvement in three dimensions of health-related quality of life (autonomy, physical, and psychological well-being). The program was accepted very positively by participants. Conclusions: A student-mentored community-based exercise program feasibly engages youth with disability in community-based exercise.
C1 [Shields, Nora; Buhlert-Smith, Kirsty; Taylor, Nicholas] La Trobe Univ, Sch Allied Hlth, Melbourne, Vic 3086, Australia.
   [Shields, Nora] Northern Hlth, Dept Allied Hlth, Epping, NSW, Australia.
   [van den Bos, Roos] Vrije Univ Amsterdam Med Ctr, Amsterdam, Netherlands.
   [Prendergast, Luke] La Trobe Univ, Dept Math & Stat, Melbourne, Vic, Australia.
   [Taylor, Nicholas] Eastern Hlth, Allied Hlth Clin Res Off, Melbourne, Vic, Australia.
RP Shields, N (通讯作者)，La Trobe Univ, Sch Allied Hlth, Melbourne, Vic 3086, Australia.
EM n.shields@latrobe.edu.au
RI Taylor, Nicholas F/ABH-2673-2020; Prendergast, Luke A/G-8376-2011
OI Prendergast, Luke A/0000-0002-9122-5429; Shields,
   Nora/0000-0002-6840-2378; Taylor, Nicholas F/0000-0001-9474-2504
FU H+L Hecht Trust; Joanne Tubb Foundation
FX This work was funded by H+L Hecht Trust and the Joanne Tubb Foundation.
CR American College of Sports Medicine,, 2013, ACSMS RESOURCE MANUA
   Bowen DJ, 2009, AM J PREV MED, V36, P452, DOI 10.1016/j.amepre.2009.02.002
   Cameron N., 1978, HUMAN GROWTH 2 POSTN, P35, DOI DOI 10.1007/978-1-4684-2622-9_3
   Canadian Society for Exercise Physiology, PHYS ACT READ QUEST
   Carlon SL, 2013, DISABIL REHABIL, V35, P647, DOI 10.3109/09638288.2012.715721
   Crapo RO, 2002, AM J RESP CRIT CARE, V166, P111, DOI 10.1164/rccm.166/1/111
   Devine MA, 2007, THER RECREAT J, V41, P201
   George C. L., 2011, J ALLIED HLTH, V40, P55
   Heller T, 2004, AM J MENT RETARD, V109, P175, DOI 10.1352/0895-8017(2004)109<175:AAPOOA>2.0.CO;2
   Liamputtong P., 2013, QUALITATIVE RES METH
   Mahy J, 2010, J INTELL DISABIL RES, V54, P795, DOI 10.1111/j.1365-2788.2010.01308.x
   Mayer WE, 2014, THER RECREAT J, V48, P150
   Novak I, 2013, DEV MED CHILD NEUROL, V55, P885, DOI 10.1111/dmcn.12246
   Oates A, 2011, DISABIL REHABIL, V33, P1880, DOI 10.3109/09638288.2011.553701
   Powell SM, 2003, MED SCI SPORT EXER, V35, P1773, DOI 10.1249/01.MSS.0000089341.68754.BA
   Ravens-Sieberer Ulrike, 2005, Expert Rev Pharmacoecon Outcomes Res, V5, P353, DOI 10.1586/14737167.5.3.353
   Rimmer JH, 2007, J ADOLESCENT HEALTH, V41, P224, DOI 10.1016/j.jadohealth.2007.05.005
   Rimmer JH, 2011, PHYS THER, V91, P1728, DOI 10.2522/ptj.20100410
   Rimmer JH, 2004, AM J MENT RETARD, V109, P165, DOI 10.1352/0895-8017(2004)109<165:IIPFIA>2.0.CO;2
   Shields N, 2014, PHYSIOTHER CAN, V66, P298, DOI 10.3138/ptc.2013-61
   Shields N, 2013, RES DEV DISABIL, V34, P4385, DOI 10.1016/j.ridd.2013.09.022
   Shields N, 2012, BRIT J SPORT MED, V46, P989, DOI 10.1136/bjsports-2011-090236
   Taylor NF, 2013, DEV MED CHILD NEUROL, V55, P806, DOI 10.1111/dmcn.12190
   WHO, 2011, GLOBAL RECOMMENDATIO
   WHO (World Health Organization), 2001, ICF INT CLASFUNCT
NR 25
TC 15
Z9 15
U1 2
U2 33
PU TAYLOR & FRANCIS LTD
PI ABINGDON
PA 2-4 PARK SQUARE, MILTON PARK, ABINGDON OR14 4RN, OXON, ENGLAND
SN 0963-8288
EI 1464-5165
J9 DISABIL REHABIL
JI Disabil. Rehabil.
PD MAY 8
PY 2019
VL 41
IS 10
BP 1152
EP 1159
DI 10.1080/09638288.2017.1422034
PG 8
WC Rehabilitation
WE Science Citation Index Expanded (SCI-EXPANDED); Social Science Citation Index (SSCI)
SC Rehabilitation
GA HU3XK
UT WOS:000465208200003
PM 29343130
DA 2022-03-20
ER

PT J
AU Phelan, MC
AF Phelan, Mary C.
TI Deletion 22q13.3 syndrome
SO ORPHANET JOURNAL OF RARE DISEASES
LA English
DT Review
ID AUTISM SPECTRUM DISORDERS; PERICENTRIC-INVERSION; IDENTIFICATION;
   REARRANGEMENTS; CHROMOSOME-22; FREQUENCY; SHANK3; GENE
AB The deletion 22q13.3 syndrome ( deletion 22q13 syndrome or Phelan-McDermid syndrome) is a chromosome microdeletion syndrome characterized by neonatal hypotonia, global developmental delay, normal to accelerated growth, absent to severely delayed speech, and minor dysmorphic features. The deletion occurs with equal frequency in males and females and has been reported in mosaic and non-mosaic forms. Due to lack of clinical recognition and often insufficient laboratory testing, the syndrome is under- diagnosed and its true incidence remains unknown. Common physical traits include long eye lashes, large or unusual ears, relatively large hands, dysplastic toenails, full brow, dolicocephaly, full cheeks, bulbous nose, and pointed chin. Behavior is autistic-like with decreased perception of pain and habitual chewing or mouthing. The loss of 22q13.3 can result from simple deletion, translocation, ring chromosome formation and less common structural changes affecting the long arm of chromosome 22, specifically the region containing the SHANK3 gene. The diagnosis of deletion 22q13 syndrome should be considered in all cases of hypotonia of unknown etiology and in individuals with absent speech. Although the deletion can sometimes be detected by high resolution chromosome analysis, fluorescence in situ hybridization ( FISH) or array comparative genomic hybridization (CGH) is recommended for confirmation. Differential diagnosis includes syndromes associated with hypotonia, developmental delay, speech delay and/or autistic-like affect (Prader-Willi, Angelman, Williams, Smith-Magenis, Fragile X, Sotos, FG, trichorhinophalangeal and velocardiofacial syndromes, autism spectrum disorders, cerebral palsy). Genetic counseling is recommended and parental laboratory studies should be considered to identify cryptic rearrangements and detect parental mosaicism. Prenatal diagnosis should be offered for future pregnancies in those families with inherited rearrangements. Individuals with deletion 22q13 should have routine examinations by the primary care physician as well as genetic evaluations with referral to specialists if neurological, gastrointestinal, renal, or other systemic problems are suspected. Affected individuals benefit from early intervention programs, intense occupational and communication therapies, adaptive exercise and sport programs, and other therapies to strengthen their muscles and increase their communication skills. No apparent life-threatening organic abnormalities accompany the diagnosis of deletion 22q13.
C1 Mol Pathol Lab Network, Cytogenet Lab, Maryville, TN 37804 USA.
RP Phelan, MC (通讯作者)，Mol Pathol Lab Network, Cytogenet Lab, 250 E Broadway, Maryville, TN 37804 USA.
EM kphelan@mplnet.com
CR Anderlid BM, 2002, HUM GENET, V110, P439, DOI 10.1007/s00439-002-0713-7
   Bonaglia MC, 2006, J MED GENET, V43, P822, DOI 10.1136/jmg.2005.038604
   Bonaglia MC, 2001, AM J HUM GENET, V69, P261, DOI 10.1086/321293
   Cohen D, 2005, J AUTISM DEV DISORD, V35, P103, DOI 10.1007/s10803-004-1038-2
   Durand CM, 2007, NAT GENET, V39, P25, DOI 10.1038/ng1933
   Heilstedt HA, 2003, CLIN GENET, V64, P310, DOI 10.1034/j.1399-0004.2003.00126.x
   Jacquemont ML, 2006, J MED GENET, V43, P843, DOI 10.1136/jmg.2006.043166
   Jeffries AR, 2005, AM J MED GENET A, V137A, P139, DOI 10.1002/ajmg.a.30780
   Lindquist SG, 2005, CLIN DYSMORPHOL, V14, P55, DOI 10.1097/00019605-200504000-00001
   Luciani JJ, 2003, J MED GENET, V40, P690, DOI 10.1136/jmg.40.9.690
   Manning MA, 2004, PEDIATRICS, V114, P451, DOI 10.1542/peds.114.2.451
   PHELAN K, 2007, GENEREVIEWS GENE TES
   Phelan MC, 2005, MANAGEMENT GENETIC S, P171
   Ravnan JB, 2006, J MED GENET, V43, P478, DOI 10.1136/jmg.2005.036350
   Schaefer GB, 2008, GENET MED, V10, P4, DOI 10.1097/GIM.0b013e31815efdd7
   Slavotinek A, 1997, J MED GENET, V34, P857, DOI 10.1136/jmg.34.10.857
   Tagaya M, 2008, CLIN DYSMORPHOL, V17, P19, DOI 10.1097/MCD.0b013e3281c1c81d
   WATT JL, 1985, J MED GENET, V22, P283, DOI 10.1136/jmg.22.4.283
   Wilson HL, 2003, J MED GENET, V40, P575, DOI 10.1136/jmg.40.8.575
NR 19
TC 135
Z9 140
U1 1
U2 24
PU BIOMED CENTRAL LTD
PI LONDON
PA 236 GRAYS INN RD, FLOOR 6, LONDON WC1X 8HL, ENGLAND
SN 1750-1172
J9 ORPHANET J RARE DIS
JI Orphanet J. Rare Dis.
PD MAY 27
PY 2008
VL 3
AR 14
DI 10.1186/1750-1172-3-14
PG 6
WC Genetics & Heredity; Medicine, Research & Experimental
WE Science Citation Index Expanded (SCI-EXPANDED)
SC Genetics & Heredity; Research & Experimental Medicine
GA 324CP
UT WOS:000257495600001
PM 18505557
OA gold, Green Published
DA 2022-03-20
ER

PT J
AU Kose, S
   Kafali, HY
   Idris, ZGE
   Pilan, BS
   Ozbaran, B
   Erermis, S
AF Kose, Sezen
   Kafali, Helin Yilmaz
   Idris, Zeynep Gokce Erkan
   Pilan, Birsen Senturk
   Ozbaran, Burcu
   Erermis, Serpil
TI The prevalence and risk factors for overweight/obesity among Turkish
   children with neurodevelopmental disorders
SO RESEARCH IN DEVELOPMENTAL DISABILITIES
LA English
DT Article
DE Childhood obesity; Autism; Intellectual disability; Attention deficit
   hyperactivity disorder; Physical activity
ID ATTENTION-DEFICIT/HYPERACTIVITY DISORDER; AUTISM SPECTRUM DISORDER;
   BODY-MASS INDEX; PHYSICAL-ACTIVITY; SEDENTARY BEHAVIORS; OBESITY
   PREVALENCE; CHILDHOOD AUTISM; YOUNG-CHILDREN; ADOLESCENTS; WEIGHT
AB Objective: To compare the prevalence and correlates of overweight (OW) and obesity (OB) between autism spectrum disorder (ASD), intellectual disability (ID), and attention deficithyperactivity disorder (ADHD) and to investigate which variables significantly contribute to OW/OB in each group.
   Methods: Of 267 cases (96 with ASD, 80 with ID, and 91 with ADHD) aged 2-18 years, body mass index (BMI) percentiles, birth weight, food reward usage, weekly screen and physical activity time, and psychotropics used were recorded.
   Results: OB (OB + OW) prevalence was 22.9 % (36.4 %) in ASD; 22.5 % (40 %) in ID; and 17.6 % (27.5 %) in ADHD. Although the ADHD group had the highest rate of stimulant usage (chi 2 = 69.605, p < 0.001), physical activity attendance (chi 2 = 49.751, p < 0.001), and the lowest anti-psychotic (chi 2 = 69.142, p < 0.001), and anti-depressant usage (chi 2 = 7.219, p < 0.001) than ID/DD or ASD, BMI percentile of the participants did not differ between the groups (H(2) = 1.652, p = 0.43). In hierarchical logistic regression analysis, in ASD, food reward (OR = 4.65, 95 %Cl = 1.25-17.19) and the number of psychotropics used (OR = 2.168, 95 %Cl = 1.07-4.36) were significantly related to the risk of OW/OB. In ADHD, each drugs administered and a 1-kilogram elevation in birth weight was associated with a 4.09 and 2.82 increased risk for OW/OB.
   Conclusion: OW/OB is prevalent in children with neurodevelopmental disorders regardless of their diagnosis. Our findings showed that food rewards put a higher risk for OW/OB in ASD than administering a psychotropic. It could be better to use other positive reinforcements other than edible ones to prevent OW/OB in these children.
C1 [Kose, Sezen; Kafali, Helin Yilmaz; Idris, Zeynep Gokce Erkan; Pilan, Birsen Senturk; Ozbaran, Burcu; Erermis, Serpil] Ege Univ, Dept Child & Adolescent Psychiat, Fac Med, Izmir, Turkey.
RP Pilan, BS (通讯作者)，Ege Univ, Dept Child & Adolescent Psychiat, Fac Med, Izmir, Turkey.
EM sezengokcen@hotmail.com; dr.helinyilmaz@gmail.com;
   zeynepgokceerkan@gmail.com; drbirsensenturk@yahoo.com;
   drbbeker@yahoo.com; serpilerermis@yahoo.com
RI Kose, Sezen/AAC-7008-2020; Pilan, Birsen Şentürk/AAZ-4669-2021
OI Kose, Sezen/0000-0001-6631-9549; Erkan idris, Zeynep
   Gokce/0000-0003-3099-5013
CR Aiello R, 2014, THERAPIES CHILDREN A
   Alper Z, 2018, J CLIN RES PEDIATR E, V10, P59, DOI 10.4274/jcrpe.5043
   American Psychological Association, 2017, APA POL APPL BEH AN
   APA, 2013, DIAGNOSTIC STAT MAN, DOI DOI 10.1176/APPI.BOOKS.9780890425596.DSM10
   Bennett EA, 2017, WESTERN J NURS RES, V39, P1008, DOI 10.1177/0193945917697664
   Bicer AH, 2013, RES DEV DISABIL, V34, P3978, DOI 10.1016/j.ridd.2013.08.024
   Broder-Fingert S, 2014, ACAD PEDIATR, V14, P408, DOI 10.1016/j.acap.2014.04.004
   Buyukgebiz A, 2015, TURKIYE KLIN J PEDIA, V11, P7
   Castaneda RLA, 2016, MAYO CLIN PROC, V91, P352, DOI 10.1016/j.mayocp.2015.09.017
   Chen AY, 2010, OBESITY, V18, P210, DOI 10.1038/oby.2009.185
   Correll CU, 2009, JAMA-J AM MED ASSOC, V302, P1765, DOI 10.1001/jama.2009.1549
   Cortese S, 2008, CRIT REV FOOD SCI, V48, P524, DOI 10.1080/10408390701540124
   Cortese S, 2016, AM J PSYCHIAT, V173, P34, DOI 10.1176/appi.ajp.2015.15020266
   Cortese S, 2014, EXPERT REV NEUROTHER, V14, P473, DOI 10.1586/14737175.2014.904748
   Corvey K, 2016, MATERN CHILD HLTH J, V20, P466, DOI 10.1007/s10995-015-1844-5
   Criado KK, 2018, AUTISM, V22, P450, DOI 10.1177/1362361316683888
   Curtin C, 2014, HARVARD REV PSYCHIAT, V22, P93, DOI 10.1097/HRP.0000000000000031
   de Onis M, 2007, B WORLD HEALTH ORGAN, V85, P660, DOI 10.2471/BLT.07.043497
   de Vinck-Baroody O, 2015, ACAD PEDIATR, V15, P396, DOI 10.1016/j.acap.2015.03.008
   Deckelbaum RJ, 2001, OBES RES, V9, p239S, DOI 10.1038/oby.2001.125
   Demir K, 2017, J CLIN RES PEDIATR E, V9, P182, DOI 10.4274/jcrpe.4526
   Dhaliwal KK, 2019, INT J MOL SCI, V20, DOI 10.3390/ijms20133285
   Dietz WH, 1998, PEDIATRICS, V101, P518
   Dietz WH, 2005, NEW ENGL J MED, V352, P2100, DOI 10.1056/NEJMcp043052
   Egan AM, 2013, CHILD OBES, V9, P125, DOI 10.1089/chi.2012.0028
   Erol, 1998, ANKARA GELISIM TARAM
   Fliers EA, 2013, J DEV BEHAV PEDIATR, V34, P566, DOI 10.1097/DBP.0b013e3182a50a67
   Fombonne E, 2015, PEDIAT PEDS 2015
   Gillette MLD, 2015, J DEV BEHAV PEDIATR, V36, P489, DOI 10.1097/DBP.0000000000000198
   Gokler B, 2004, OCUK GEN LIK RUH SA, V11, P109
   Gokler B, 1996, PSIKIYATRI PSIKOL PS, V4, P117
   Granich J, 2016, AUTISM, V20, P916, DOI 10.1177/1362361315616345
   Greene C, 2018, RETHINKING ASS OVERW
   Grondhuis SN, 2014, J INTELL DISABIL RES, V58, P787, DOI 10.1111/jir.12090
   Ho H. H., 1997, FOCUS AUTISM DEV DIS, V12, P187, DOI DOI 10.1177/108835769701200308
   Incekas Gassaloglu S, 2016, TURK PSIKIYATR DERG, V27, P266, DOI 10.5080/u11197
   Irby Megan B, 2012, Infant Child Adolesc Nutr, V4, P215, DOI 10.1177/1941406412448527
   Kaufman J, 1997, J AM ACAD CHILD PSY, V36, P980, DOI 10.1097/00004583-199707000-00021
   Kelly A, 2008, BEHAVIORBABE
   KIM J, 2011, PREV MED, DOI DOI 10.1016/J.YPMED.2011.01.003.S0091743511000041
   Kummer Arthur, 2016, Rev. paul. pediatr., V34, P71, DOI [10.1016/j.rpped.2015.06.013, 10.1016/j.rppede.2015.12.006]
   Kwaliteit van Leven T. N. O, 2010, TRENDRAPPORT BEWEGEN
   Lavay B. W, 1992, PHYS ACTIVITY INDIVI
   Maiano C, 2016, OBES REV, V17, P599, DOI 10.1111/obr.12408
   Maiano C, 2011, OBES REV, V12, P189, DOI 10.1111/j.1467-789X.2010.00744.x
   McCoy SM, 2016, J AUTISM DEV DISORD, V46, P2317, DOI 10.1007/s10803-016-2762-0
   Must A., 2013, FOOD REWARD WEIGHT S
   Must A, 2015, J PHYS ACT HEALTH, V12, P529, DOI 10.1123/jpah.2013-0271
   Neyzi O, 2015, J CLIN RES PEDIATR E, V7, P280, DOI 10.4274/jcrpe.2183
   Ogden CL, 2018, JAMA-J AM MED ASSOC, V319, P2410, DOI 10.1001/jama.2018.5158
   Phillips KL, 2014, MATERN CHILD HLTH J, V18, P1964, DOI 10.1007/s10995-014-1442-y
   Pitetti KH, 2007, J AUTISM DEV DISORD, V37, P997, DOI 10.1007/s10803-006-0238-3
   Polfuss M, 2016, J PEDIATR NURS, V31, P598, DOI 10.1016/j.pedn.2016.05.006
   Puhl Rebecca M, 2003, Eat Behav, V4, P283, DOI 10.1016/S1471-0153(03)00024-2
   RINCOVER A, 1985, J APPL BEHAV ANAL, V18, P237, DOI 10.1901/jaba.1985.18-237
   Sahin, 1995, WECHSLER COCUKLAR IC
   SALAUN L, 2011, SCI SPORTS, V26, P212, DOI DOI 10.1111/J.1468-3148.2012.00659.X
   Scahill L, 2016, J AM ACAD CHILD PSY, V55, P415, DOI 10.1016/j.jaac.2016.02.016
   SCHOPLER E, 1980, J AUTISM DEV DISORD, V10, P91, DOI 10.1007/BF02408436
   Skouteris H, 2011, OBES REV, V12, P315, DOI 10.1111/j.1467-789X.2010.00751.x
   Waring ME, 2008, PEDIATRICS, V122, pE1, DOI 10.1542/peds.2007-1955
   Wechsler D., 1991, WISC 3 MANUAL PSYCHO
   Whiteley P, 2004, PEDIATR INT, V46, P531, DOI 10.1111/j.1442-200x.2004.01946.x
   Xia W, 2010, EUR J PEDIATR, V169, P1201, DOI 10.1007/s00431-010-1203-x
NR 64
TC 1
Z9 1
U1 1
U2 6
PU PERGAMON-ELSEVIER SCIENCE LTD
PI OXFORD
PA THE BOULEVARD, LANGFORD LANE, KIDLINGTON, OXFORD OX5 1GB, ENGLAND
SN 0891-4222
EI 1873-3379
J9 RES DEV DISABIL
JI Res. Dev. Disabil.
PD JUL
PY 2021
VL 114
AR 103992
DI 10.1016/j.ridd.2021.103992
EA MAY 2021
PG 13
WC Education, Special; Rehabilitation
WE Social Science Citation Index (SSCI)
SC Education & Educational Research; Rehabilitation
GA SN5XE
UT WOS:000658361400016
PM 34049231
DA 2022-03-20
ER

PT J
AU Getchell, N
   Miccinello, D
   Blom, M
   Morris, L
   Szaroleta, M
AF Getchell, Nancy
   Miccinello, Dannielle
   Blom, Michelle
   Morris, Lyssa
   Szaroleta, Mark
TI Comparing Energy Expenditure in Adolescents With and Without Autism
   While Playing Nintendo (R) Wii (TM) Games
SO GAMES FOR HEALTH JOURNAL
LA English
DT Article
ID PHYSICAL-ACTIVITY; SPECTRUM DISORDERS; CHILDREN; DISABILITIES
AB Objective: Obesity rates are on the rise in individuals with autism spectrum disorders (ASD), which underscores the importance of finding new ways in which to engage this population in physical activity. We wanted to explore the energetic expenditure of adolescents with and without ASD while playing Nintendo (R) Wii (TM) (Nintendo of America, Inc., Redmond, WA) games compared with more traditional exercise modalities. Specifically, we wanted to compare energy expenditure (EE) among the different activities and to see which activities lead to the greatest amount of time classified as "moderate to vigorous.''
   Subjects and Methods: Two groups of adolescents (15 with ASD [mean age, 17.50+/-2.4 years], 15 without ASD [mean age, 17.23+/-4.1 years]) participated in 20-minute bouts of walking, running, and playing Nintendo Wii "Sport (TM),'' Wii "Fit (TM),'' and "Dance Dance Revolution'' (DDR) (Konami Digital Entertainment, Inc., El Segundo, CA). During each session, EE was calculated using an Actical (Mini Mitter Co., Bend, OR) accelerometer. Groups were compared using multiple t tests.
   Results: Both groups expended similar amounts of kilcalories in all activities, except for Wii Fit, in which the ASD group expended significantly more kilocalories. For the ASD group, EE was greatest in running, followed by walking, DDR, Wii Fit, and Wii Sport. Walking, running, and DDR all had at least 75 percent of the total time spent in moderate to vigorous intensity levels.
   Conclusion: We suggest videogame systems, such as the Nintendo Wii, may be viable alternative for individuals with ASD to increase their daily physical activity and help alleviate the growing rates of obesity.
C1 [Getchell, Nancy; Miccinello, Dannielle; Blom, Michelle; Morris, Lyssa; Szaroleta, Mark] Univ Delaware, Dept Kinesiol & Appl Physiol, Rust Ice Arena, Newark, DE 19716 USA.
RP Getchell, N (通讯作者)，Univ Delaware, Dept Kinesiol & Appl Physiol, Rust Ice Arena, 157 Human Performance Lab, Newark, DE 19716 USA.
EM getchell@udel.edu
RI Getchell, Nancy/AAT-7985-2020
OI Getchell, Nancy/0000-0001-9230-9838
CR [Anonymous], 2003, NHANES DAT PREV OV C
   Centers for Disease Control and Prevention, 2011, PHYS ACT EV
   Chen AY, 2010, OBESITY, V18, P210, DOI 10.1038/oby.2009.185
   Curtin C, 2010, BMC PEDIATR, V10, DOI 10.1186/1471-2431-10-11
   Department of Health and Human Services, 2008, PHYS ACT GUID AM
   Dewey D, 2007, J INT NEUROPSYCH SOC, V13, P246, DOI 10.1017/S1355617707070270
   Edelson SM, PHYS EXERCISE AUTISM
   Esliger DW, 2007, MED SCI SPORT EXER, V39, P1200, DOI 10.1249/mss.0b013e3804ec4e9
   He XXZ, 2004, AM J PUBLIC HEALTH, V94, P1567, DOI 10.2105/AJPH.94.9.1567
   Miccinello DL, 2008, MID AM COLL SPORTS M
   Nader PR, 2006, PEDIATRICS, V118, pE594, DOI 10.1542/peds.2005-2801
   National Council on Physical Activity and Disabilities, 2009, AUT FACT SHEET
   O'Connor J, 2000, PALAESTRA, V16, P1
   Obrusnikova I, 2012, ADAPT PHYS ACT Q, V29, P63, DOI 10.1123/apaq.29.1.63
   Obrusnikova I, 2011, J DEV PHYS DISABIL, V23, P195, DOI 10.1007/s10882-010-9215-z
   Ogden CL, 2006, JAMA-J AM MED ASSOC, V295, p[1999, 1549]
   Pan CY, 2008, J AUTISM DEV DISORD, V38, P1292, DOI 10.1007/s10803-007-0518-6
   Pope M, 2010, MOTOR SKILLS DEV IMP, P287
   Rimmer JA, 2008, DEV NEUROREHABIL, V11, P141, DOI 10.1080/17518420701688649
   Rosser DD, 2003, MED SCI SPORTS EX S1, V35, ps76, DOI DOI 10.1097/00005768-200305001-00410
   Sandt DDR, 2005, ADAPT PHYS ACT Q, V22, P146, DOI 10.1123/apaq.22.2.146
NR 21
TC 12
Z9 12
U1 1
U2 7
PU MARY ANN LIEBERT, INC
PI NEW ROCHELLE
PA 140 HUGUENOT STREET, 3RD FL, NEW ROCHELLE, NY 10801 USA
SN 2161-783X
EI 2161-7856
J9 GAMES HEALTH J
JI Games Health J.
PD FEB
PY 2012
VL 1
IS 1
BP 58
EP 61
DI 10.1089/g4h.2011.0019
PG 4
WC Health Policy & Services; Public, Environmental & Occupational Health;
   Rehabilitation
WE Social Science Citation Index (SSCI)
SC Health Care Sciences & Services; Public, Environmental & Occupational
   Health; Rehabilitation
GA V40YN
UT WOS:000209514000011
PM 26196433
DA 2022-03-20
ER

PT J
AU Shan, L
   Dong, HY
   Wang, TT
   Feng, JY
   Jia, FY
AF Shan, Ling
   Dong, Hanyu
   Wang, Tiantian
   Feng, Junyan
   Jia, Feiyong
TI Screen Time, Age and Sunshine Duration Rather Than Outdoor Activity Time
   Are Related to Nutritional Vitamin D Status in Children With ASD
SO FRONTIERS IN PEDIATRICS
LA English
DT Article
DE autism spectrum disorder; sedentary behavior; multiple linear
   regression; environmental factor; 25(OH)D
ID 25-HYDROXYVITAMIN D LEVELS; AUTISM SPECTRUM DISORDER; PHYSICAL-ACTIVITY;
   SEDENTARY BEHAVIOR; D SUPPLEMENTATION; D DEFICIENCY; ADOLESCENTS;
   POPULATION; PREVALENCE; EFFICACY
AB Objective: This study aimed to investigate the possible association among vitamin D, screen time and other factors that might affect the concentration of vitamin D in children with autism spectrum disorder (ASD).Methods: In total, 306 children with ASD were recruited, and data, including their age, sex, height, weight, screen time, time of outdoor activity, ASD symptoms [including Autism Behavior Checklist (ABC), Childhood Autism Rating Scale (CARS) and Autism Diagnostic Observation Schedule-Second Edition (ADOS-2)] and vitamin D concentrations, were collected. A multiple linear regression model was used to analyze the factors related to the vitamin D concentration.Results: A multiple linear regression analysis showed that screen time (beta = -0.122, P = 0.032), age (beta = -0.233, P < 0.001), and blood collection month (reflecting sunshine duration) (beta = 0.177, P = 0.004) were statistically significant. The vitamin D concentration in the children with ASD was negatively correlated with screen time and age and positively correlated with sunshine duration.Conclusion: The vitamin D levels in children with ASD are related to electronic screen time, age and sunshine duration. Since age and season are uncontrollable, identifying the length of screen time in children with ASD could provide a basis for the clinical management of their vitamin D nutritional status.
C1 [Shan, Ling; Dong, Hanyu; Wang, Tiantian; Feng, Junyan; Jia, Feiyong] First Hosp Jilin Univ, Dept Dev & Behav Pediat, Changchun, Peoples R China.
RP Jia, FY (通讯作者)，First Hosp Jilin Univ, Dept Dev & Behav Pediat, Changchun, Peoples R China.
EM jiafy@jlu.edu.cn
FU National Natural Science Foundation of ChinaNational Natural Science
   Foundation of China (NSFC) [81973054]; Key Scientific and Technological
   Projects of Guangdong Province [2018B030335001]; Joint Fund Bethune
   Medical Special Project of Jilin Province [20200201507JC]; Project of
   Jilin Provincial Department of Finance [2018SCZWSZX-60]
FX Funding This work was supported by the National Natural Science
   Foundation of China (Grant Number: 81973054), Key Scientific and
   Technological Projects of Guangdong Province (Grant Number:
   2018B030335001), Joint Fund Bethune Medical Special Project of Jilin
   Province (Grant Number: 20200201507JC), and the Project of Jilin
   Provincial Department of Finance (Grant Number: 2018SCZWSZX-60).
CR Absoud M, 2011, PLOS ONE, V6, DOI 10.1371/journal.pone.0022179
   Andiran N, 2012, J CLIN RES PEDIATR E, V4, P25, DOI 10.4274/jcrpe.574
   Baio J, 2018, MMWR SURVEILL SUMM, V67, P1, DOI 10.15585/mmwr.ss6706a1
   Bandeira Francisco, 2006, Arq Bras Endocrinol Metab, V50, P640, DOI 10.1590/S0004-27302006000400009
   Battle DE, 2013, CODAS, V25, P191
   Cranney A, 2008, AM J CLIN NUTR, V88, p513S, DOI 10.1093/ajcn/88.2.513S
   Dong H Y, 2017, Zhonghua Er Ke Za Zhi, V55, P916, DOI 10.3760/cma.j.issn.0578-1310.2017.12.010
   Dong HY, 2021, FRONT PSYCHIATRY, V12, DOI 10.3389/fpsyt.2021.675902
   Dong HY, 2021, FRONT PSYCHIATRY, V12, DOI 10.3389/fpsyt.2021.619994
   Dong YB, 2010, PEDIATRICS, V125, P1104, DOI 10.1542/peds.2009-2055
   Feng JY, 2017, NUTR NEUROSCI, V20, P284, DOI [10.1080/1028415X.2015.1123847, 10.1080/1028415x.2015.1123847]
   Guerini FR, 2020, AUTISM RES, V13, P680, DOI 10.1002/aur.2279
   Gwynette MF, 2018, CHILD ADOL PSYCH CL, V27, P203, DOI 10.1016/j.chc.2017.11.013
   Hatun S, 2007, ARCH DIS CHILD, V92, P373, DOI 10.1136/adc.2006.113829
   Healy S, 2017, J AUTISM DEV DISORD, V47, P49, DOI 10.1007/s10803-016-2920-4
   Jia FY, 2018, PSYCHIAT RES, V260, P360, DOI 10.1016/j.psychres.2017.12.005
   Jones SA, 2016, J SCI MED SPORT, V19, P1020, DOI 10.1016/j.jsams.2016.03.009
   Kamp-Becker I, 2018, EUR CHILD ADOLES PSY, V27, P1193, DOI 10.1007/s00787-018-1143-y
   Karacan M, 2020, CENT EUR J PUBL HEAL, V28, P306, DOI 10.21101/cejph.a5947
   Kim YS, 2015, BIOL PSYCHIAT, V77, P66, DOI 10.1016/j.biopsych.2014.11.001
   Lenders CM, 2009, AM J CLIN NUTR, V90, P459, DOI 10.3945/ajcn.2008.27275
   Li Hui, 2009, Zhonghua Er Ke Za Zhi, V47, P493
   Lucena Joana Marcela Sales de, 2015, Rev. paul. pediatr., V33, P407, DOI 10.1016/j.rpped.2015.04.001
   Maeda Sergio Setsuo, 2013, Dermatoendocrinol, V5, P211, DOI 10.4161/derm.24476
   Mansbach JM, 2009, PEDIATRICS, V124, P1404, DOI 10.1542/peds.2008-2041
   Mobasheri L, 2020, GENE, V723, DOI 10.1016/j.gene.2019.144133
   da Silva ACM, 2019, EUR J CLIN NUTR, V73, P432, DOI 10.1038/s41430-018-0192-0
   Ottevaere C, 2011, BMC PUBLIC HEALTH, V11, DOI 10.1186/1471-2458-11-328
   Pate RR, 2011, BRIT J SPORT MED, V45, P906, DOI 10.1136/bjsports-2011-090192
   Pearson N, 2014, OBES REV, V15, P666, DOI 10.1111/obr.12188
   Radesky J, 2016, PEDIATRICS, V138, DOI 10.1542/peds.2016-2591
   Ramaswami Gokul, 2018, Handb Clin Neurol, V147, P321, DOI 10.1016/B978-0-444-63233-3.00021-X
   Saad K, 2018, J CHILD PSYCHOL PSYC, V59, P20, DOI 10.1111/jcpp.12652
   Saad K, 2016, NUTR NEUROSCI, V19, P346, DOI 10.1179/1476830515Y.0000000019
   Saponaro F, 2020, INT J MOL SCI, V21, DOI 10.3390/ijms21186573
   Saraiva GL, 2005, OSTEOPOROSIS INT, V16, P1649, DOI 10.1007/s00198-005-1895-3
   Schaan CW, 2018, APPL PHYSIOL NUTR ME, V43, P684, DOI 10.1139/apnm-2017-0630
   Schramm S, 2017, ENDOCRINE, V56, P658, DOI 10.1007/s12020-017-1292-7
   Sengenc E, 2020, J INT MED RES, V48, DOI 10.1177/0300060520934638
   Soden SE, 2012, J DEV BEHAV PEDIATR, V33, P618, DOI 10.1097/DBP.0b013e318260943c
   Solis-Urra P, 2019, NUTRIENTS, V11, DOI 10.3390/nu11020300
   Valtuena J, 2011, NUTR HOSP, V26, P280, DOI [10.1590/S0212-16112011000200006, 10.3305/nh.2011.26.2.4971]
   Wang TT, 2016, EUR CHILD ADOLES PSY, V25, P341, DOI 10.1007/s00787-015-0786-1
   WHO Guidelines Approved by the Guidelines Review Committee, 2020, WHO GUID PHYS ACT SE
   Winther A, 2015, BMJ OPEN, V5, DOI 10.1136/bmjopen-2014-006665
   Zittermann A, 2000, CALCIFIED TISSUE INT, V67, P215, DOI 10.1007/s002230001132
NR 46
TC 0
Z9 0
U1 1
U2 1
PU FRONTIERS MEDIA SA
PI LAUSANNE
PA AVENUE DU TRIBUNAL FEDERAL 34, LAUSANNE, CH-1015, SWITZERLAND
SN 2296-2360
J9 FRONT PEDIATR
JI Front. Pediatr.
PD JAN 13
PY 2022
VL 9
AR 806981
DI 10.3389/fped.2021.806981
PG 7
WC Pediatrics
WE Science Citation Index Expanded (SCI-EXPANDED); Social Science Citation Index (SSCI)
SC Pediatrics
GA YR5KU
UT WOS:000750031900001
PM 35096715
OA gold, Green Published
DA 2022-03-20
ER

PT J
AU France, KG
   McLay, LK
   Hunter, JE
   France, MLS
AF France, Karyn G.
   McLay, Laurie K.
   Hunter, Jolene E.
   France, Madeline L. S.
TI Empirical research evaluating the effects of non-traditional approaches
   to enhancing sleep in typical and clinical children and young people
SO SLEEP MEDICINE REVIEWS
LA English
DT Review
DE Sleep; Children; Complementary medicine; Research design
ID RANDOMIZED CONTROLLED-TRIAL; AUTISM SPECTRUM DISORDERS; MASSAGE THERAPY;
   SUPPORT PROGRAM; AROMATHERAPY MASSAGE; WEIGHTED BLANKETS; PRETERM
   INFANTS; KETOGENIC DIET; IRON-DEFICIENT; WHITE-NOISE
AB This paper examines the effects of non-traditional (non-behavioural and non-prescription pharmaceutical) approaches to sleep in children and young people (0-18 y). A systematic search identified 79 studies that met inclusion criteria. Seventeen percent of the studies were rated as having a conclusive level of evidence, forty-two percent with preponderant evidence and forty-one percent with only suggestive evidence. There were promising indications, with certain populations only, for aromatherapy, ketogenic diets, an elimination diet (few foods diet), elimination of cow's milk, avoidance of caffeine, tryptophan with adenosine and uridine, omega-3 and omega-6, valerian, music, osteopathic manipulation and white noise. Bright light therapy and massage returned some positive results. All of these interventions warrant further, more rigorous research. There was limited or no evidence to support acupressure or acupuncture, other diets or dietary supplements, exercise or weighted blankets. Caution is needed in interpreting some studies because poorer quality studies were more likely to return positive results. Suggestions are made for the improvement of large and smaller scale research, especially conceptualization around multiple physiological measures of sleep and the adoption of research methods which are of use in clinical settings. (C) 2017 Elsevier Ltd. All rights reserved.
C1 [France, Karyn G.; McLay, Laurie K.; Hunter, Jolene E.; France, Madeline L. S.] Univ Canterbury, Sch Hlth Sci, Christchurch, New Zealand.
RP France, KG (通讯作者)，Univ Canterbury, Sch Hlth Sci, Christchurch, New Zealand.
EM karyn.france@canterbury.ac.nz
OI Hunter, Jolene/0000-0003-1621-409X
CR Adams JB, 2011, BMC GASTROENTEROL, V11, DOI 10.1186/1471-230X-11-22
   Agarwal KN, 2000, INDIAN J MED RES, V112, P212
   BAEKELAND F, 1966, PERCEPT MOTOR SKILL, V23, P1203, DOI 10.2466/pms.1966.23.3f.1203
   Barlow Julie, 2006, Complement Ther Clin Pract, V12, P55, DOI 10.1016/j.ctcp.2005.02.005
   Barlow J, 2007, J BODYW MOV THER, V11, P44, DOI 10.1016/j.jbmt.2006.03.002
   Barlow JH, 2008, J PSYCHOSOM RES, V64, P55, DOI 10.1016/j.jpsychores.2007.06.006
   Bogen S, 2016, J AFFECT DISORDERS, V190, P450, DOI 10.1016/j.jad.2015.09.026
   BROWMAN CP, 1976, PSYCHOPHYSIOLOGY, V13, P536, DOI 10.1111/j.1469-8986.1976.tb00876.x
   Browning M, 2008, CLIN CHIROPR, V11, P122, DOI DOI 10.1016/j.clch.2008.10.003
   Buman MP, 2010, AM J LIFESTYLE MED, V4, P500, DOI 10.1177/1559827610375532
   Caldwell K, 2010, J AM COLL HEALTH, V58, P433, DOI 10.1080/07448480903540481
   Carotenuto M, 2013, NEUROPSYCH DIS TREAT, V9, P157, DOI 10.2147/NDT.S41892
   Cautilli, 2005, J EARLY INTENSIVE BE, V2, P9
   Chen CK, 2014, J ALTERN COMPLEM MED, V20, P312, DOI 10.1089/acm.2012.0050
   Chesson AL, 1999, SLEEP, V22, P641, DOI 10.1093/sleep/22.5.641
   Cubero J, 2009, NUTR NEUROSCI, V12, P272, DOI 10.1179/147683009X423490
   Cullen C., 2000, EARLY CHILD DEV CARE, V164, P41, DOI [DOI 10.1080/0300443001640104, 10.1080/0300443001640104]
   Cullen LA, 2004, PATIENT EDUC COUNS, V55, P203, DOI 10.1016/j.pec.2003.09.004
   Danielsson K, 2016, BEHAV SLEEP MED, V14, P212, DOI 10.1080/15402002.2014.981817
   Dearn T, 2014, JOGNN-J OBST GYN NEO, V43, P341, DOI 10.1111/1552-6909.12303
   Diego MA, 1998, INT J NEUROSCI, V96, P217, DOI 10.3109/00207459808986469
   Dosman CF, 2007, PEDIATR NEUROL, V36, P152, DOI 10.1016/j.pediatrneurol.2006.11.004
   Driver HS, 2000, SLEEP MED REV, V4, P387, DOI 10.1053/smrv.2000.0110
   Dursun OB, 2015, DISABIL REHABIL, V37, P783, DOI 10.3109/09638288.2014.942002
   Dworak M, 2008, SLEEP MED, V9, P266, DOI 10.1016/j.sleep.2007.04.017
   Engle PL, 1999, EARLY HUM DEV, V53, P251, DOI 10.1016/S0378-3782(98)00080-2
   Escalona A, 2001, J AUTISM DEV DISORD, V31, P513, DOI 10.1023/A:1012273110194
   Ferber SG, 2002, J DEV BEHAV PEDIATR, V23, P410, DOI 10.1097/00004703-200212000-00003
   Field T, 2004, INFANT BEHAV DEV, V27, P435, DOI 10.1016/j.infbeh.2004.03.004
   Field T, 1996, INFANT BEHAV DEV, V19, P107, DOI 10.1016/S0163-6383(96)90048-X
   FIELD T, 1996, EARLY CHILD DEV CARE, V120, P39, DOI DOI 10.1080/0300443961200104
   FIELD T, 2001, EARLY CHILD DEV CARE, V168, P95, DOI DOI 10.1080/0300443011680106
   Field T., 1999, EARLY CHILD DEV CARE, V150, P65, DOI DOI 10.1080/0300443991500106
   Field T, 2008, EARLY HUM DEV, V84, P399, DOI 10.1016/j.earlhumdev.2007.10.008
   Field T, 2007, DEV REV, V27, P75, DOI 10.1016/j.dr.2005.12.002
   Field T, 2006, INFANT BEHAV DEV, V29, P574, DOI 10.1016/j.infbeh.2006.07.011
   Field T, 2016, INFANT BEHAV DEV, V45, P31, DOI 10.1016/j.infbeh.2016.08.004
   Forquer LM, 2005, CHILD FAM BEHAV THER, V27, P1, DOI 10.1300/J019v27n02_01
   Francis AJP, 2002, PHYTOMEDICINE, V9, P273, DOI 10.1078/0944-7113-00110
   Fukushige H, 2014, J PHYSIOL ANTHROPOL, V33, DOI 10.1186/1880-6805-33-33
   Garunkstiene R, 2014, NORD J MUSIC THER, V23, P71, DOI 10.1080/08098131.2013.809783
   Gee BM, 2016, INT J THER REHABIL, V23, P173, DOI 10.12968/ijtr.2016.23.4.173
   Gest S, 2016, EUR CHILD ADOLES PSY, V25, P151, DOI 10.1007/s00787-015-0720-6
   Gringras P, 2014, PEDIATRICS, V134, P298, DOI 10.1542/peds.2013-4285
   Hallbook T, 2007, EPILEPSIA, V48, P59, DOI 10.1111/j.1528-1167.2006.00834.x
   Hansen M, 2005, PEDIATRICS, V115, P1555, DOI 10.1542/peds.2004-1649
   Hayden Clive, 2006, Complement Ther Clin Pract, V12, P83, DOI 10.1016/j.ctcp.2005.12.005
   Hinds PS, 2007, J PAIN SYMPTOM MANAG, V33, P686, DOI 10.1016/j.jpainsymman.2006.09.025
   Hirokawa K, 2012, PERCEPT MOTOR SKILL, V114, P111, DOI 10.2466/13.15.PMS.114.1.111-122
   Hodgetts Sandra, 2007, Can J Occup Ther, V74, P393
   Honomichl RD, 2002, J AUTISM DEV DISORD, V32, P553, DOI 10.1023/A:1021254914276
   Hunter, 2001, BEHAV THERAPIST, V24, P29
   Huss M, 2010, LIPIDS HEALTH DIS, V9, DOI 10.1186/1476-511X-9-105
   Hyman SL, 2016, J AUTISM DEV DISORD, V46, P205, DOI 10.1007/s10803-015-2564-9
   Jacobs S, 2016, PEDIATR BLOOD CANCER, V63, P880, DOI 10.1002/pbc.25902
   Johnson Julie E, 2003, J Community Health Nurs, V20, P27
   KAHN A, 1985, PEDIATRICS, V76, P880
   KAHN A, 1989, PEDIATRICS, V84, P595
   Kalak N, 2012, J ADOLESCENT HEALTH, V51, P615, DOI 10.1016/j.jadohealth.2012.02.020
   Kelmanson Igor A, 2006, Complement Ther Clin Pract, V12, P200, DOI 10.1016/j.ctcp.2005.11.007
   Kemper KJ, 2008, PEDIATRICS, V122, P1374, DOI 10.1542/peds.2008-2173
   Knight RM, 2014, CHILD FAM BEHAV THER, V36, P204, DOI 10.1080/07317107.2014.934171
   Kratochwill TR, 2013, REM SPEC EDUC, V34, P26, DOI 10.1177/0741932512452794
   Lai HL, 2004, GERIATR NURS, V25, P286, DOI 10.1016/j.gerinurse.2004.08.009
   Landgren K, 2011, BMC COMPLEM ALTERN M, V11, DOI 10.1186/1472-6882-11-93
   Lillehei AS, 2015, J ALTERN COMPLEM MED, V21, P430, DOI 10.1089/acm.2014.0327
   Lindseth G, 2016, WESTERN J NURS RES, V38, P938, DOI 10.1177/0193945916643712
   Lopez Hassan H, 2002, Hawaii Med J, V61, P213
   McLay LLK, 2016, DEV NEUROREHABIL, V19, P123, DOI 10.3109/17518423.2014.904452
   Mehta R, 2016, ANN INDIAN ACAD NEUR, V19, P523, DOI 10.4103/0972-2327.194463
   Mendelson M, 2016, PEDIATR OBES, V11, P26, DOI 10.1111/ijpo.12015
   Montgomery P, 2014, J SLEEP RES, V23, P364, DOI 10.1111/jsr.12135
   Mulloy A, 2010, RES AUTISM SPECT DIS, V4, P328, DOI 10.1016/j.rasd.2009.10.008
   Munasinghe SA, 2010, J AUTISM DEV DISORD, V40, P1131, DOI 10.1007/s10803-010-0974-2
   O'Flaherty LA, 2012, BURNS, V38, P840, DOI 10.1016/j.burns.2012.01.007
   OKAWA M, 1990, SLEEP, V13, P15, DOI 10.1093/sleep/13.1.15
   Oriel K, 2014, FOCUS AUTISM DEV DIS, V31, P254
   Pelsser LM, 2010, EUR J PEDIATR, V169, P1129, DOI 10.1007/s00431-010-1196-5
   Piravej K, 2009, J ALTERN COMPLEM MED, V15, P1355, DOI 10.1089/acm.2009.0258
   Sarris J, 2011, SLEEP MED REV, V15, P99, DOI 10.1016/j.smrv.2010.04.001
   Saxvig IW, 2014, CHRONOBIOL INT, V31, P72, DOI 10.3109/07420528.2013.823200
   SCAFIDI FA, 1986, INFANT BEHAV DEV, V9, P91, DOI 10.1016/0163-6383(86)90041-X
   SHAPIRO CM, 1984, EUR J APPL PHYSIOL O, V53, P1, DOI 10.1007/BF00964680
   Silva LMT, 2007, AM J CHINESE MED, V35, P393, DOI 10.1142/S0192415X07004916
   Simeonson R, 1991, EARLY INTERVENTION S
   Smith N L, 1981, Eval Program Plann, V4, P273, DOI 10.1016/0149-7189(81)90028-8
   SPENCER JAD, 1990, ARCH DIS CHILD, V65, P135, DOI 10.1136/adc.65.1.135
   Stein MA, 2001, PEDIATRICS, V107, DOI 10.1542/peds.107.4.e60
   Tan LP, 2004, J MUSIC THER, V41, P128, DOI 10.1093/jmt/41.2.128
   Telliez F, 2002, AM J CLIN NUTR, V76, P1091, DOI 10.1093/ajcn/76.5.1091
   Vaicekauskaite R, 2012, SPECTALUSIS UGDYM, V2, P133
   Willi SM, 1998, PEDIATRICS, V101, P61, DOI 10.1542/peds.101.1.61
   Williams TI, 2006, EVID-BASED COMPL ALT, V3, P373, DOI 10.1093/ecam/nel017
   Wyatt JK, 2004, SLEEP, V27, P1195, DOI 10.1093/sleep/27.6.1195
   Wyatt K, 2011, ARCH DIS CHILD, V96, P505, DOI 10.1136/adc.2010.199877
   Yates CC, 2014, PEDIATR PHYS THER, V26, P405, DOI 10.1097/PEP.0000000000000081
   Yehuda S, 2011, EUR J CLIN NUTR, V65, P1167, DOI 10.1038/ejcn.2011.80
   Zhang R, 2012, RES DEV DISABIL, V33, P1136, DOI 10.1016/j.ridd.2012.02.001
NR 98
TC 10
Z9 11
U1 0
U2 66
PU W B SAUNDERS CO LTD
PI LONDON
PA 32 JAMESTOWN RD, LONDON NW1 7BY, ENGLAND
SN 1087-0792
EI 1532-2955
J9 SLEEP MED REV
JI Sleep Med. Rev.
PD JUN
PY 2018
VL 39
BP 69
EP 81
DI 10.1016/j.smrv.2017.07.004
PG 13
WC Clinical Neurology; Neurosciences
WE Science Citation Index Expanded (SCI-EXPANDED); Social Science Citation Index (SSCI)
SC Neurosciences & Neurology
GA GB0VO
UT WOS:000428768000007
PM 28918314
DA 2022-03-20
ER

PT J
AU Shannon, CA
   Olsen, LL
   Hole, R
   Rush, KL
AF Shannon, Crystal A.
   Olsen, Lise L.
   Hole, Rachelle
   Rush, Kathy L.
TI "There's nothing here": Perspectives from rural parents promoting safe
   active recreation for children living with autism spectrum disorders
SO RESEARCH IN DEVELOPMENTAL DISABILITIES
LA English
DT Article
DE Autism spectrum disorder (ASD); Recreation participation; Parents;
   Safety; Rural
ID PHYSICAL-ACTIVITY PARTICIPATION; ADOLESCENTS; PERCEPTIONS; CHALLENGES;
   ELOPEMENT; BEHAVIORS; BARRIERS; SUPPORT; SPORTS
AB Background: Children with autism spectrum disorder (ASD) and their families experience challenges and barriers at multiple levels that influence their activity participation. The purpose of this study was to develop understanding about factors influencing how families can promote safe, active recreation for their children 3-12 years living with ASD across rural settings and how supports for these families can be enhanced. Methods: This qualitative study used an interpretive descriptive approach. Twelve in-depth, semistructured interviews with parents of children with ASD were conducted. Data was analyzed thematically. Results: Four main themes emerged: 1) ASD specific child vulnerabilities impeding safe recreation. 2) Importance of safe outdoor spaces in rural settings for children with ASD. 3) Diverse parent strategies to address risks and needs. 4) Perceived needs for training of recreation providers. Conclusion: Findings highlight family-centred priority issues including parental safety concerns related to elopement and risk of injury linked to environmental and outdoor hazards prominent in rural settings. Autism awareness and recreational training is needed and could incorporate collaborative development of child specific safety plans to foster inclusive opportunities. Program planners can use this information to encourage policy making to aid families' safe activity participation.
C1 [Shannon, Crystal A.; Olsen, Lise L.; Hole, Rachelle; Rush, Kathy L.] Univ British Columbia, 3333 Univ Way, Kelowna, BC V1V 1V7, Canada.
   [Olsen, Lise L.; Hole, Rachelle] Canadian Inst Inclus & Citizenship, 1147 Res Rd, Kelowna, BC V1V 1V7, Canada.
   [Shannon, Crystal A.; Olsen, Lise L.; Rush, Kathy L.] Univ British Columbia, Sch Nursing, Okanagan, BC, Canada.
   [Hole, Rachelle] Univ British Columbia, Sch Social Work, Okanagan, BC, Canada.
RP Shannon, CA (通讯作者)，Univ British Columbia, 3333 Univ Way, Kelowna, BC V1V 1V7, Canada.
EM crystal.shannon@ubc.ca
OI Olsen, Lise/0000-0002-9500-7437
FU Social Sciences and Humanities Research Council of CanadaSocial Sciences
   and Humanities Research Council of Canada (SSHRC)
FX The authors would like to thank the rural parent participants for their
   time and contributions. The Social Sciences and Humanities Research
   Council of Canada provided funding for this study.
CR Anderson C, 2012, PEDIATRICS, V130, P870, DOI 10.1542/peds.2012-0762
   Autism Speaks, 2019, CREAT SAF PLANS PEOP
   Ayvazoglu NR, 2015, RES DEV DISABIL, V47, P93, DOI 10.1016/j.ridd.2015.08.015
   Benton L, 2014, INSTR SCI, V42, P47, DOI 10.1007/s11251-013-9297-y
   Borremans E, 2010, ADAPT PHYS ACT Q, V27, P308, DOI 10.1123/apaq.27.4.308
   Braun V., 2006, QUAL RES PSYCHOL, V3, P77, DOI [10.1191/1478088706qp063oa, DOI 10.1191/1478088706QP063OA]
   Corvey K, 2016, MATERN CHILD HLTH J, V20, P466, DOI 10.1007/s10995-015-1844-5
   Curtin C, 2010, BMC PEDIATR, V10, DOI 10.1186/1471-2431-10-11
   Fernelius C. L., 2017, THESIS UTAH STATE U, P6809
   Gregor S, 2018, RES AUTISM SPECT DIS, V48, P53, DOI 10.1016/j.rasd.2018.01.007
   Hilton CL, 2008, AM J OCCUP THER, V62, P554, DOI 10.5014/ajot.62.5.554
   Hochhauser M, 2010, RES AUTISM SPECT DIS, V4, P746, DOI 10.1016/j.rasd.2010.01.015
   Hoogsteen L, 2013, AUST J RURAL HEALTH, V21, P178, DOI 10.1111/ajr.12030
   Jachyra P, 2021, AUTISM, V25, P613, DOI 10.1177/1362361320949344
   Jain A, 2014, ACAD PEDIATR, V14, P390, DOI 10.1016/j.acap.2014.03.012
   Krauss H, 2012, ANN AGR ENV MED, V19, P351
   Lee LC, 2008, RES DEV DISABIL, V29, P247, DOI 10.1016/j.ridd.2007.05.002
   Li DY, 2019, HEALTH PLACE, V55, P71, DOI 10.1016/j.healthplace.2018.11.005
   Little LM, 2014, AM J OCCUP THER, V68, P177, DOI 10.5014/ajot.2014.009894
   Ludlow A, 2012, J HEALTH PSYCHOL, V17, P702, DOI 10.1177/1359105311422955
   McNamara S, 2021, ADV AUTISM, V7, P283, DOI 10.1108/AIA-04-2020-0026
   Mello MP, 2016, EDUC TRAIN AUTISM DE, V51, P355
   Moore JB, 2010, HEALTH EDUC RES, V25, P355, DOI 10.1093/her/cyq004
   Murphy NA, 2008, PEDIATRICS, V121, P1057, DOI 10.1542/peds.2008-0566
   O'Flynn-Magee K., 2004, INT J QUAL METH, V3, P1, DOI [10.1177/160940690400300101, DOI 10.1177/160940690400300101]
   Obrusnikova I, 2012, ADAPT PHYS ACT Q, V29, P63, DOI 10.1123/apaq.29.1.63
   Ohrberg NJ, 2013, J PHYS EDUC RECREAT, V84, P52, DOI 10.1080/07303084.2013.838118
   Polfuss M, 2016, J PEDIATR NURS, V31, P598, DOI 10.1016/j.pedn.2016.05.006
   Potvin MC, 2008, TOP LANG DISORD, V28, P365, DOI 10.1097/01.TLD.0000341129.01158.bb
   Potvin MC, 2013, J AUTISM DEV DISORD, V43, P445, DOI 10.1007/s10803-012-1589-6
   Rosso EGF, 2016, J AUTISM DEV DISORD, V46, P2526, DOI 10.1007/s10803-016-2759-8
   Schleien SJ, 2014, THER RECREAT J, V48, P61
   Solomon O, 2013, SOC SCI MED, V94, P106, DOI 10.1016/j.socscimed.2013.06.034
   Statistics Canada, 2016, CENS PROF 2016 CENS
   Statistics Canada, POP CTR
   Thorne S, 2016, DEV QUAL INQ, V2
   Thorne S., 2008, INTERPRETIVE DESCRIP
   Thorne S, 2020, CAN J NURS RES, V52, P3, DOI 10.1177/0844562119898554
   Tyler Kiley, 2014, Autism Res Treat, V2014, P312163, DOI 10.1155/2014/312163
   Valentine G, 1997, J RURAL STUD, V13, P137, DOI 10.1016/S0743-0167(97)83094-X
   Yousefian A, 2009, J PUBLIC HEALTH MAN, V15, P223, DOI 10.1097/PHH.0b013e3181a11822
NR 41
TC 0
Z9 0
U1 2
U2 2
PU PERGAMON-ELSEVIER SCIENCE LTD
PI OXFORD
PA THE BOULEVARD, LANGFORD LANE, KIDLINGTON, OXFORD OX5 1GB, ENGLAND
SN 0891-4222
EI 1873-3379
J9 RES DEV DISABIL
JI Res. Dev. Disabil.
PD AUG
PY 2021
VL 115
AR 103998
DI 10.1016/j.ridd.2021.103998
EA JUN 2021
PG 10
WC Education, Special; Rehabilitation
WE Social Science Citation Index (SSCI)
SC Education & Educational Research; Rehabilitation
GA TG7GO
UT WOS:000671568800006
PM 34111755
OA hybrid
DA 2022-03-20
ER

PT J
AU Krach, S
   Kamp-Becker, I
   Einhaeuser, W
   Sommer, J
   Fraessle, S
   Jansen, A
   Rademacher, L
   Muller-Pinzler, L
   Gazzola, V
   Paulus, FM
AF Krach, Soeren
   Kamp-Becker, Inge
   Einhaeuser, Wolfgang
   Sommer, Jens
   Fraessle, Stefan
   Jansen, Andreas
   Rademacher, Lena
   Mueller-Pinzler, Laura
   Gazzola, Valeria
   Paulus, Frieder M.
TI Evidence from pupillometry and fMRI indicates reduced neural response
   during vicarious social pain but not physical pain in autism
SO HUMAN BRAIN MAPPING
LA English
DT Article
DE autism spectrum disorder; vicarious physical pain; vicarious social
   pain; vicarious emotions; social neuroscience; empathy; social
   complexity; embarrassment
ID HIGH-FUNCTIONING AUTISM; ASPERGER-SYNDROME; PHYSIOLOGICAL CONDITION;
   DIAGNOSTIC INTERVIEW; EMPATHIC BRAIN; MENTAL STATES; I FEEL; SPECTRUM;
   MIND; INDIVIDUALS
AB Autism spectrum disorder (ASD) is characterized by substantial social deficits. The notion that dysfunctions in neural circuits involved in sharing another's affect explain these deficits is appealing, but has received only modest experimental support. Here we evaluated a complex paradigm on the vicarious social pain of embarrassment to probe social deficits in ASD as to whether it is more potent than paradigms currently in use. To do so we acquired pupillometry and fMRI in young adults with ASD and matched healthy controls. During a simple vicarious physical pain task no differences emerged between groups in behavior, pupillometry, and neural activation of the anterior insula (AIC) and anterior cingulate cortex (ACC). In contrast, processing complex vicarious social pain yielded reduced responses in ASD on all physiological measures of sharing another's affect. The reduced activity within the AIC was thereby explained by the severity of autistic symptoms in the social and affective domain. Additionally, behavioral responses lacked correspondence with the anterior cingulate and anterior insula cortex activity found in controls. Instead, behavioral responses in ASD were associated with hippocampal activity. The observed dissociation echoes the clinical observations that deficits in ASD are most pronounced in complex social situations and simple tasks may not probe the dysfunctions in neural pathways involved in sharing affect. Our results are highly relevant because individuals with ASD may have preserved abilities to share another's physical pain but still have problems with the vicarious representation of more complex emotions that matter in life. Hum Brain Mapp, 2015. (c) 2015 Wiley Periodicals, Inc.
C1 [Krach, Soeren; Rademacher, Lena; Mueller-Pinzler, Laura; Paulus, Frieder M.] Univ Lubeck, Social Neurosci Lab SNL, Dept Psychiat & Psychotherapy, D-23538 Lubeck, Germany.
   [Krach, Soeren; Kamp-Becker, Inge; Fraessle, Stefan; Mueller-Pinzler, Laura; Paulus, Frieder M.] Univ Marburg, Dept Child & Adolescent Psychiat Psychosomat & Ps, D-35039 Marburg, Germany.
   [Einhaeuser, Wolfgang] Tech Univ Chemnitz, Inst Phys Phys Cognit, D-09107 Chemnitz, Germany.
   [Sommer, Jens; Fraessle, Stefan; Jansen, Andreas] Univ Marburg, Dept Psychiat, D-35033 Marburg, Germany.
   [Gazzola, Valeria] Univ Groningen, Univ Med Ctr Groningen, Dept Neurosci, NL-9713 AW Groningen, Netherlands.
   [Gazzola, Valeria] Royal Netherlands Acad Arts & Sci, Netherlands Inst Neurosci, Social Brain Lab, NL-1105 BA Amsterdam, Netherlands.
RP Krach, S (通讯作者)，Univ Lubeck, Social Neurosci Lab SNL, Dept Psychiat & Psychotherapy, Ratzeburger Allee 160, D-23538 Lubeck, Germany.
EM krach@snl.uni-luebeck.de; paulus@snl.uni-luebeck.de
RI Jansen, Andreas/AAL-5264-2020; Einhäuser, Wolfgang/A-3041-2012
OI Jansen, Andreas/0000-0002-3140-8207; Einhäuser,
   Wolfgang/0000-0001-7516-9589; Frassle, Stefan/0000-0002-8011-2226;
   Krach, Soren/0000-0002-4834-8378; Gazzola, Valeria/0000-0003-0324-0619
FU German Research FoundationGerman Research Foundation (DFG) [KR3803/2-1,
   KR3803/7-1, EI852/3]; Research Foundation of the Philipps-University
   Marburg; von Behring-Roentgen-Stiftung [KR 60-0023]; Netherlands
   Organization for Scientific ResearchNetherlands Organization for
   Scientific Research (NWO) [451-09-006]
FX Contract grant sponsor: German Research Foundation; Contract grant
   numbers: KR3803/2-1, KR3803/7-1, EI852/3; Contract grant sponsor: the
   Research Foundation of the Philipps-University Marburg; Contract grant
   sponsor: the von Behring-Roentgen-Stiftung; Contract grant number: KR
   60-0023; Contract grant sponsor: The Netherlands Organization for
   Scientific Research; Contract grant number: 451-09-006.
CR Abell F, 2000, COGNITIVE DEV, V15, P1, DOI 10.1016/S0885-2014(00)00014-9
   Aoki Y, 2014, BRAIN, V137, P3073, DOI 10.1093/brain/awu231
   Association AP, 2013, DIAGNOSTIC STAT MANU, DOI DOI 10.1176/APPI.BOOKS.9780890425596
   Baron-Cohen S, 2003, PHILOS T ROY SOC B, V358, P361, DOI 10.1098/rstb.2002.1206
   BaronCohen S, 1997, J CHILD PSYCHOL PSYC, V38, P813, DOI 10.1111/j.1469-7610.1997.tb01599.x
   BATSON CD, 1981, J PERS SOC PSYCHOL, V40, P290, DOI 10.1037/0022-3514.40.2.290
   Beeney JE, 2011, SOC NEUROSCI-UK, V6, P369, DOI 10.1080/17470919.2011.557245
   Bird G, 2010, BRAIN, V133, P1515, DOI 10.1093/brain/awq060
   Bolte S, 2001, Z KINDER JUG-PSYCH, V29, P221, DOI 10.1024//1422-4917.29.3.221
   Bradley MM, 2008, PSYCHOPHYSIOLOGY, V45, P602, DOI 10.1111/j.1469-8986.2008.00654.x
   CARTER AS, 2005, HDB AUTISM PERVASIVE, V1, P312, DOI DOI 10.1002/9780470939345.CH11
   Castelli F, 2002, BRAIN, V125, P1839, DOI 10.1093/brain/awf189
   Chevallier C, 2012, TRENDS COGN SCI, V16, P231, DOI 10.1016/j.tics.2012.02.007
[truncated: 2,684,409 more chars]
